# Supplementary material for: Pan-cancer classification of single cells in the tumour microenvironment
Source: Nat Commun. 2023 Mar 23;14:1615. doi: 10.1038/s41467-023-37353-8 (PMC10036554; doi:10.1038/s41467-023-37353-8)
Supplement: Supplementary file 4 — Supplementary Dataset 1 [file 41467_2023_37353_MOESM4_ESM.xlsx]

## Sheet: Sheet1
Supplementary Data 1 – Reference datasets used to train scATOMIC’s core cell class models.
PMID	Dataset	Cell Type	Number of Cells	Mean k-fold F1 Score
33128048	Kinker et al	Bile Duct Cancer	680	1
33128048	Kinker et al	Bladder Cancer	1290	0.99
33128048	Kinker et al	Bone Cancer	1016	0.95
33128048	Kinker et al	Brain Cancer	2929	0.98
33128048	Kinker et al	Breast Cancer	3278	0.99
33128048	Kinker et al	Colon/Colorectal Cancer	2089	0.996232
33128048	Kinker et al	Endometrial/Uterine Cancer	2039	1
33128048	Kinker et al	Esophageal Cancer	2490	0.99512
33128048	Kinker et al	Gallbladder Cancer	94	1
33128048	Kinker et al	Gastric Cancer	1240	0.992888
33128048	Kinker et al	Kidney Cancer	1554	1
33128048	Kinker et al	Liver Cancer	1527	0.999045
33128048	Kinker et al	Lung Cancer	12735	0.99
33128048	Kinker et al	Neuroblastoma	355	1
33128048	Kinker et al	Ovarian Cancer	2401	1
33128048	Kinker et al	Pancreatic Cancer	2343	1
33128048	Kinker et al	Prostate Cancer	296	1
33128048	Kinker et al	Sarcoma	1239	0.997188
33128048	Kinker et al	Skin Cancer	5345	0.99935
34062119	Hao et al	ASDC	52	0.61
34062119, 32385277, 32451460, 34493872	Hao et al, Kim et al, Lee et al, Wu et al	B cell	23356	0.995238
34062119, 32385277, 32451460, 34493872	Hao et al, Kim et al, Lee et al, Wu et al	CD4+ T cell	62085	0.98
34062119, 32385277, 32451460, 34493872	Hao et al, Kim et al, Lee et al, Wu et al	CD8+ T cell	37247	0.96
34062119, 32385277, 32451460, 34493872	Hao et al, Kim et al, Lee et al, Wu et al	cDC	4311	0.9
34062119	Hao et al	HSPC	144	0.94
32385277, 32451460, 34493872	Kim et al, Lee et al, Wu et al	Macrophage	24465	0.99
32385277, 32451460, 34493872	Kim et al, Lee et al, Wu et al	Mast cell	3230	1
34062119	Hao et al	Monocyte	48336	1
34062119, 32385277, 32451460, 34493872	Hao et al, Kim et al, Lee et al, Wu et al	Natural killer cell	20443	0.990038
34062119, 32385277, 34493872	Hao et al, Kim et al, Wu et al	pDC	1321	0.983304
34062119, 32385277, 32451460, 34493872	Hao et al, Kim et al, Lee et al, Wu et al	Plasma Cell	5429	1
30747918	Jäkel et al	Oligodendrocytes	3479	0.998697
30747918, 30270042, 31892341, 32832598, 32385277, 32451460, 34493872	Jäkel et al, Kinchen et al, Madissoon et al, Habermann et al, Kim et al, Lee et al, Wu et al	Endothelial Cells	13564	0.99686
30270042	Kinchen et al	Glial Cells	277	0.996552
32385277, 32451460, 34493872	Kim et al, Lee et al, Wu et al	Fibroblasts	8983	0.98
