# Supplementary material for: Pan-cancer classification of single cells in the tumour microenvironment
Source: Nat Commun. 2023 Mar 23;14:1615. doi: 10.1038/s41467-023-37353-8 (PMC10036554; doi:10.1038/s41467-023-37353-8)
Supplement: Supplementary file 5 — Supplementary Dataset 2 [file 41467_2023_37353_MOESM5_ESM.xlsx]

## Sheet: Sheet1
Supplementary Data 2 – List of the cell lines from Kinker, G.S. et al (2020) used in the reference dataset.
Cell Line	Primary Disease	Cancer Subtype	Number of Cells
HUCCT1_BILIARY_TRACT	Bile Duct Cancer	cholangiocarcinoma	241
SNU1196_BILIARY_TRACT	Bile Duct Cancer	cholangiocarcinoma	286
HUH28_BILIARY_TRACT	Bile Duct Cancer	cholangiocarcinoma	139
SNU1079_BILIARY_TRACT	Bile Duct Cancer	cholangiocarcinoma	73
VMCUB1_URINARY_TRACT	Bladder Cancer	bladder carcinoma	478
TCCSUP_URINARY_TRACT	Bladder Cancer	bladder carcinoma	316
RT4_URINARY_TRACT	Bladder Cancer	bladder carcinoma	106
HT1197_URINARY_TRACT	Bladder Cancer	bladder carcinoma	74
HT1376_URINARY_TRACT	Bladder Cancer	bladder carcinoma	120
UMUC1_URINARY_TRACT	Bladder Cancer	bladder carcinoma	197
SJSA1_BONE	Bone Cancer	osteosarcoma	110
HOS_BONE	Bone Cancer	osteosarcoma	829
SKES1_BONE	Bone Cancer	ewing sarcoma	91
42MGBA_CENTRAL_NERVOUS_SYSTEM	Brain Cancer	glioblastoma	518
DAOY_CENTRAL_NERVOUS_SYSTEM	Brain Cancer	medulloblastoma	281
GOS3_CENTRAL_NERVOUS_SYSTEM	Brain Cancer	glioblastoma	191
SNU738_CENTRAL_NERVOUS_SYSTEM	Brain Cancer	oligodendroglioma	379
SW1088_CENTRAL_NERVOUS_SYSTEM	Brain Cancer	astrocytoma	128
CAS1_CENTRAL_NERVOUS_SYSTEM	Brain Cancer	glioblastoma	133
KNS42_CENTRAL_NERVOUS_SYSTEM	Brain Cancer	glioblastoma	172
TM31_CENTRAL_NERVOUS_SYSTEM	Brain Cancer	astrocytoma	116
KALS1_CENTRAL_NERVOUS_SYSTEM	Brain Cancer	glioblastoma	288
U118MG_CENTRAL_NERVOUS_SYSTEM	Brain Cancer	astrocytoma	244
DKMG_CENTRAL_NERVOUS_SYSTEM	Brain Cancer	glioblastoma	271
CCFSTTG1_CENTRAL_NERVOUS_SYSTEM	Brain Cancer	astrocytoma	246
HMC18_BREAST	Breast Cancer	breast HER2- ER- carcinoma	293
T47D_BREAST	Breast Cancer	breast HER2- ER+ carcinoma	221
EFM192A_BREAST	Breast Cancer	breast HER2+ ER + carcinoma	333
KPL1_BREAST	Breast Cancer	breast HER2- ER+ carcinoma	276
HCC1419_BREAST	Breast Cancer	breast HER2+ ER + carcinoma	221
ZR751_BREAST	Breast Cancer	breast HER2- ER+ carcinoma	309
CAMA1_BREAST	Breast Cancer	breast HER2- ER+ carcinoma	291
MDAMB436_BREAST	Breast Cancer	breast HER2- ER- carcinoma	281
MDAMB361_BREAST	Breast Cancer	breast HER2+ ER + carcinoma	135
HCC1428_BREAST	Breast Cancer	breast HER2- ER+ carcinoma	127
HDQP1_BREAST	Breast Cancer	breast HER2- ER- carcinoma	64
MCF7_BREAST	Breast Cancer	breast HER2- ER+ carcinoma	143
HCC38_BREAST	Breast Cancer	breast HER2- ER- carcinoma	200
BT474_BREAST	Breast Cancer	breast HER2+ ER + carcinoma	125
BT549_BREAST	Breast Cancer	breast HER2- ER- carcinoma	266
SNUC4_LARGE_INTESTINE	Colon/Colorectal Cancer	colorectal adenocarcinoma	467
CL34_LARGE_INTESTINE	Colon/Colorectal Cancer	colorectal adenocarcinoma	378
LS180_LARGE_INTESTINE	Colon/Colorectal Cancer	colorectal adenocarcinoma	361
OUMS23_LARGE_INTESTINE	Colon/Colorectal Cancer	colorectal adenocarcinoma	107
HCC56_LARGE_INTESTINE	Colon/Colorectal Cancer	colorectal adenocarcinoma	99
HT55_LARGE_INTESTINE	Colon/Colorectal Cancer	colorectal adenocarcinoma	211
CCK81_LARGE_INTESTINE	Colon/Colorectal Cancer	colorectal adenocarcinoma	127
NCIH747_LARGE_INTESTINE	Colon/Colorectal Cancer	colorectal adenocarcinoma	80
LS1034_LARGE_INTESTINE	Colon/Colorectal Cancer	colorectal adenocarcinoma	146
RCM1_LARGE_INTESTINE	Colon/Colorectal Cancer	colorectal adenocarcinoma	128
SNU1077_ENDOMETRIUM	Endometrial/Uterine Cancer	endometrial mullerian carcinoma	172
MFE280_ENDOMETRIUM	Endometrial/Uterine Cancer	endometrial adenocarcinoma	217
HEC59_ENDOMETRIUM	Endometrial/Uterine Cancer	endometrial adenocarcinoma	385
HEC151_ENDOMETRIUM	Endometrial/Uterine Cancer	endometrial adenocarcinoma	250
EFE184_ENDOMETRIUM	Endometrial/Uterine Cancer	endometrial adenocarcinoma	86
HEC251_ENDOMETRIUM	Endometrial/Uterine Cancer	endometrial adenocarcinoma	107
MFE319_ENDOMETRIUM	Endometrial/Uterine Cancer	endometrial adenosquamous	191
HEC108_ENDOMETRIUM	Endometrial/Uterine Cancer	endometrial adenocarcinoma	172
HEC6_ENDOMETRIUM	Endometrial/Uterine Cancer	endometrial adenosquamous	161
TEN_ENDOMETRIUM	Endometrial/Uterine Cancer	endometrial clear cell carcinoma	316
TE1_OESOPHAGUS	Esophageal Cancer	esophageal squamous cell	206
KYSE520_OESOPHAGUS	Esophageal Cancer	esophageal squamous cell	323
TE6_OESOPHAGUS	Esophageal Cancer	esophageal squamous cell	551
TE9_OESOPHAGUS	Esophageal Cancer	esophageal squamous cell	248
TE10_OESOPHAGUS	Esophageal Cancer	esophageal squamous cell	219
TE14_OESOPHAGUS	Esophageal Cancer	esophageal squamous cell	474
COLO680N_OESOPHAGUS	Esophageal Cancer	esophageal squamous cell	523
SNU308_BILIARY_TRACT	Gallbladder Cancer	gallbladder adenocarcinoma	94
LMSU_STOMACH	Gastric Cancer	gastric adenocarcinoma	255
MKN7_STOMACH	Gastric Cancer	gastric tubular adenocarcinoma	258
MKN45_STOMACH	Gastric Cancer	gastric diffuse adenocarcinoma	118
2313287_STOMACH	Gastric Cancer	gastric adenocarcinoma	103
IM95_STOMACH	Gastric Cancer	gastric adenocarcinoma	185
SH10TC_STOMACH	Gastric Cancer	gastric mucinous adenocarcinoma	351
BFTC909_KIDNEY	Kidney Cancer	renal transitional cell carcinoma	379
VMRCRCZ_KIDNEY	Kidney Cancer	renal cell carcinoma	300
KMRC3_KIDNEY	Kidney Cancer	renal clear cell carcinoma	245
OSRC2_KIDNEY	Kidney Cancer	renal cell carcinoma	126
CAKI2_KIDNEY	Kidney Cancer	renal clear cell carcinoma	278
RCC10RGB_KIDNEY	Kidney Cancer	renal cell carcinoma	233
LI7_LIVER	Liver Cancer	hepatocellular carcinoma	196
JHH6_LIVER	Liver Cancer	hepatocellular carcinoma	206
HUH6_LIVER	Liver Cancer	hepatoblastoma	338
SNU423_LIVER	Liver Cancer	hepatocellular carcinoma	212
SNU449_LIVER	Liver Cancer	hepatocellular carcinoma	282
HEP3B217_LIVER	Liver Cancer	hepatocellular carcinoma	118
JHH7_LIVER	Liver Cancer	hepatocellular carcinoma	198
NCIH1299_LUNG	Lung Cancer	lung large cell carcinoma	534
NCIH460_LUNG	Lung Cancer	lung large cell carcinoma	837
SBC5_LUNG	Lung Cancer	lung small cell carcinoma	102
ACCMESO1_PLEURA	Lung Cancer	mesothelioma	162
MSTO211H_PLEURA	Lung Cancer	mesothelioma	297
CALU6_LUNG	Lung Cancer	lung unspecified non small cell carcinoma	258
NCIH522_LUNG	Lung Cancer	lung non small cell adenocarcinoma	208
NCIH2087_LUNG	Lung Cancer	lung non small cell adenocarcinoma	219
NCIH727_LUNG	Lung Cancer	lung carcinoid	270
NCIH358_LUNG	Lung Cancer	lung non small cell adenocarcinoma	336
NCIH2077_LUNG	Lung Cancer	lung non small cell adenocarcinoma	445
NCIH1944_LUNG	Lung Cancer	lung non small cell adenocarcinoma	414
NCIH1568_LUNG	Lung Cancer	lung non small cell adenocarcinoma	287
NCIH1048_LUNG	Lung Cancer	lung small cell carcinoma	400
NCIH1792_LUNG	Lung Cancer	lung non small cell adenocarcinoma	111
RERFLCAI_LUNG	Lung Cancer	lung non small cell squamous carcinoma	763
SKMES1_LUNG	Lung Cancer	lung non small cell squamous carcinoma	144
EBC1_LUNG	Lung Cancer	lung non small cell squamous carcinoma	186
NCIH292_LUNG	Lung Cancer	lung non small cell mucoepidermoid	213
ABC1_LUNG	Lung Cancer	lung non small cell adenocarcinoma	311
NCIH1373_LUNG	Lung Cancer	lung non small cell adenocarcinoma	164
NCIH1435_LUNG	Lung Cancer	lung non small cell adenocarcinoma	267
NCIH2110_LUNG	Lung Cancer	lung unspecified non small cell carcinoma	1990
NCIH650_LUNG	Lung Cancer	lung non small cell adenocarcinoma	271
EKVX_LUNG	Lung Cancer	lung non small cell adenocarcinoma	146
NCIH2170_LUNG	Lung Cancer	lung non small cell squamous carcinoma	142
RERFLCKJ_LUNG	Lung Cancer	lung non small cell adenocarcinoma	87
NCIH2126_LUNG	Lung Cancer	lung large cell carcinoma	264
NCIH446_LUNG	Lung Cancer	lung small cell carcinoma	196
NCIH2452_PLEURA	Lung Cancer	mesothelioma	538
SW1271_LUNG	Lung Cancer	lung small cell carcinoma	115
NCIH2228_LUNG	Lung Cancer	lung non small cell adenocarcinoma	367
HCC366_LUNG	Lung Cancer	lung non small cell adenosquamous	202
NCIH2444_LUNG	Lung Cancer	lung unspecified non small cell carcinoma	237
NCIH2073_LUNG	Lung Cancer	lung non small cell adenocarcinoma	176
SQ1_LUNG	Lung Cancer	lung non small cell squamous carcinoma	238
IALM_LUNG	Lung Cancer	lung large cell carcinoma	322
NCIH226_LUNG	Lung Cancer	mesothelioma	235
NCIH2347_LUNG	Lung Cancer	lung non small cell adenocarcinoma	145
RERFLCAD1_LUNG	Lung Cancer	lung non small cell adenocarcinoma	243
SKNAS_AUTONOMIC_GANGLIA	Neuroblastoma	neuroblastoma	226
KPNSI9S_AUTONOMIC_GANGLIA	Neuroblastoma	neuroblastoma	129
JHOC5_OVARY	Ovarian Cancer	ovarian clear cell carcinoma	145
OVK18_OVARY	Ovarian Cancer	ovarian endometroid adenocarcinoma	178
TOV112D_OVARY	Ovarian Cancer	ovarian endometroid adenocarcinoma	78
TOV21G_OVARY	Ovarian Cancer	ovarian clear cell carcinoma	305
OVSAHO_OVARY	Ovarian Cancer	ovarian high grade serous	227
JHOS2_OVARY	Ovarian Cancer	ovarian high grade serous	213
OVTOKO_OVARY	Ovarian Cancer	ovarian clear cell carcinoma	209
TYKNU_OVARY	Ovarian Cancer	ovarian high grade serous	117
OAW28_OVARY	Ovarian Cancer	ovarian high grade serous	161
OVCAR4_OVARY	Ovarian Cancer	ovarian high grade serous	283
ONCODG1_OVARY	Ovarian Cancer	ovarian high grade serous	270
CAOV3_OVARY	Ovarian Cancer	ovarian high grade serous	221
COV434_OVARY	Ovarian Cancer	ovarian granulosa	88
PANC1_PANCREAS	Pancreatic Cancer	pancreatic adenocarcinoma	159
PK59_PANCREAS	Pancreatic Cancer	pancreatic adenocarcinoma	174
DANG_PANCREAS	Pancreatic Cancer	pancreatic adenocarcinoma	143
PATU8988S_PANCREAS	Pancreatic Cancer	pancreatic adenocarcinoma	244
PANC0203_PANCREAS	Pancreatic Cancer	pancreatic adenocarcinoma	506
SW1990_PANCREAS	Pancreatic Cancer	pancreatic adenocarcinoma	307
PK45H_PANCREAS	Pancreatic Cancer	pancreatic adenocarcinoma	271
HUPT3_PANCREAS	Pancreatic Cancer	pancreatic adenocarcinoma	136
HUPT4_PANCREAS	Pancreatic Cancer	pancreatic adenocarcinoma	56
ASPC1_PANCREAS	Pancreatic Cancer	pancreatic adenocarcinoma	290
SU8686_PANCREAS	Pancreatic Cancer	pancreatic adenocarcinoma	82
PC3_PROSTATE	Prostate Cancer	prostate adenocarcinoma	169
LNCAPCLONEFGC_PROSTATE	Prostate Cancer	prostate adenocarcinoma	129
HS729_SOFT_TISSUE	Sarcoma	rhabdomyosarcoma	215
HT1080_SOFT_TISSUE	Sarcoma	fibrosarcoma	516
RD_SOFT_TISSUE	Sarcoma	rhabdomyosarcoma	261
A204_SOFT_TISSUE	Sarcoma	rhabdomyosarcoma	250
IGR37_SKIN	Skin Cancer	melanoma	347
IGR1_SKIN	Skin Cancer	melanoma	725
A375_SKIN	Skin Cancer	melanoma	593
A2058_SKIN	Skin Cancer	melanoma	294
HS852T_SKIN	Skin Cancer	melanoma	162
SKMEL30_SKIN	Skin Cancer	melanoma	353
RVH421_SKIN	Skin Cancer	melanoma	239
HS939T_SKIN	Skin Cancer	melanoma	236
COLO792_SKIN	Skin Cancer	melanoma	271
C32_SKIN	Skin Cancer	melanoma	554
COLO741_SKIN	Skin Cancer	melanoma	329
WM88_SKIN	Skin Cancer	melanoma	242
SKMEL5_SKIN	Skin Cancer	melanoma	297
UACC257_SKIN	Skin Cancer	melanoma	239
SKMEL2_SKIN	Skin Cancer	melanoma	276
SKMEL3_SKIN	Skin Cancer	melanoma	194
*numbers are reported prior to QC filtering
