# Supplementary material for: Pan-cancer classification of single cells in the tumour microenvironment
Source: Nat Commun. 2023 Mar 23;14:1615. doi: 10.1038/s41467-023-37353-8 (PMC10036554; doi:10.1038/s41467-023-37353-8)
Supplement: Supplementary file 6 — Supplementary Dataset 3 [file 41467_2023_37353_MOESM6_ESM.xlsx]

## Sheet: Sheet1
Supplementary Data 3 – Pan cancer external validation datasets
PMID	Dataset	Condition	Sample ID	Major Cell Class	Cell Type	Number of Cells	scATOMIC F1	scATOMIC forced F1	scmap-cell F1	singleR F1	singlecellnet F1	CHETAH F1	Seurat F1	scType F1
33033240	Chen et al	Bladder Cancer	1-Tumor	Cancer Cells	Bladder Cancer Cell	335	0.998505	0.997006	0.308081	0.862479	0.0911681	0.179348	0.0466472	0
33033240	Chen et al	Bladder Cancer	2-Tumor	Cancer Cells	Bladder Cancer Cell	5414	0.999446	0.996857	0.173106	0.847054	0.215851	0.017576	0.98751	0
33033240	Chen et al	Bladder Cancer	3-Tumor	Cancer Cells	Bladder Cancer Cell	661	1	0.999243	0.537611	0.859362	0.179063	0.349563	0.0356612	0
33033240	Chen et al	Bladder Cancer	4-Tumor	Cancer Cells	Bladder Cancer Cell	7514	0.9998	0.999335	0.760145	0.929441	0.407882	0.127103	0	0
33033240	Chen et al	Bladder Cancer	5-Tumor	Cancer Cells	Bladder Cancer Cell	1154	0.302941	0	0.242193	0.616307	0.210853	0.392758	0.0572391	0
33033240	Chen et al	Bladder Cancer	6-Tumor	Cancer Cells	Bladder Cancer Cell	137	1	0.996337	0.669903	0.908367	0.18543	0.0704225	0	0
33033240	Chen et al	Bladder Cancer	7-Tumor	Cancer Cells	Bladder Cancer Cell	3320	0.998646	0.997446	0.790461	0.996534	0.73596	0.351539	0	0
33033240	Chen et al	Bladder Cancer	8-Tumor	Cancer Cells	Bladder Cancer Cell	6455	0.998376	0.998376	0.869907	0.907047	0.0275019	0.261677	0	0
33033240	Chen et al	Bladder Cancer	1-Tumor	Stromal Cells	Endothelial Cell	653	0.999235	0.999235	0.908206	0.983434	0.876011	0.905556	0.998471	0.999235
33033240	Chen et al	Bladder Cancer	2-Tumor	Stromal Cells	Endothelial Cell	81	0.905405	0.882759	0.757895	0.782178	0.0711427	0.053307	0.682927	0.95858
33033240	Chen et al	Bladder Cancer	3-Tumor	Stromal Cells	Endothelial Cell	591	0.999153	0.997464	0.988215	0.984899	0.753545	0.847482	0.997464	0.998305
33033240	Chen et al	Bladder Cancer	4-Tumor	Stromal Cells	Endothelial Cell	129	0.992248	0.984615	0.486792	0.754386	0.216949	0.0687817	0.980695	0.980843
33033240	Chen et al	Bladder Cancer	5-Tumor	Stromal Cells	Endothelial Cell	1189	0.99706	0.9867	0.921942	0.959159	0.740207	0.891141	0.992469	0.980325
33033240	Chen et al	Bladder Cancer	6-Tumor	Stromal Cells	Endothelial Cell	571	1	0.999125	0.988745	0.99738	0.880989	0.97774	0.997375	1
33033240	Chen et al	Bladder Cancer	7-Tumor	Stromal Cells	Endothelial Cell	44	0.91358	0.886076	0.952381	0.926829	0.281046	0.740741	0.939759	0.988764
33033240	Chen et al	Bladder Cancer	1-Tumor	Stromal Cells	Fibroblasts	368	1	1	0.987654	0.993197	0.967832	0.983871	0.995907	1
33033240	Chen et al	Bladder Cancer	2-Tumor	Stromal Cells	Fibroblasts	114	0.957627	0.982143	0.968326	0.973214	0.626437	0.843284	0.909091	0.995595
33033240	Chen et al	Bladder Cancer	3-Tumor	Stromal Cells	Fibroblasts	631	0.999208	0.996825	0.988029	0.979887	0.911092	0.966154	0.999208	0.998418
33033240	Chen et al	Bladder Cancer	4-Tumor	Stromal Cells	Fibroblasts	293	0.998291	0.979094	0.961538	0.962963	0.819398	0.508385	0.979094	0.631236
33033240	Chen et al	Bladder Cancer	5-Tumor	Stromal Cells	Fibroblasts	1115	0.997759	0.997312	0.985288	0.929377	0.953832	0.843904	0.964302	0.997309
33033240	Chen et al	Bladder Cancer	6-Tumor	Stromal Cells	Fibroblasts	702	1	1	0.994996	0.997155	0.922487	0.994326	0.991392	0.999287
33033240	Chen et al	Bladder Cancer	7-Tumor	Stromal Cells	Fibroblasts	204	0.987593	0.972431	0.98263	0.977667	0.975369	0.944186	0.945736	0.995098
33033240	Chen et al	Bladder Cancer	8-Tumor	Stromal Cells	Fibroblasts	95	0.926554	0.932584	0.87574	0.908108	0.76555	0.572368	0.549618	0.524862
32405060	Slyper et al	Brain Cancer	GBM125	Cancer Cells	Brain Cancer Cell	590	0.955752	0.958517	0.0528053	0.126984	0.0655738	0.0234506	0	0
32405060	Slyper et al	Brain Cancer	high_grade_glioma_443	Cancer Cells	Brain Cancer Cell	914	1	1	0.530547	1	0.999453	1	0	0.243996
32405060	Slyper et al	Brain Cancer	high_grade_glioma_443	Stromal Cells	Endothelial Cell	148	0.968641	0.972222	0.55409	0.874525	0.915751	0.899628	0.796748	0.846154
32405060	Slyper et al	Brain Cancer	GBM125	Stromal Cells	Oligodendrocytes	142	0.985714	1	0.978417	0.985714	0.54359	0.93633	0	0.996466
32405060	Slyper et al	Brain Cancer	high_grade_glioma_443	Stromal Cells	Oligodendrocytes	319	0.98609	0.987616	0.988942	0.969605	0.980031	0.965204	0.0186335	1
32641768	Couturier et al	Brain Cancer	BT333	Cancer Cells	Brain Cancer Cell	161	1	1	0.0245399	0.0484848	0.0123457	0.0833333	0.0365854	0
32641768	Couturier et al	Brain Cancer	BT338	Cancer Cells	Brain Cancer Cell	774	0.984918	0.984252	0.150538	0.264574	0.012837	0.172373	0.0204604	0.400826
32641768	Couturier et al	Brain Cancer	BT346	Cancer Cells	Brain Cancer Cell	879	0.427549	0.373728	0.533778	0.531328	0.0681319	0.0247191	0.0574586	0.309615
32641768	Couturier et al	Brain Cancer	BT363	Cancer Cells	Brain Cancer Cell	2548	0.944053	0.940981	0.257778	0.312024	0.011705	0.011705	0.0726172	0.0240403
32641768	Couturier et al	Brain Cancer	BT364	Cancer Cells	Brain Cancer Cell	1241	0.999597	0.99879	0.2965	0.541716	0.0096231	0.131024	0.109673	0.0128102
32641768	Couturier et al	Brain Cancer	BT368	Cancer Cells	Brain Cancer Cell	610	1	1	0.02589	0.123077	0.173653	0.170915	0.165414	0.00327332
32641768	Couturier et al	Brain Cancer	BT389	Cancer Cells	Brain Cancer Cell	331	0.968847	0.964006	0	0.0238806	0	0.012012	0	0
32641768	Couturier et al	Brain Cancer	BT390	Cancer Cells	Brain Cancer Cell	383	0.974565	0.974565	0.201878	0.410788	0.0103896	0.259091	0.10396	0.0308483
32641768	Couturier et al	Brain Cancer	BT397	Cancer Cells	Brain Cancer Cell	158	0.996825	0.996825	0.0613497	0.119048	0.025	0.0613497	0	0.379487
32641768	Couturier et al	Brain Cancer	BT400	Cancer Cells	Brain Cancer Cell	1065	0.991955	0.991955	0.074141	0.131579	0.0422794	0.0931065	0.0167598	0.0314233
32641768	Couturier et al	Brain Cancer	BT333	Stromal Cells	Oligodendrocytes	221	0.995455	1	0.00900901	0.0442478	0.0267857	0.069869	0.0179372	0.259843
32641768	Couturier et al	Brain Cancer	BT363	Stromal Cells	Oligodendrocytes	516	0.992188	0.998058	0.166963	0.198953	0.0267686	0.0817844	0.0454545	0.0229885
32641768	Couturier et al	Brain Cancer	BT368	Stromal Cells	Oligodendrocytes	460	1	1	0.00433839	0.0590717	0.0793319	0.106996	0.145161	0.397213
32641768	Couturier et al	Brain Cancer	BT389	Stromal Cells	Oligodendrocytes	86	0.957576	0.957576	0.0454545	0	0	0	0	0.392523
32641768	Couturier et al	Brain Cancer	BT397	Stromal Cells	Oligodendrocytes	97	1	1	0.0204082	0.0792079	0.0204082	0.152381	0	0.541353
32641768	Couturier et al	Brain Cancer	BT400	Stromal Cells	Oligodendrocytes	1397	0.950807	0.994964	0.0323944	0.107046	0.0902256	0.015625	0	0.50268
32561858	Qian et al	Breast Cancer	BC_11	Cancer Cells	Breast Cancer Cell	235	0.995763	0.976445	0.522013	0.80102	0.459016	0.625731	0.980477	0.918182
32561858	Qian et al	Breast Cancer	BC_13	Cancer Cells	Breast Cancer Cell	228	1	1	0.958904	0.98441	0.958904	0.490066	0.995595	0.975281
32561858	Qian et al	Breast Cancer	BC_14	Cancer Cells	Breast Cancer Cell	2359	0.996199	0.995779	0.93098	0.965593	0.963369	0.573329	0.980155	0.958729
32561858	Qian et al	Breast Cancer	BC_2	Cancer Cells	Breast Cancer Cell	78	1	1	0.877698	0.761905	0.877698	0.631579	0.90411	0.973684
32561858	Qian et al	Breast Cancer	BC_3	Cancer Cells	Breast Cancer Cell	221	0.997743	0.983982	0.516779	0.259843	0.398551	0.648318	0.3	0.306513
32561858	Qian et al	Breast Cancer	BC_4	Cancer Cells	Breast Cancer Cell	78	0.861314	0.7	0.322581	0.227273	0.555556	0.05	0.528302	0.44
32561858	Qian et al	Breast Cancer	BC_5	Cancer Cells	Breast Cancer Cell	492	0.898096	0.879271	0.32368	0.357262	0.67027	0.0359281	0.55081	0.647462
32561858	Qian et al	Breast Cancer	BC_7	Cancer Cells	Breast Cancer Cell	303	0.959044	0.95189	0.258621	0.11215	0.0131148	0.543269	0	0
32561858	Qian et al	Breast Cancer	BC_8	Cancer Cells	Breast Cancer Cell	115	0.899522	0.883495	0.244275	0.203125	0.435374	0.435374	0.424658	0
32561858	Qian et al	Breast Cancer	BC_9	Cancer Cells	Breast Cancer Cell	210	0.995215	0.992806	0.897638	0.911917	0.900524	0.631922	0.914729	0.985915
32561858	Qian et al	Breast Cancer	BC_1	Stromal Cells	Endothelial Cell	256	1	0.998043	0.980469	0.998043	0.988189	0.988281	0.996078	0.994106
32561858	Qian et al	Breast Cancer	BC_10	Stromal Cells	Endothelial Cell	33	0.985075	0.985075	0.953846	1	0.969697	0.985075	0.970588	0.717391
32561858	Qian et al	Breast Cancer	BC_11	Stromal Cells	Endothelial Cell	127	0.996047	0.992063	0.905109	0.980392	0.829431	0.960938	0.996047	1
32561858	Qian et al	Breast Cancer	BC_13	Stromal Cells	Endothelial Cell	41	1	0.987952	0.942529	0.97619	0.942529	0.694915	1	0.962025
32561858	Qian et al	Breast Cancer	BC_14	Stromal Cells	Endothelial Cell	162	0.961538	0.958199	0.932515	0.981595	0.745843	0.229391	0.977918	0.984326
32561858	Qian et al	Breast Cancer	BC_2	Stromal Cells	Endothelial Cell	46	1	0.977778	0.909091	0.989011	0.851064	0.93617	0.989011	0.989011
32561858	Qian et al	Breast Cancer	BC_3	Stromal Cells	Endothelial Cell	55	1	0.956522	0.8	0.818182	0.721088	0.658537	1	1
32561858	Qian et al	Breast Cancer	BC_4	Stromal Cells	Endothelial Cell	181	1	0.997245	0.903553	0.967914	0.959786	0.925831	1	0.994444
32561858	Qian et al	Breast Cancer	BC_5	Stromal Cells	Endothelial Cell	406	0.985185	0.970803	0.753098	0.857143	0.845909	0.750473	0.987531	0.998767
32561858	Qian et al	Breast Cancer	BC_8	Stromal Cells	Endothelial Cell	270	0.998152	0.978182	0.966011	0.974729	0.942857	0.940141	0.998145	0.994475
32561858	Qian et al	Breast Cancer	BC_9	Stromal Cells	Endothelial Cell	71	0.955882	0.932331	0.821705	0.869565	0.818792	0.75	0.978417	0.993007
32561858	Qian et al	Breast Cancer	BC_1	Stromal Cells	Fibroblasts	902	0.997785	0.99503	0.99503	0.994475	0.993355	0.99115	0.992248	0.998338
32561858	Qian et al	Breast Cancer	BC_11	Stromal Cells	Fibroblasts	336	0.99851	0.995516	0.986627	0.965217	0.955137	0.863813	0.986547	0.994012
32561858	Qian et al	Breast Cancer	BC_13	Stromal Cells	Fibroblasts	43	0.988235	0.97619	0.988235	0.963855	0.95122	0.941176	0.988235	0.976744
32561858	Qian et al	Breast Cancer	BC_14	Stromal Cells	Fibroblasts	92	0.955056	0.943182	0.940541	0.966667	0.956044	0.6875	0.972067	0.960894
32561858	Qian et al	Breast Cancer	BC_2	Stromal Cells	Fibroblasts	412	1	0.997579	0.98801	0.993939	0.98063	0.950935	0.98397	0.996346
32561858	Qian et al	Breast Cancer	BC_3	Stromal Cells	Fibroblasts	63	0.992	0.95	1	0.992126	1	0.72093	1	1
32561858	Qian et al	Breast Cancer	BC_4	Stromal Cells	Fibroblasts	317	0.998425	0.944528	0.958652	0.953243	0.942249	0.938714	0.936556	0.992175
32561858	Qian et al	Breast Cancer	BC_5	Stromal Cells	Fibroblasts	690	0.99711	0.952974	0.938608	0.945055	0.957687	0.881707	0.954294	0.997828
32561858	Qian et al	Breast Cancer	BC_6	Stromal Cells	Fibroblasts	47	0.989247	0.989247	1	0.989247	0.989247	0.969072	1	0.906977
32561858	Qian et al	Breast Cancer	BC_7	Stromal Cells	Fibroblasts	90	0.988764	0.988764	0.972973	0.865385	0.972067	0.504202	0.843602	0.988764
32561858	Qian et al	Breast Cancer	BC_8	Stromal Cells	Fibroblasts	259	0.964353	0.944762	0.948571	0.948767	0.935673	0.899628	0.94636	0.990253
32561858	Qian et al	Breast Cancer	BC_9	Stromal Cells	Fibroblasts	1848	0.99811	0.997031	0.988493	0.993548	0.993278	0.975429	0.995938	0.948207
33462507	Gao et al	Breast Cancer	DCIS1	Cancer Cells	Breast Cancer Cell	1093	0.999542	0.998167	0.960533	0.952563	0.974191	0.767061	0.996788	0.653112
33462507	Gao et al	Breast Cancer	IDC1	Cancer Cells	Breast Cancer Cell	1370	1	1	0.998172	1	1	0.967596	1	0.476932
33462507	Gao et al	Breast Cancer	IDC2	Cancer Cells	Breast Cancer Cell	2576	1	1	0.936416	0.999806	0.999612	0.884366	0.999223	0.765692
33462507	Gao et al	Breast Cancer	TNBC1	Cancer Cells	Breast Cancer Cell	778	0.999357	0.999357	0.898017	0.860073	0.22779	0.645779	0.138756	0.732899
33462507	Gao et al	Breast Cancer	TNBC2	Cancer Cells	Breast Cancer Cell	606	0.997519	0.991681	0.430052	0.49441	0.818713	0.920748	0.5	0
33462507	Gao et al	Breast Cancer	TNBC3	Cancer Cells	Breast Cancer Cell	176	1	1	0.574899	0.91358	0.790378	0.95858	0.910217	0.738351
33462507	Gao et al	Breast Cancer	TNBC4	Cancer Cells	Breast Cancer Cell	911	1	0.996696	0.218964	0.397537	0.817651	0.884262	0.94925	0.803677
33462507	Gao et al	Breast Cancer	TNBC5	Cancer Cells	Breast Cancer Cell	1461	1	1	0.986472	0.977607	0.992414	0.525732	0.825563	0.437433
34493872	Wu et al	Breast Cancer	CID3921	Cancer Cells	Breast Cancer Cell	371	1	1	0.638532	0.879154	0.959327	0.750842	0.991848	1
34493872	Wu et al	Breast Cancer	CID3941	Cancer Cells	Breast Cancer Cell	173	1	1	0.815068	0.78169	0.91195	0.207254	0.684411	1
34493872	Wu et al	Breast Cancer	CID3948	Cancer Cells	Breast Cancer Cell	244	0.997947	0.993814	0.89842	0.932166	0.955032	0.165414	0.993814	0.997947
34493872	Wu et al	Breast Cancer	CID3963	Cancer Cells	Breast Cancer Cell	196	1	0.997442	0.25	0.210046	0.829851	0.115385	0.951872	0.954667
34493872	Wu et al	Breast Cancer	CID4066	Cancer Cells	Breast Cancer Cell	485	1	1	0.893957	0.963675	0.972458	0.762755	0.972458	0.997934
34493872	Wu et al	Breast Cancer	CID4067	Cancer Cells	Breast Cancer Cell	2156	0.999536	0.999536	0.845206	0.850133	0.879418	0.0681004	0.864666	0.874739
34493872	Wu et al	Breast Cancer	CID4290A	Cancer Cells	Breast Cancer Cell	3921	0.999872	0.999872	0.914902	0.915952	0.97624	0.230596	0.872304	0.921765
34493872	Wu et al	Breast Cancer	CID4461	Cancer Cells	Breast Cancer Cell	124	1	0.912281	0.86758	0.766169	0.957983	0.0472441	0.830189	1
34493872	Wu et al	Breast Cancer	CID4463	Cancer Cells	Breast Cancer Cell	646	1	1	0.954693	0.899489	0.996115	0.467378	0.987461	0.984301
34493872	Wu et al	Breast Cancer	CID4465	Cancer Cells	Breast Cancer Cell	73	1	1	0.582524	0.430108	0.568627	0.622642	0.803279	1
34493872	Wu et al	Breast Cancer	CID4471	Cancer Cells	Breast Cancer Cell	211	0.997625	0.997625	0.834254	0.889474	0.963145	0.196581	0.985577	0.997625
34493872	Wu et al	Breast Cancer	CID4495	Cancer Cells	Breast Cancer Cell	843	0.998812	0.987995	0.171367	0.00236967	0.367861	0.527511	0.655502	0
34493872	Wu et al	Breast Cancer	CID44971	Cancer Cells	Breast Cancer Cell	847	1	0.983803	0.639357	0.364865	0.598842	0.833333	0.168649	0.00471143
34493872	Wu et al	Breast Cancer	CID44991	Cancer Cells	Breast Cancer Cell	3946	0.999747	0.999747	0.807675	0.915785	0.78827	0.659874	0.922152	0.917866
34493872	Wu et al	Breast Cancer	CID4515	Cancer Cells	Breast Cancer Cell	2057	0.933091	0.969439	0.469494	0.0474608	0.494143	0.468354	0.962421	0.440485
34493872	Wu et al	Breast Cancer	CID45171	Cancer Cells	Breast Cancer Cell	750	1	0.999333	0.827209	0.829953	0.825372	0.808578	0.858447	0.935415
34493872	Wu et al	Breast Cancer	CID4530N	Cancer Cells	Breast Cancer Cell	1715	1	1	0.79944	0.797757	0.901345	0.508696	0	0.017341
34493872	Wu et al	Breast Cancer	CID4535	Cancer Cells	Breast Cancer Cell	2009	1	0.999751	0.936756	0.970551	0.96122	0.765212	0.945407	0.937318
34493872	Wu et al	Breast Cancer	CID3586	Stromal Cells	Endothelial Cell	138	1	1	1	1	0.982206	1	1	1
34493872	Wu et al	Breast Cancer	CID3838	Stromal Cells	Endothelial Cell	98	1	0.994872	1	1	1	1	1	1
34493872	Wu et al	Breast Cancer	CID3921	Stromal Cells	Endothelial Cell	209	1	1	0.990521	0.992874	0.965358	0.829365	1	1
34493872	Wu et al	Breast Cancer	CID3941	Stromal Cells	Endothelial Cell	44	1	0.977273	0.727273	0.88	0.82243	0.425121	1	1
34493872	Wu et al	Breast Cancer	CID3946	Stromal Cells	Endothelial Cell	34	1	0.985075	1	0.985075	1	1	0.985075	0.985075
34493872	Wu et al	Breast Cancer	CID3948	Stromal Cells	Endothelial Cell	76	1	1	0.812834	0.883721	0.888889	0.414169	1	1
34493872	Wu et al	Breast Cancer	CID3963	Stromal Cells	Endothelial Cell	102	0.995122	0.995122	0.591304	0.832653	0.839506	0.660194	0.995122	0.995122
34493872	Wu et al	Breast Cancer	CID4040	Stromal Cells	Endothelial Cell	218	1	1	0.997712	1	0.990783	1	1	1
34493872	Wu et al	Breast Cancer	CID4066	Stromal Cells	Endothelial Cell	517	0.999032	0.997096	0.971429	0.994208	0.984556	0.889465	0.997096	0.99515
34493872	Wu et al	Breast Cancer	CID4067	Stromal Cells	Endothelial Cell	159	0.99375	0.99375	0.377224	0.538071	0.450425	0.165711	0.978462	0.98452
34493872	Wu et al	Breast Cancer	CID4290A	Stromal Cells	Endothelial Cell	290	0.998279	0.998279	0.574827	0.65389	0.84425	0.161111	0.994854	0.961857
34493872	Wu et al	Breast Cancer	CID4398	Stromal Cells	Endothelial Cell	101	1	1	1	1	0.995025	1	1	1
34493872	Wu et al	Breast Cancer	CID44041	Stromal Cells	Endothelial Cell	139	1	1	0.992754	0.992754	0.98917	0.99639	1	1
34493872	Wu et al	Breast Cancer	CID4461	Stromal Cells	Endothelial Cell	44	0.988764	0.888889	0.862745	0.988764	0.934783	0.578947	1	0.846154
34493872	Wu et al	Breast Cancer	CID4463	Stromal Cells	Endothelial Cell	75	1	0.993377	0.842697	0.887574	0.967742	0.289017	1	1
34493872	Wu et al	Breast Cancer	CID4465	Stromal Cells	Endothelial Cell	124	1	1	0.991935	0.991935	0.908397	0.968504	1	1
34493872	Wu et al	Breast Cancer	CID4471	Stromal Cells	Endothelial Cell	2778	0.99982	0.99946	0.987496	0.99157	0.994232	0.971579	0.999099	0.99982
34493872	Wu et al	Breast Cancer	CID4495	Stromal Cells	Endothelial Cell	176	0.946108	0.878981	0.820359	0.860681	0.635762	0.784314	0.878981	0.939759
34493872	Wu et al	Breast Cancer	CID44971	Stromal Cells	Endothelial Cell	215	1	1	0.972603	0.977169	0.805293	0.872211	1	0.99768
34493872	Wu et al	Breast Cancer	CID44991	Stromal Cells	Endothelial Cell	39	0.987013	0.987013	0.542857	0.697248	0.192893	0.0570571	0.987013	0.987013
34493872	Wu et al	Breast Cancer	CID4515	Stromal Cells	Endothelial Cell	122	1	1	0.801325	0.865248	0.270694	0.498978	1	0.995918
34493872	Wu et al	Breast Cancer	CID4530N	Stromal Cells	Endothelial Cell	1016	1	1	0.971319	0.991703	0.891133	0.671074	0.999508	0.989557
34493872	Wu et al	Breast Cancer	CID4535	Stromal Cells	Endothelial Cell	218	0.997701	0.995392	0.893443	0.945534	0.755633	0.455115	0.997701	0.995392
34493872	Wu et al	Breast Cancer	CID3586	Stromal Cells	Fibroblasts	143	1	1	1	1	0.982206	1	1	1
34493872	Wu et al	Breast Cancer	CID3838	Stromal Cells	Fibroblasts	203	1	0.997543	1	1	1	1	1	1
34493872	Wu et al	Breast Cancer	CID3921	Stromal Cells	Fibroblasts	96	1	1	1	1	0.969697	0.974619	1	1
34493872	Wu et al	Breast Cancer	CID3946	Stromal Cells	Fibroblasts	96	1	0.994819	1	0.994819	1	1	0.994819	0.994819
34493872	Wu et al	Breast Cancer	CID4040	Stromal Cells	Fibroblasts	127	1	1	0.996047	1	0.984375	1	1	1
34493872	Wu et al	Breast Cancer	CID4066	Stromal Cells	Fibroblasts	913	0.999453	0.998358	0.994012	0.996181	0.992391	0.98172	0.996177	0.997812
34493872	Wu et al	Breast Cancer	CID4067	Stromal Cells	Fibroblasts	126	1	1	0.969231	0.980545	0.969231	0.364162	0.996047	0.992126
34493872	Wu et al	Breast Cancer	CID4290A	Stromal Cells	Fibroblasts	267	0.996241	0.996241	0.988848	0.988889	0.990689	0.644928	0.996255	0.983364
34493872	Wu et al	Breast Cancer	CID4398	Stromal Cells	Fibroblasts	171	1	1	1	1	0.997085	1	1	1
34493872	Wu et al	Breast Cancer	CID44041	Stromal Cells	Fibroblasts	676	1	1	0.998523	0.998523	0.997783	0.999261	1	1
34493872	Wu et al	Breast Cancer	CID4465	Stromal Cells	Fibroblasts	134	1	1	0.996283	0.992593	0.940351	0.905405	1	1
34493872	Wu et al	Breast Cancer	CID4471	Stromal Cells	Fibroblasts	1286	0.999222	0.998444	0.993434	0.993434	0.991512	0.983933	0.994932	0.999223
34493872	Wu et al	Breast Cancer	CID4495	Stromal Cells	Fibroblasts	204	1	0.990099	0.969849	0.945545	0.954315	0.77459	0.948905	0.972431
34493872	Wu et al	Breast Cancer	CID44971	Stromal Cells	Fibroblasts	580	1	1	0.994854	0.996564	0.981387	0.928743	0.991453	0.99742
34493872	Wu et al	Breast Cancer	CID44991	Stromal Cells	Fibroblasts	238	0.997904	0.997904	0.989605	0.985507	0.890977	0.757962	0.985507	0.985507
34493872	Wu et al	Breast Cancer	CID4515	Stromal Cells	Fibroblasts	182	1	1	0.973262	0.947917	0.792123	0.520744	0.981132	0.962963
34493872	Wu et al	Breast Cancer	CID45171	Stromal Cells	Fibroblasts	31	1	1	1	1	0.96875	0.652632	1	1
34493872	Wu et al	Breast Cancer	CID4530N	Stromal Cells	Fibroblasts	357	1	1	0.995792	0.994429	0.967391	0.940711	0.997207	0.994429
34493872	Wu et al	Breast Cancer	CID4535	Stromal Cells	Fibroblasts	86	0.99422	0.898734	0.878981	0.931818	0.877419	0.614286	0.893082	0.873096
32451460	Lee et al	Colorectal Cancer	SMC01	Cancer Cells	Colorectal Cancer Cell	995	0.998996	0.998495	0.986762	0.99647	0.989848	0.967307	0	1
32451460	Lee et al	Colorectal Cancer	SMC02	Cancer Cells	Colorectal Cancer Cell	270	0.994475	0.992647	0.996283	0.996283	0.996283	0.984962	0	1
32451460	Lee et al	Colorectal Cancer	SMC03	Cancer Cells	Colorectal Cancer Cell	675	1	1	0.419204	0.994788	0.972603	0.946136	0	0.99926
32451460	Lee et al	Colorectal Cancer	SMC04	Cancer Cells	Colorectal Cancer Cell	225	0.995575	0.995575	0.988764	0.995536	0.993289	0.979592	0	1
32451460	Lee et al	Colorectal Cancer	SMC06	Cancer Cells	Colorectal Cancer Cell	181	0.983696	0.983696	0.797342	0.991643	0.968661	0.953757	0	0.99723
32451460	Lee et al	Colorectal Cancer	SMC07	Cancer Cells	Colorectal Cancer Cell	333	0.997006	0.995516	0.993976	0.998501	1	0.990937	0	0.998501
32451460	Lee et al	Colorectal Cancer	SMC08	Cancer Cells	Colorectal Cancer Cell	144	0.99654	0.99654	1	1	1	0.996516	0	1
32451460	Lee et al	Colorectal Cancer	SMC09	Cancer Cells	Colorectal Cancer Cell	1828	0.999727	0.999727	0.977914	0.997807	0.990334	0.981332	0	0.972168
32451460	Lee et al	Colorectal Cancer	SMC10	Cancer Cells	Colorectal Cancer Cell	377	0.997347	0.997347	0.773984	0.983827	0.987919	0.924394	0	1
32451460	Lee et al	Colorectal Cancer	SMC11	Cancer Cells	Colorectal Cancer Cell	281	1	0.992933	0.915058	1	0.994633	0.949533	0	0.972578
32451460	Lee et al	Colorectal Cancer	SMC14	Cancer Cells	Colorectal Cancer Cell	112	1	1	0.986425	0.981818	0.923077	0.666667	0	1
32451460	Lee et al	Colorectal Cancer	SMC15	Cancer Cells	Colorectal Cancer Cell	234	1	1	0.991379	0.991379	0.916667	0.735135	0	0.997868
32451460	Lee et al	Colorectal Cancer	SMC16	Cancer Cells	Colorectal Cancer Cell	2526	1	0.999604	0.980012	0.999208	0.987575	0.993024	0	0.321595
32451460	Lee et al	Colorectal Cancer	SMC17	Cancer Cells	Colorectal Cancer Cell	343	1	1	0.900641	0.95586	0.93808	0.790123	0	0.995608
32451460	Lee et al	Colorectal Cancer	SMC18	Cancer Cells	Colorectal Cancer Cell	1345	0.998515	0.997774	0.9529	1	0.998884	0.995519	0	0.970926
32451460	Lee et al	Colorectal Cancer	SMC19	Cancer Cells	Colorectal Cancer Cell	190	0.997375	0.992167	0.986667	1	0.994709	0.935574	0	0.992167
32451460	Lee et al	Colorectal Cancer	SMC20	Cancer Cells	Colorectal Cancer Cell	429	1	1	0.875491	0.988208	0.882812	0.829468	0	1
32451460	Lee et al	Colorectal Cancer	SMC21	Cancer Cells	Colorectal Cancer Cell	1668	0.9997	0.999401	0.993058	0.998198	0.997295	0.951273	0	0.916179
32451460	Lee et al	Colorectal Cancer	SMC22	Cancer Cells	Colorectal Cancer Cell	1727	0.999132	0.999132	0.833896	0.99826	0.995638	0.973856	0	0.848
32451460	Lee et al	Colorectal Cancer	SMC23	Cancer Cells	Colorectal Cancer Cell	158	1	1	0.983923	0.996825	0.996825	0.96732	0	1
32451460	Lee et al	Colorectal Cancer	SMC24	Cancer Cells	Colorectal Cancer Cell	290	1	1	0.91182	0.991304	0.989547	0.875969	0	1
32451460	Lee et al	Colorectal Cancer	SMC25	Cancer Cells	Colorectal Cancer Cell	294	0.99661	0.99661	0.875717	0.996587	0.980936	0.961131	0	1
32451460	Lee et al	Colorectal Cancer	SMC01	Stromal Cells	Endothelial Cell	42	0.987952	0.987952	1	1	0.848485	0.682927	1	1
32451460	Lee et al	Colorectal Cancer	SMC02	Stromal Cells	Endothelial Cell	35	0.970588	0.941176	0.985507	1	1	1	1	1
32451460	Lee et al	Colorectal Cancer	SMC03	Stromal Cells	Endothelial Cell	32	1	1	1	1	0.861111	0.842105	1	0.984127
32451460	Lee et al	Colorectal Cancer	SMC04	Stromal Cells	Endothelial Cell	81	0.993789	0.993789	0.993789	1	0.987805	0.981818	1	0.993789
32451460	Lee et al	Colorectal Cancer	SMC07	Stromal Cells	Endothelial Cell	96	0.994764	0.984127	0.984293	0.989474	0.994819	0.979381	0.994764	0.967742
32451460	Lee et al	Colorectal Cancer	SMC10	Stromal Cells	Endothelial Cell	40	1	1	1	1	0.987654	0.683761	1	1
32451460	Lee et al	Colorectal Cancer	SMC14	Stromal Cells	Endothelial Cell	96	1	1	0.994819	0.994764	0.964824	0.91866	1	1
32451460	Lee et al	Colorectal Cancer	SMC15	Stromal Cells	Endothelial Cell	99	0.994924	0.994924	0.98	0.989796	0.899083	0.837607	0.994975	0.989796
32451460	Lee et al	Colorectal Cancer	SMC17	Stromal Cells	Endothelial Cell	68	1	1	0.992593	1	0.937931	0.626728	1	0.985075
32451460	Lee et al	Colorectal Cancer	SMC01	Stromal Cells	Fibroblasts	69	0.992701	0.985294	1	0.992701	0.992806	0.877419	0.946565	0.992701
32451460	Lee et al	Colorectal Cancer	SMC02	Stromal Cells	Fibroblasts	42	0.987952	0.97561	0.988235	0.988235	0.988235	0.94382	0.988235	0.988235
32451460	Lee et al	Colorectal Cancer	SMC03	Stromal Cells	Fibroblasts	74	1	1	1	0.993289	0.993289	0.795699	0.993197	0.993197
32451460	Lee et al	Colorectal Cancer	SMC04	Stromal Cells	Fibroblasts	32	0.953846	0.909091	0.911765	0.927536	0.941176	0.885714	0.927536	0.911765
32451460	Lee et al	Colorectal Cancer	SMC06	Stromal Cells	Fibroblasts	65	0.976744	0.976744	0.984615	0.992366	0.984615	0.977444	0.976744	0.947368
32451460	Lee et al	Colorectal Cancer	SMC08	Stromal Cells	Fibroblasts	120	0.991667	0.991667	0.995851	0.995851	0.995851	0.991736	0.995851	0.995851
32451460	Lee et al	Colorectal Cancer	SMC10	Stromal Cells	Fibroblasts	64	0.976744	0.933333	0.941176	0.941176	0.941176	0.864865	0.758621	0.941176
32451460	Lee et al	Colorectal Cancer	SMC14	Stromal Cells	Fibroblasts	133	0.904762	0.880795	0.880795	0.875	0.889632	0.784661	0.865772	0.877888
32451460	Lee et al	Colorectal Cancer	SMC15	Stromal Cells	Fibroblasts	80	0.935673	0.917647	0.946746	0.924855	0.946746	0.692641	0.934911	0.917647
32451460	Lee et al	Colorectal Cancer	SMC17	Stromal Cells	Fibroblasts	73	0.973333	0.973333	0.973333	0.973333	0.96	0.793478	0.966443	0.966887
32451460	Lee et al	Colorectal Cancer	SMC20	Stromal Cells	Fibroblasts	299	0.98843	0.986755	0.98843	0.98843	0.985173	0.839888	0.986755	0.986755
32451460	Lee et al	Colorectal Cancer	SMC14	Stromal Cells	Smooth Muscle Cell	37	0.391304	0	0	0	0	0	0	0
32561858	Qian et al	Colorectal Cancer	CRC_1	Cancer Cells	Colorectal Cancer Cell	1249	0.998002	0.998002	0.925386	0.995185	0.886121	0.909646	0	0.980073
32561858	Qian et al	Colorectal Cancer	CRC_2	Cancer Cells	Colorectal Cancer Cell	333	0.992481	0.986384	0.882943	0.981763	0.92283	0.85567	0.00598802	0.986384
32561858	Qian et al	Colorectal Cancer	CRC_3	Cancer Cells	Colorectal Cancer Cell	1627	0.999693	0.999693	0.851394	0.964024	0.879862	0.43708	0.052506	0.999385
32561858	Qian et al	Colorectal Cancer	CRC_4	Cancer Cells	Colorectal Cancer Cell	264	1	0.99811	0.982659	0.998102	0.992366	0.939759	0	1
32561858	Qian et al	Colorectal Cancer	CRC_6	Cancer Cells	Colorectal Cancer Cell	137	0.996364	0.989011	0.954198	0.996337	0.958175	0.858333	0	1
32561858	Qian et al	Colorectal Cancer	CRC_7	Cancer Cells	Colorectal Cancer Cell	273	1	0.998172	0.988889	0.988889	0.988889	0.8625	0	1
32561858	Qian et al	Colorectal Cancer	CRC_1	Stromal Cells	Endothelial Cell	241	0.995833	0.989518	0.989562	0.991667	0.965235	0.804714	0.978903	0.993789
32561858	Qian et al	Colorectal Cancer	CRC_2	Stromal Cells	Endothelial Cell	360	0.997214	0.997214	0.99021	0.993007	0.952767	0.950469	0.995816	0.998609
32561858	Qian et al	Colorectal Cancer	CRC_3	Stromal Cells	Endothelial Cell	167	0.996997	0.993976	0.967552	0.970238	0.8	0.644401	0.994012	1
32561858	Qian et al	Colorectal Cancer	CRC_4	Stromal Cells	Endothelial Cell	367	0.998636	0.995907	0.994521	0.997268	0.966622	0.960526	0.990371	0.995896
32561858	Qian et al	Colorectal Cancer	CRC_5	Stromal Cells	Endothelial Cell	245	1	0.997963	0.995902	0.997955	0.975806	0.995935	0.995902	0.989691
32561858	Qian et al	Colorectal Cancer	CRC_6	Stromal Cells	Endothelial Cell	141	0.992908	0.992908	0.992908	0.996441	0.958904	0.930693	0.996441	0.992857
32561858	Qian et al	Colorectal Cancer	CRC_7	Stromal Cells	Endothelial Cell	202	1	0.997519	0.997531	0.997519	0.966507	0.897321	1	0.995025
32561858	Qian et al	Colorectal Cancer	CRC_1	Stromal Cells	Fibroblasts	571	0.997366	0.975785	0.994718	0.994718	0.988526	0.923328	0.979446	0.994718
32561858	Qian et al	Colorectal Cancer	CRC_2	Stromal Cells	Fibroblasts	605	0.996694	0.99421	0.995041	0.993399	0.981667	0.970185	0.951557	0.99422
32561858	Qian et al	Colorectal Cancer	CRC_3	Stromal Cells	Fibroblasts	1137	0.999121	0.9978	0.990785	0.988256	0.968021	0.698832	0.95225	0.999121
32561858	Qian et al	Colorectal Cancer	CRC_4	Stromal Cells	Fibroblasts	510	0.998039	0.995084	0.999021	0.995093	0.973896	0.996086	0.967677	0.998043
32561858	Qian et al	Colorectal Cancer	CRC_5	Stromal Cells	Fibroblasts	254	1	0.998028	0.998035	0.998035	0.976	0.998035	0.9375	0.994106
32561858	Qian et al	Colorectal Cancer	CRC_6	Stromal Cells	Fibroblasts	177	0.994318	0.991453	0.994318	0.997167	0.976879	0.967213	0.979827	0.99435
32561858	Qian et al	Colorectal Cancer	CRC_7	Stromal Cells	Fibroblasts	337	1	0.995542	0.99403	0.998514	0.972561	0.971098	0.918138	0.997041
30093597	Young et al	Kidney Cancer	pRCC_Kid_T_ldc_1_1	Cancer Cells	Kidney Cancer Cell	85	1	0	0.152174	0.559322	0.0232558	0	0	0
30093597	Young et al	Kidney Cancer	pRCC_Kid_T_ldc_1_2	Cancer Cells	Kidney Cancer Cell	85	1	0	0.191489	0.629032	0.0681818	0	0	0
30093597	Young et al	Kidney Cancer	RCC1_Kid_T_ldc_2_1	Cancer Cells	Kidney Cancer Cell	131	1	1	0.885106	0.875536	0.635417	0.0300752	0	0
30093597	Young et al	Kidney Cancer	RCC1_Kid_T_ldc_2_2	Cancer Cells	Kidney Cancer Cell	116	0.9869	0.9869	0.895238	0.925926	0.666667	0.0338983	0	0
30093597	Young et al	Kidney Cancer	RCC2_Kid_T_ldc_1_1	Cancer Cells	Kidney Cancer Cell	69	0.859504	0.810345	0.230769	0.253165	0.0285714	0	0	0.230769
30093597	Young et al	Kidney Cancer	RCC2_Kid_T_ldc_1_2	Cancer Cells	Kidney Cancer Cell	174	0.976471	0.979472	0.425339	0.432432	0	0	0	0.979472
30093597	Young et al	Kidney Cancer	RCC2_Kid_T_ldc_2_1	Cancer Cells	Kidney Cancer Cell	106	1	0.990476	0.31746	0.304	0.037037	0.0186916	0	0
30093597	Young et al	Kidney Cancer	RCC2_Kid_T_ldc_2_2	Cancer Cells	Kidney Cancer Cell	116	0.978166	0.969163	0.268657	0.215385	0	0	0	0.112903
30093597	Young et al	Kidney Cancer	RCC2_Kid_T_ldc_2_1	Stromal Cells	Endothelial Cell	367	1	0.998639	0.930114	0.976	0.912769	0.965789	0.995896	0.998636
30093597	Young et al	Kidney Cancer	RCC2_Kid_T_ldc_2_2	Stromal Cells	Endothelial Cell	376	0.994695	0.99336	0.929016	0.966408	0.916667	0.951777	0.992	0.995995
30093597	Young et al	Kidney Cancer	VHL_Kid_T_ldc_1_1	Stromal Cells	Endothelial Cell	94	1	0.989362	0.949495	0.969072	0.974093	0.944724	1	1
30093597	Young et al	Kidney Cancer	VHL_Kid_T_ldc_1_2	Stromal Cells	Endothelial Cell	75	0.993289	0.993289	0.920245	0.967742	0.967742	0.9375	0.993289	0.986486
33711272	Bi et al	Kidney Cancer	P76	Cancer Cells	Kidney Cancer Cell	688	0.481236	0.482911	0.198953	0.15302	0.0941828	0.0564972	0	0.401858
33711272	Bi et al	Kidney Cancer	P90	Cancer Cells	Kidney Cancer Cell	2624	0.999619	0.999429	0.413418	0.603723	0.0804682	0.20765	0.021862	0
33711272	Bi et al	Kidney Cancer	P915	Cancer Cells	Kidney Cancer Cell	213	1	0.997647	0.960976	0.966019	0.942928	0.79661	0	0.985714
33711272	Bi et al	Kidney Cancer	P915	Stromal Cells	Endothelial Cell	46	0.967742	0.967742	0.946237	0.989011	0.916667	0.989011	0.989011	0.978723
31588021	Ma et al	Liver Cancer	LCP34	Cancer Cells	Liver Cancer Cell	40	0.987342	0.987342	0.961039	0.518519	0	0	0	0
31588021	Ma et al	Liver Cancer	LCP37	Cancer Cells	Liver Cancer Cell	35	0.985915	0.957746	0.985507	0.939394	0.292683	0.409091	0	0.157895
31588021	Ma et al	Liver Cancer	LCP38	Cancer Cells	Liver Cancer Cell	180	1	1	0.811881	0.363636	0.0434783	0	0	0
31588021	Ma et al	Liver Cancer	LCP65	Cancer Cells	Liver Cancer Cell	77	1	0.968553	1	0.937931	0.412371	0	0	0
31588021	Ma et al	Liver Cancer	LCP21	Stromal Cells	Endothelial Cell	218	1	1	0.990741	0.988399	0.922414	1	1	0.997701
31588021	Ma et al	Liver Cancer	LCP23	Stromal Cells	Endothelial Cell	61	0.945736	0.945736	0.862385	0.983607	0.915254	0.99187	0.78	0.827586
31588021	Ma et al	Liver Cancer	LCP34	Stromal Cells	Endothelial Cell	48	0.968421	0.859813	0.967742	0.978723	0.938776	0.979167	0.978723	0.978723
31588021	Ma et al	Liver Cancer	LCP38	Stromal Cells	Endothelial Cell	411	0.998782	0.998782	0.98533	0.977995	0.926659	0.955814	0.997573	0.895161
31588021	Ma et al	Liver Cancer	LCP21	Stromal Cells	Fibroblasts	281	1	1	0.992933	0.991182	0.934334	1	1	0.998224
31588021	Ma et al	Liver Cancer	LCP34	Stromal Cells	Fibroblasts	43	1	0.837838	0.988506	0.988506	0.938272	0.699187	1	1
31588021	Ma et al	Liver Cancer	LCP38	Stromal Cells	Fibroblasts	180	0.99723	0.99723	0.888889	0.957447	0.956522	0.72	0.99723	0.825688
32385277	Kim et al	Lung Cancer	BRONCHO_58	Cancer Cells	Lung Cancer Cell	294	0.020202	0.0334448	0.0846906	0.0465116	0.0970874	0.0721311	0	0
32385277	Kim et al	Lung Cancer	EBUS_06	Cancer Cells	Lung Cancer Cell	948	0.999472	0.997367	0.130178	0.26691	0.180422	0.155642	0	0.150244
32385277	Kim et al	Lung Cancer	EBUS_28	Cancer Cells	Lung Cancer Cell	2964	0.999663	0.999663	0.0846527	0.275742	0.333427	0.137021	0	0.4192
32385277	Kim et al	Lung Cancer	EBUS_49	Cancer Cells	Lung Cancer Cell	46	1	1	0.230769	0.230769	0.516129	0.16	0	0
32385277	Kim et al	Lung Cancer	LUNG_T06	Cancer Cells	Lung Cancer Cell	134	1	0.984848	0	0	0.057971	0.0148148	0	0
32385277	Kim et al	Lung Cancer	LUNG_T08	Cancer Cells	Lung Cancer Cell	38	1	0.898551	0.0512821	0	0	0	0	0
32385277	Kim et al	Lung Cancer	LUNG_T09	Cancer Cells	Lung Cancer Cell	111	0.976959	0.947867	0	0	0.0526316	0.0353982	0	0
32385277	Kim et al	Lung Cancer	LUNG_T18	Cancer Cells	Lung Cancer Cell	954	0.998427	0.997375	0.168906	0.41	0.131244	0.374787	0.0041841	0
32385277	Kim et al	Lung Cancer	LUNG_T19	Cancer Cells	Lung Cancer Cell	178	0.997183	0.991501	0	0.0222222	0.0222222	0.0222222	0	0.0111732
32385277	Kim et al	Lung Cancer	LUNG_T20	Cancer Cells	Lung Cancer Cell	343	0.997093	0.997093	0.0730337	0.263291	0.440909	0.150943	0.0287356	0
32385277	Kim et al	Lung Cancer	LUNG_T25	Cancer Cells	Lung Cancer Cell	205	1	0.921053	0.0193237	0	0.0288462	0.0193237	0	0
32385277	Kim et al	Lung Cancer	LUNG_T28	Cancer Cells	Lung Cancer Cell	963	0.999481	0.99896	0.0306748	0.518462	0.131911	0.0682046	0	0.191549
32385277	Kim et al	Lung Cancer	LUNG_T30	Cancer Cells	Lung Cancer Cell	825	0.999394	0.99696	0	0	0.00242131	0.00242131	0	0.00242131
32385277	Kim et al	Lung Cancer	LUNG_T31	Cancer Cells	Lung Cancer Cell	116	0.987124	0.987124	0.473684	0.0504202	0.304348	0.0504202	0	0
32385277	Kim et al	Lung Cancer	LUNG_T34	Cancer Cells	Lung Cancer Cell	2266	0.99801	0.997123	0.00264434	0.00264434	0.0252723	0.00440335	0	0.0482343
32385277	Kim et al	Lung Cancer	LUNG_T06	Stromal Cells	Endothelial Cell	53	1	1	0.623529	0.654321	0.638554	0.654321	1	1
32385277	Kim et al	Lung Cancer	LUNG_T19	Stromal Cells	Endothelial Cell	158	0.996825	0.996825	0.95092	0.937313	0.692135	0.751807	0.996825	1
32385277	Kim et al	Lung Cancer	LUNG_T25	Stromal Cells	Endothelial Cell	31	0.966667	0.935484	0.869565	0.740741	0.444444	0.311558	0.983607	0
32385277	Kim et al	Lung Cancer	LUNG_T30	Stromal Cells	Endothelial Cell	153	1	0.993506	0.535211	0.573585	0.43553	0.328294	0.993464	0.993464
32385277	Kim et al	Lung Cancer	LUNG_T31	Stromal Cells	Endothelial Cell	144	0.989474	0.982578	0.989474	0.986014	0.92459	0.922078	0.985915	0.99654
32385277	Kim et al	Lung Cancer	BRONCHO_58	Stromal Cells	Fibroblasts	91	0.923077	0.929412	0.917647	0.918605	0.916667	0.67234	0.929412	1
32385277	Kim et al	Lung Cancer	LUNG_T06	Stromal Cells	Fibroblasts	481	0.995825	0.991667	0.991649	0.987421	0.966942	0.917485	0.980932	0.990556
32385277	Kim et al	Lung Cancer	LUNG_T08	Stromal Cells	Fibroblasts	201	0.997506	0.997506	1	0.992481	0.997506	0.984925	0.995	0.966019
32385277	Kim et al	Lung Cancer	LUNG_T18	Stromal Cells	Fibroblasts	186	0.994595	0.994595	1	0.936709	0.955844	0.80786	0.952113	0.997305
32385277	Kim et al	Lung Cancer	LUNG_T19	Stromal Cells	Fibroblasts	111	1	1	1	1	0.995516	0.92887	1	1
32385277	Kim et al	Lung Cancer	LUNG_T28	Stromal Cells	Fibroblasts	62	1	0.99187	0.97561	0.99187	0.952381	0.818792	1	1
32385277	Kim et al	Lung Cancer	LUNG_T30	Stromal Cells	Fibroblasts	72	0.993007	0.985915	0.972603	0.979592	0.941176	0.514493	0.986111	0.986301
32385277	Kim et al	Lung Cancer	LUNG_T31	Stromal Cells	Fibroblasts	491	0.989712	0.984488	0.989733	0.986612	0.983471	0.979592	0.97921	0.99591
32405060	Slyper et al	Lung Cancer	lung_14	Cancer Cells	Lung Cancer Cell	1887	0.998674	0.993335	0.0695652	0.167961	0.173282	0.0394805	0.010543	0
32405060	Slyper et al	Lung Cancer	lung_17	Cancer Cells	Lung Cancer Cell	7658	0.99668	0.993501	0.121398	0.695881	0.52326	0.170289	0.0298392	0.301594
32405060	Slyper et al	Lung Cancer	lung_14	Stromal Cells	Endothelial Cell	1966	0.99365	0.991635	0.9517	0.906418	0.760852	0.777202	0.994914	0.978669
32405060	Slyper et al	Lung Cancer	lung_17	Stromal Cells	Endothelial Cell	685	0.986686	0.973013	0.94713	0.946619	0.484892	0.521638	0.958175	0.990462
32405060	Slyper et al	Lung Cancer	lung_14	Stromal Cells	Fibroblasts	2830	0.99646	0.994859	0.991899	0.992259	0.957259	0.980248	0.995392	0.994675
32405060	Slyper et al	Lung Cancer	lung_17	Stromal Cells	Fibroblasts	1476	0.986301	0.967585	0.962008	0.954061	0.920137	0.771595	0.914769	0.986031
32561858	Qian et al	Lung Cancer	LC_2	Cancer Cells	Lung Cancer Cell	193	0.0103093	0	0.0406091	0.261261	0.404959	0.107843	0	0
32561858	Qian et al	Lung Cancer	LC_3	Cancer Cells	Lung Cancer Cell	784	1	1	0.297503	0.342495	0.267403	0.0831296	0	0
32561858	Qian et al	Lung Cancer	LC_4	Cancer Cells	Lung Cancer Cell	1451	0.997582	0.994804	0.240146	0.0717608	0.269529	0.28487	0	0
32561858	Qian et al	Lung Cancer	LC_5	Cancer Cells	Lung Cancer Cell	2776	0.99964	0.998197	0.352033	0.499054	0.368978	0.444382	0	0.28906
32561858	Qian et al	Lung Cancer	LC_6	Cancer Cells	Lung Cancer Cell	574	1	0.998255	0.111842	0.665116	0.306785	0.142395	0	0.350575
32561858	Qian et al	Lung Cancer	LC_8	Cancer Cells	Lung Cancer Cell	288	1	0.994764	0.12987	0.123779	0.0206186	0.358974	0	0
32561858	Qian et al	Lung Cancer	LC_1	Cancer Cells	Lung Cancer Cell	119	0	0	0.169231	0.0330579	0.155039	0.0166667	0	0
32561858	Qian et al	Lung Cancer	LC_3	Stromal Cells	Endothelial Cell	321	0.99532	0.990654	0.990625	0.979907	0.886331	0.735499	0.9922	0.998445
32561858	Qian et al	Lung Cancer	LC_4	Stromal Cells	Endothelial Cell	76	0.923077	0.884354	0.748538	0.759036	0.317618	0.369501	0.921986	1
32561858	Qian et al	Lung Cancer	LC_5	Stromal Cells	Endothelial Cell	344	0.994186	0.991279	0.965714	0.974212	0.480463	0.490922	0.992722	0.997101
32561858	Qian et al	Lung Cancer	LC_7	Stromal Cells	Endothelial Cell	180	0.98017	0.974359	0.965909	0.971429	0.956044	0.960452	0.977273	0.994413
32561858	Qian et al	Lung Cancer	LC_8	Stromal Cells	Endothelial Cell	47	1	0.978723	0.949495	1	0.427184	0.734375	1	1
32561858	Qian et al	Lung Cancer	LC_2	Stromal Cells	Fibroblasts	134	1	1	0.988679	0.996283	0.973585	0.896321	0.869198	0.996283
32561858	Qian et al	Lung Cancer	LC_3	Stromal Cells	Fibroblasts	507	0.992048	0.983968	0.987065	0.986028	0.978979	0.97619	0.976791	0.997033
32561858	Qian et al	Lung Cancer	LC_4	Stromal Cells	Fibroblasts	63	0.983871	0.923077	0.984375	0.96	0.903704	0.441948	0.97561	1
32561858	Qian et al	Lung Cancer	LC_5	Stromal Cells	Fibroblasts	393	0.991014	0.987113	0.967662	0.975858	0.871737	0.547518	0.964427	0.996169
32561858	Qian et al	Lung Cancer	LC_6	Stromal Cells	Fibroblasts	36	1	0.956522	1	0.986301	0.875	0.585366	0.956522	0.714286
32561858	Qian et al	Lung Cancer	LC_7	Stromal Cells	Fibroblasts	123	0.991803	0.987755	0.962343	0.966942	0.970711	0.971193	0.901786	1
32561858	Qian et al	Lung Cancer	LC_8	Stromal Cells	Fibroblasts	49	0.989691	0.968421	0.93617	0.886792	0.93617	0.609272	0.886364	1
32405060	Slyper et al	Neuroblastoma	NBM_244	Cancer Cells	Neuroblastoma Cell	5228	0.0371343	0.00875357	0.0467028	0.0117871	0.000764818	0.00114701	0	0.194751
32405060	Slyper et al	Neuroblastoma	NBM_656	Cancer Cells	Neuroblastoma Cell	192	0.0507614	0	0	0.0103627	0	0	0	0.232
32405060	Slyper et al	Neuroblastoma	NBM_312	Cancer Cells	Neuroblastoma Cell	1051	0	0.613456	0.255602	0.9957	0.335709	0.729141	0	0.850738
32405060	Slyper et al	Neuroblastoma	NBM_244	Stromal Cells	Endothelial Cell	183	0.904762	0.879765	0.543689	0.912281	0.435976	0.771654	0.97493	0.991736
32405060	Slyper et al	Neuroblastoma	NBM_312	Stromal Cells	Endothelial Cell	130	0.992366	0.992366	0.988417	0.996139	0.276302	0.869565	0.988506	0.992308
32405060	Slyper et al	Neuroblastoma	NBM_656	Stromal Cells	Endothelial Cell	1675	0.997314	0.990809	0.915233	0.968172	0.892552	0.940517	0.931463	0.99098
32405060	Slyper et al	Neuroblastoma	NBM_244	Stromal Cells	Fibroblasts	345	0.614458	0.5	0.739691	0.684411	0.406181	0.361251	0.197835	0.953662
32405060	Slyper et al	Neuroblastoma	NBM_312	Stromal Cells	Fibroblasts	238	0.995781	0.995781	0.991632	0.995816	0.92511	0.544406	0.979253	0.995798
32405060	Slyper et al	Neuroblastoma	NBM_656	Stromal Cells	Fibroblasts	1241	0.993522	0.986536	0.904708	0.943745	0.767925	0.902322	0.897617	0.981209
32946775	Dong et al	Neuroblastoma	T10	Cancer Cells	Neuroblastoma Cell	1874	0.999733	0.999733	0.231132	0.984557	0.364033	0.609792	0	0.324542
32946775	Dong et al	Neuroblastoma	T174	Cancer Cells	Neuroblastoma Cell	10229	1	NA	NA	NA	NA	NA	NA	NA
32946775	Dong et al	Neuroblastoma	T188	Cancer Cells	Neuroblastoma Cell	1879	1	NA	NA	NA	NA	NA	NA	NA
32946775	Dong et al	Neuroblastoma	T19	Cancer Cells	Neuroblastoma Cell	387	0.99871	0.99871	0.683673	0.982917	0.187354	0.76555	0	0.99871
32946775	Dong et al	Neuroblastoma	T200	Cancer Cells	Neuroblastoma Cell	2639	1	1	0.0422849	0.985195	0.452199	0.933953	0.198635	0
32946775	Dong et al	Neuroblastoma	T214	Cancer Cells	Neuroblastoma Cell	4002	0.998874	NA	NA	NA	NA	NA	NA	NA
32946775	Dong et al	Neuroblastoma	T230	Cancer Cells	Neuroblastoma Cell	3626	1	NA	NA	NA	NA	NA	NA	NA
32946775	Dong et al	Neuroblastoma	T27	Cancer Cells	Neuroblastoma Cell	724	1	0.99723	0.218942	0.996535	0.623574	0.835076	0	0.999309
32946775	Dong et al	Neuroblastoma	T40	Cancer Cells	Neuroblastoma Cell	975	1	1	0.0283114	0.991727	0.399015	0.846154	0	1
32946775	Dong et al	Neuroblastoma	T44	Cancer Cells	Neuroblastoma Cell	6309	1	1	0.38127	0.999366	0.456325	0.863857	0	0.261025
32946775	Dong et al	Neuroblastoma	T69	Cancer Cells	Neuroblastoma Cell	13811	0.999964	0.999964	0.0405731	0.99072	0.325127	0.828037	0	0
32946775	Dong et al	Neuroblastoma	T71	Cancer Cells	Neuroblastoma Cell	9214	1	1	0.101185	0.994928	0.315539	0.714565	0	0.74366
32946775	Dong et al	Neuroblastoma	T75	Cancer Cells	Neuroblastoma Cell	7384	1	1	0.143324	0.999187	0.58882	0.83035	0	0
32946775	Dong et al	Neuroblastoma	T92	Cancer Cells	Neuroblastoma Cell	2732	1	0.993743	0.253197	0.999634	0.680512	0.935723	0	0.717371
32946775	Dong et al	Neuroblastoma	T19	Stromal Cells	Endothelial Cell	139	0.992754	0.992754	0.978723	0.985612	0.495345	0.978723	0.992754	0.992754
32946775	Dong et al	Neuroblastoma	T69	Stromal Cells	Endothelial Cell	41	0.987654	0.987654	0.962025	0.975	0.00980753	0.197044	0.953488	1
32946775	Dong et al	Neuroblastoma	T19	Stromal Cells	Fibroblasts	1322	0.997726	0.997726	0.997349	0.99697	0.989061	0.952933	0.995074	0.997726
32405060	Slyper et al	Ovarian Cancer	ovarian_316	Cancer Cells	Ovarian Cancer Cell	1196	0.995399	0.952921	0.126761	0.0787149	0.122449	0	0.00496278	0.675632
32405060	Slyper et al	Ovarian Cancer	ovarian_624	Cancer Cells	Ovarian Cancer Cell	1367	0.998904	0.996714	0.444571	0.883816	0.502188	0.170013	0.00292184	0.896857
32405060	Slyper et al	Ovarian Cancer	ovarian_727_ascites	Cancer Cells	Ovarian Cancer Cell	542	0.99724	0.994465	0.255778	0.00727273	0.800809	0.0201005	0	0
32405060	Slyper et al	Ovarian Cancer	ovarian_316	Stromal Cells	Endothelial Cell	331	0.902156	0.854671	0.318548	0.417427	0.621711	0.679012	0.892977	0.972644
32405060	Slyper et al	Ovarian Cancer	ovarian_624	Stromal Cells	Endothelial Cell	188	0.997333	0.989247	0.992042	0.935323	0.944162	0.751004	0.994652	1
32405060	Qian et al	Ovarian Cancer	OvC_5	Stromal Cells	Fibroblasts	124	0.531792	0.457831	0.487805	0.49697	0.459627	0.728205	0.45	0.485207
32405060	Slyper et al	Ovarian Cancer	ovarian_316	Stromal Cells	Fibroblasts	5493	0.993654	0.988703	0.91224	0.942431	0.888576	0.805558	0.975937	0.985897
32405060	Slyper et al	Ovarian Cancer	ovarian_624	Stromal Cells	Fibroblasts	131	0.984496	0.976562	0.984496	0.980545	0.947791	0.686327	0.992366	0.988417
32405060	Slyper et al	Ovarian Cancer	ovarian_727_ascites	Stromal Cells	Fibroblasts	964	0.998442	0.924107	0.562267	0.896866	0.7227	0.911946	0.894495	0.966774
31273297	Peng et al	Pancreatic Cancer	T1	Cancer Cells	Pancreatic Cancer Cell	410	0.998782	0.997561	0.244111	0.0751174	0.0335731	0.00970874	0	0
31273297	Peng et al	Pancreatic Cancer	T10	Cancer Cells	Pancreatic Cancer Cell	77	1	0.993464	0.25	0.121951	0	0	0	0
31273297	Peng et al	Pancreatic Cancer	T11	Cancer Cells	Pancreatic Cancer Cell	179	0.98895	0.983333	0.579365	0.456897	0.474576	0.032967	0	0
31273297	Peng et al	Pancreatic Cancer	T12	Cancer Cells	Pancreatic Cancer Cell	140	1	0.996441	0.469945	0.041958	0.0555556	0.041958	0	0
31273297	Peng et al	Pancreatic Cancer	T13	Cancer Cells	Pancreatic Cancer Cell	206	1	0.995169	0.474074	0.144144	0.110092	0.00966184	0	0
31273297	Peng et al	Pancreatic Cancer	T14	Cancer Cells	Pancreatic Cancer Cell	1695	0.99941	0.99941	0.435625	0.0233236	0.0393291	0.00353357	0	0
31273297	Peng et al	Pancreatic Cancer	T15	Cancer Cells	Pancreatic Cancer Cell	117	1	0	0.240602	0.112903	0.2	0	0	0
31273297	Peng et al	Pancreatic Cancer	T16	Cancer Cells	Pancreatic Cancer Cell	111	1	0.995475	0.927536	0.0862069	0.529801	0.0695652	0	0
31273297	Peng et al	Pancreatic Cancer	T17	Cancer Cells	Pancreatic Cancer Cell	1465	0.999659	0.999318	0.421336	0.142042	0.254914	0.186881	0.0108328	0
31273297	Peng et al	Pancreatic Cancer	T19	Cancer Cells	Pancreatic Cancer Cell	352	0.997151	0.982659	0.574899	0.315789	0.222222	0.217722	0	0
31273297	Peng et al	Pancreatic Cancer	T2	Cancer Cells	Pancreatic Cancer Cell	112	0.0350877	0.0350877	0.388489	0.0350877	0.0689655	0.0854701	0	0
31273297	Peng et al	Pancreatic Cancer	T21	Cancer Cells	Pancreatic Cancer Cell	229	1	0.997821	0.695157	0.258555	0.404181	0.245211	0.059322	0
31273297	Peng et al	Pancreatic Cancer	T22	Cancer Cells	Pancreatic Cancer Cell	1028	0.00194363	0	0.134301	0.174067	0.125798	0.0640301	0	0
31273297	Peng et al	Pancreatic Cancer	T23	Cancer Cells	Pancreatic Cancer Cell	256	0.998051	0.996094	0.589532	0.20979	0.315789	0	0	0
31273297	Peng et al	Pancreatic Cancer	T24	Cancer Cells	Pancreatic Cancer Cell	218	1	1	0.360902	0.198347	0.0960699	0.00913242	0	0
31273297	Peng et al	Pancreatic Cancer	T3	Cancer Cells	Pancreatic Cancer Cell	198	1	0.997468	0.105263	0.208145	0.0869565	0.0100503	0	0
31273297	Peng et al	Pancreatic Cancer	T4	Cancer Cells	Pancreatic Cancer Cell	414	0.986569	0.97909	0.275	0.143498	0.100917	0.0191388	0	0
31273297	Peng et al	Pancreatic Cancer	T5	Cancer Cells	Pancreatic Cancer Cell	93	1	0.98913	0.815287	0.121212	0.211538	0.293578	0	0
31273297	Peng et al	Pancreatic Cancer	T6	Cancer Cells	Pancreatic Cancer Cell	286	0.994746	1	0.57	0.0610169	0.0869565	0	0	0
31273297	Peng et al	Pancreatic Cancer	T7	Cancer Cells	Pancreatic Cancer Cell	133	1	1	0.283871	0.1	0.0724638	0.0441176	0	0
31273297	Peng et al	Pancreatic Cancer	T9	Cancer Cells	Pancreatic Cancer Cell	69	0.985294	0.977778	0.135135	0	0.0285714	0	0	0
31273297	Peng et al	Pancreatic Cancer	T20	Cancer Cells	Pancreatic Cancer Cell	269	0	0	0.230263	0	0.0921986	0.00740741	0	0
31273297	Peng et al	Pancreatic Cancer	T8	Cancer Cells	Pancreatic Cancer Cell	313	0	0	0.554273	0.12012	0.28022	0.458128	0.0797546	0
31273297	Peng et al	Pancreatic Cancer	T1	Stromal Cells	Endothelial Cell	321	0.99844	0.99844	0.927536	0.794554	0.788875	0.626341	0.987382	0.996875
31273297	Peng et al	Pancreatic Cancer	T10	Stromal Cells	Endothelial Cell	127	1	1	0.988327	0.947761	0.947368	0.791277	1	1
31273297	Peng et al	Pancreatic Cancer	T11	Stromal Cells	Endothelial Cell	44	1	1	0.924731	0.965517	0.743363	0.976744	1	1
31273297	Peng et al	Pancreatic Cancer	T12	Stromal Cells	Endothelial Cell	261	0.998081	0.99422	0.975143	0.948718	0.960302	0.903339	0.976471	0.99422
31273297	Peng et al	Pancreatic Cancer	T13	Stromal Cells	Endothelial Cell	420	0.996416	0.992806	0.973934	0.953143	0.919283	0.834343	0.994012	0.98917
31273297	Peng et al	Pancreatic Cancer	T14	Stromal Cells	Endothelial Cell	81	0.993865	0.993865	0.920455	0.857143	0.75	0.107784	0.981818	0.975904
31273297	Peng et al	Pancreatic Cancer	T15	Stromal Cells	Endothelial Cell	303	0.996689	0.996689	0.990066	0.991708	0.968386	0.983607	0.996689	0.991708
31273297	Peng et al	Pancreatic Cancer	T16	Stromal Cells	Endothelial Cell	296	0.988034	0.988034	0.984615	0.984615	0.883943	0.979452	0.968641	0.993197
31273297	Peng et al	Pancreatic Cancer	T17	Stromal Cells	Endothelial Cell	120	0.991597	0.991597	0.983051	0.932271	0.678161	0.37987	0.974359	0.987342
31273297	Peng et al	Pancreatic Cancer	T18	Stromal Cells	Endothelial Cell	165	1	1	1	1	0.990826	1	0.981481	1
31273297	Peng et al	Pancreatic Cancer	T19	Stromal Cells	Endothelial Cell	856	0.995899	0.994145	0.984293	0.974033	0.96793	0.882261	0.982769	0.984579
31273297	Peng et al	Pancreatic Cancer	T2	Stromal Cells	Endothelial Cell	242	1	0.99793	0.9875	0.991736	0.976744	0.948413	0.99793	0.99793
31273297	Peng et al	Pancreatic Cancer	T20	Stromal Cells	Endothelial Cell	90	1	1	0.994475	0.994475	0.983607	0.72	0.853503	1
31273297	Peng et al	Pancreatic Cancer	T21	Stromal Cells	Endothelial Cell	34	0.969697	0.953846	0.953846	0.953846	0.861111	0.607843	0.985075	0.985075
31273297	Peng et al	Pancreatic Cancer	T23	Stromal Cells	Endothelial Cell	180	1	1	0.99169	0.99723	0.960452	1	1	0.991736
31273297	Peng et al	Pancreatic Cancer	T24	Stromal Cells	Endothelial Cell	498	0.996985	0.996985	0.958293	0.94605	0.977023	0.878222	0.996985	0.991903
31273297	Peng et al	Pancreatic Cancer	T3	Stromal Cells	Endothelial Cell	176	1	1	0.98324	0.941176	0.961749	0.911917	0.982659	1
31273297	Peng et al	Pancreatic Cancer	T4	Stromal Cells	Endothelial Cell	52	1	1	0.971963	0.881356	0.881356	0.337662	1	1
31273297	Peng et al	Pancreatic Cancer	T5	Stromal Cells	Endothelial Cell	295	0.998302	0.99661	0.99661	0.984925	0.978003	0.897397	0.964912	0.991453
31273297	Peng et al	Pancreatic Cancer	T6	Stromal Cells	Endothelial Cell	402	0.996255	0.996255	0.97549	0.908884	0.941874	0.750706	0.992481	0.992481
31273297	Peng et al	Pancreatic Cancer	T7	Stromal Cells	Endothelial Cell	116	0.995671	0.995671	0.991453	0.958333	0.974576	0.7557	1	0.995671
31273297	Peng et al	Pancreatic Cancer	T1	Stromal Cells	Fibroblasts	41	1	1	0.987952	0.931818	0.891304	0.836735	0.97619	1
31273297	Peng et al	Pancreatic Cancer	T11	Stromal Cells	Fibroblasts	1672	0.998802	0.998503	0.983488	0.972878	0.981493	0.948207	0.910394	0.82295
31273297	Peng et al	Pancreatic Cancer	T12	Stromal Cells	Fibroblasts	69	1	0.992806	0.978417	0.866242	0.985507	0.704663	0.992701	0.985507
31273297	Peng et al	Pancreatic Cancer	T13	Stromal Cells	Fibroblasts	192	0.992208	0.992208	0.992248	0.979592	0.98708	0.911695	0.989474	0.992208
31273297	Peng et al	Pancreatic Cancer	T14	Stromal Cells	Fibroblasts	60	0.991736	0.991736	0.983607	0.967742	1	0.827586	0.967742	0.967742
31273297	Peng et al	Pancreatic Cancer	T15	Stromal Cells	Fibroblasts	474	0.997895	0.997895	0.995789	0.988506	0.988433	0.901141	0.995781	0.99472
31273297	Peng et al	Pancreatic Cancer	T16	Stromal Cells	Fibroblasts	337	0.995569	0.995569	0.995569	0.905914	0.97093	0.878748	0.932496	0.998519
31273297	Peng et al	Pancreatic Cancer	T17	Stromal Cells	Fibroblasts	139	0.992806	0.98917	0.963768	0.961672	0.942029	0.852761	0.989247	0.985714
31273297	Peng et al	Pancreatic Cancer	T18	Stromal Cells	Fibroblasts	160	1	0.996885	0.996885	0.993789	0.993789	0.987654	0.99375	0.996885
31273297	Peng et al	Pancreatic Cancer	T19	Stromal Cells	Fibroblasts	113	0.99115	0.977778	0.973451	0.92887	0.956522	0.918699	0.964286	0.9869
31273297	Peng et al	Pancreatic Cancer	T2	Stromal Cells	Fibroblasts	56	1	1	1	1	0.99115	0.973913	1	1
31273297	Peng et al	Pancreatic Cancer	T21	Stromal Cells	Fibroblasts	31	1	1	1	0.953846	0.96875	0.364706	1	1
31273297	Peng et al	Pancreatic Cancer	T23	Stromal Cells	Fibroblasts	1105	0.999547	0.999095	0.962445	0.924948	0.966887	0.895316	0.992714	0.992707
31273297	Peng et al	Pancreatic Cancer	T24	Stromal Cells	Fibroblasts	313	0.995215	0.995215	0.985827	0.962963	0.988942	0.890157	0.991948	0.988906
31273297	Peng et al	Pancreatic Cancer	T3	Stromal Cells	Fibroblasts	146	1	1	0.996587	0.9701	0.963455	0.650334	0.996564	1
31273297	Peng et al	Pancreatic Cancer	T4	Stromal Cells	Fibroblasts	77	0.993464	0.993464	1	0.980892	0.993548	0.566176	0.987013	0.993464
31273297	Peng et al	Pancreatic Cancer	T5	Stromal Cells	Fibroblasts	54	1	0.990654	1	1	0.981818	0.981818	1	1
31273297	Peng et al	Pancreatic Cancer	T6	Stromal Cells	Fibroblasts	50	1	0.990099	0.990099	0.961538	0.989899	0.934579	0.990099	0.990099
31273297	Peng et al	Pancreatic Cancer	T9	Stromal Cells	Fibroblasts	637	0.995313	0.99375	0.982998	0.968085	0.988309	0.948622	0.990521	0.994501
33420488	Chen et al	Prostate Cancer	53	Cancer Cells	Prostate Cancer Cell	638	1	1	0.960912	0.992897	0.741617	0.0840841	0	1
33420488	Chen et al	Prostate Cancer	55	Cancer Cells	Prostate Cancer Cell	621	0.997583	0.97275	0.648531	0.762948	0.521429	0.0316957	0	0.992736
33420488	Chen et al	Prostate Cancer	56	Cancer Cells	Prostate Cancer Cell	1963	0.999491	0.999236	0.958621	0.973863	0.864662	0.108863	0	0.601852
33420488	Chen et al	Prostate Cancer	59	Cancer Cells	Prostate Cancer Cell	926	0.99946	0.99946	0.90089	0.935632	0.732375	0.0847983	0	0.744407
33420488	Chen et al	Prostate Cancer	62	Cancer Cells	Prostate Cancer Cell	1515	0.998678	0.998679	0.790419	0.927434	0.881093	0.0489375	0	0.983563
33420488	Chen et al	Prostate Cancer	71	Cancer Cells	Prostate Cancer Cell	344	1	1	0.249364	0.422018	0.701887	0	0	0.986784
33420488	Chen et al	Prostate Cancer	72	Cancer Cells	Prostate Cancer Cell	2003	1	0.99975	0.863546	0.944401	0.646164	0.00299103	0	0.889382
33420488	Chen et al	Prostate Cancer	73	Cancer Cells	Prostate Cancer Cell	84	0.994083	0.994083	0.956522	0.97561	0.916129	0.268041	0	1
33420488	Chen et al	Prostate Cancer	74	Cancer Cells	Prostate Cancer Cell	2065	0.999758	0.999273	0.890977	0.936389	0.882576	0.178209	0	0.984033
33420488	Chen et al	Prostate Cancer	75	Cancer Cells	Prostate Cancer Cell	565	0.999114	0.999114	0.814271	0.903977	0.880079	0.0244755	0	0.97366
33420488	Chen et al	Prostate Cancer	76	Cancer Cells	Prostate Cancer Cell	486	0.99897	0.99897	0.982199	0.978992	0.679348	0.248649	0	0.99897
33420488	Chen et al	Prostate Cancer	77	Cancer Cells	Prostate Cancer Cell	874	0.999428	0.998855	0.95015	0.980163	0.811693	0.114347	0	0.760284
33420488	Wu et al	Prostate Cancer	PC-P1	Cancer Cells	Prostate Cancer Cell	7344	0.960984	0.989556	0.14966	0.155932	0.155932	0.00948638	0	0.533839
33420488	Chen et al	Prostate Cancer	53	Stromal Cells	Endothelial Cell	81	0.788321	0.77037	0.791367	0.764706	0.603175	0.646707	0.746269	0.742424
33420488	Chen et al	Prostate Cancer	54	Stromal Cells	Endothelial Cell	70	0.914729	0.77686	0.813008	0.79661	0.765957	0.8	0.727273	0.861314
33420488	Chen et al	Prostate Cancer	55	Stromal Cells	Endothelial Cell	491	0.631579	0.616246	0.573624	0.592798	0.525424	0.478398	0.618182	0.616246
33420488	Chen et al	Prostate Cancer	56	Stromal Cells	Endothelial Cell	38	0.886076	0.871795	0.849315	0.80597	0.503704	0.201299	0.869565	0
33420488	Chen et al	Prostate Cancer	59	Stromal Cells	Endothelial Cell	45	0.440678	0.440678	0.393939	0.440678	0.242991	0.0875421	0.440678	0.440678
33420488	Chen et al	Prostate Cancer	62	Stromal Cells	Endothelial Cell	74	0.677686	0.672269	0.632479	0.644068	0.231707	0.104539	0.66087	0.644628
33420488	Chen et al	Prostate Cancer	71	Stromal Cells	Endothelial Cell	89	0.858974	0.851613	0.820513	0.83871	0.518219	0.380403	0.844156	0.844156
33420488	Chen et al	Prostate Cancer	72	Stromal Cells	Endothelial Cell	333	0.867868	0.864458	0.839941	0.856716	0.735632	0.592363	0.852897	0.852018
33420488	Chen et al	Prostate Cancer	73	Stromal Cells	Endothelial Cell	92	0.782051	0.782051	0.789809	0.782051	0.780488	0.733728	0.782051	0.782051
33420488	Chen et al	Prostate Cancer	74	Stromal Cells	Endothelial Cell	1572	0.876452	0.874471	0.868163	0.867487	0.797756	0.724249	0.868644	0.873985
33420488	Chen et al	Prostate Cancer	75	Stromal Cells	Endothelial Cell	65	0.742857	0.742857	0.677966	0.735849	0.510067	0.218487	0.742857	0.730769
33420488	Chen et al	Prostate Cancer	76	Stromal Cells	Endothelial Cell	915	0.949584	0.949002	0.948476	0.947894	0.930081	0.926988	0.948476	0.944847
33420488	Wu et al	Prostate Cancer	PC-P1	Stromal Cells	Endothelial Cell	2217	0.995265	0.992773	0.486082	0.618025	0.544374	0.472433	0.993437	0.997074
33420488	Chen et al	Prostate Cancer	53	Stromal Cells	Fibroblasts	35	0.825	0.804878	0.835443	0.804878	0.857143	0.733333	0.785714	0.776471
33420488	Chen et al	Prostate Cancer	54	Stromal Cells	Fibroblasts	51	0.953271	0.806452	0.862069	0.837607	0.694737	0.862069	0.720721	0.884211
33420488	Chen et al	Prostate Cancer	55	Stromal Cells	Fibroblasts	103	0.441964	0.434211	0.43573	0.423077	0.439141	0.387597	0.430435	0.431373
33420488	Chen et al	Prostate Cancer	72	Stromal Cells	Fibroblasts	179	0.775862	0.775862	0.773639	0.775862	0.759644	0.663391	0.770115	0.765714
33420488	Chen et al	Prostate Cancer	74	Stromal Cells	Fibroblasts	546	0.761835	0.759825	0.756484	0.756989	0.736434	0.627545	0.75431	0.761281
33420488	Chen et al	Prostate Cancer	76	Stromal Cells	Fibroblasts	52	0.342342	0.342342	0.357143	0.365217	0.345455	0.344828	0.345455	0.336134
33420488	Wu et al	Prostate Cancer	PC-P1	Stromal Cells	Fibroblasts	659	0.996956	0.992366	0.807385	0.889193	0.863606	0.390288	0.863636	0.994677
32405060	Slyper et al	Sarcoma	sarcoma_951	Cancer Cells	Sarcoma Cell	2923	0.990143	0.991688	0.792741	0	0	0	0	0
32405060	Slyper et al	Sarcoma	sarcoma_951	Stromal Cells	Endothelial Cell	65	0.984375	0.984375	0.915493	0.976378	0.906475	0.695122	1	1
32405060	Slyper et al	Sarcoma	sarcoma_951	Stromal Cells	Fibroblasts	67	0.477273	0.45977	0.743243	0.781818	0.458333	0.34717	0.740741	0.945736
30388455	Jerby-Arnon et al	Skin Cancer	Mel129pa	Cancer Cells	Skin Cancer Cell	68	0.978417	0.978417	0.653465	0.894309	0.807018	0.763636	0	0.847458
30388455	Jerby-Arnon et al	Skin Cancer	Mel105	Stromal Cells	Endothelial Cell	40	0.898876	0.898876	0.987654	1	0.952381	0.987654	0.987342	0.974359
30595452	Li et al	Skin Cancer	p21	Cancer Cells	Skin Cancer Cell	366	1	1	0.910714	0.984743	0.915556	0.00544959	0	0.380531
30595452	Li et al	Skin Cancer	p25	Cancer Cells	Skin Cancer Cell	141	1	1	0.8	0.91954	0.820084	0.515789	0	0.475676
30595452	Li et al	Skin Cancer	p26	Cancer Cells	Skin Cancer Cell	141	0.996441	0.992857	0.757709	0.955556	0.829876	0.2375	0	1
32405060	Slyper et al	Skin Cancer	melanoma_112	Cancer Cells	Skin Cancer Cell	430	0.99422	0.99422	0.358095	0	0.109649	0	0.00464037	0
32405060	Slyper et al	Skin Cancer	melanoma_128	Cancer Cells	Skin Cancer Cell	3169	0.986766	0.986152	0.615251	0.201986	0.26776	0	0	0.591837
32405060	Slyper et al	Skin Cancer	melanoma_112	Stromal Cells	Endothelial Cell	109	0.981308	0.565789	0.80829	0.517007	0.88785	0.607595	0.966825	0.976526
32405060	Slyper et al	Skin Cancer	melanoma_128	Stromal Cells	Endothelial Cell	544	0.968839	0.933075	0.455544	0.76075	0.710015	0.777567	0.960076	0.987996
32405060	Slyper et al	Skin Cancer	melanoma_112	Stromal Cells	Fibroblasts	130	0.988327	0.609626	0.487329	0.557377	0.742081	0.253968	0.403785	0.980392
32405060	Slyper et al	Skin Cancer	melanoma_128	Stromal Cells	Fibroblasts	548	0.94514	0.842993	0.503717	0.84878	0.640207	0.291959	0.940952	0.986376
34767762	Leader et al	Lung Cancer	103	Blood Cells	B Cell	174	0.988372	0.979592	0.929348	0.982558	0.929972	0.97971	0.985591	0.977011
34767762	Leader et al	Lung Cancer	107	Blood Cells	B Cell	174	0.979472	0.958824	0.918478	0.97076	0.94051	0.96793	0.965116	0.964912
34767762	Leader et al	Lung Cancer	111	Blood Cells	B Cell	183	0.991781	0.980822	0.937824	0.978142	0.967391	0.97561	0.98103	0.975477
34767762	Leader et al	Lung Cancer	448	Blood Cells	B Cell	774	0.994205	0.994839	0.986547	0.994819	0.991586	0.993548	0.998061	0.99288
34767762	Leader et al	Lung Cancer	452	Blood Cells	B Cell	785	0.996188	0.992366	0.989261	0.996809	0.993631	0.998088	0.996813	0.996813
34767762	Leader et al	Lung Cancer	456	Blood Cells	B Cell	763	0.998035	0.994121	0.988968	0.998033	0.991498	0.996073	0.99673	0.996068
34767762	Leader et al	Lung Cancer	460	Blood Cells	B Cell	770	0.994825	0.989691	0.991629	0.997399	0.987766	0.996109	0.993523	0.995457
34767762	Leader et al	Lung Cancer	464	Blood Cells	B Cell	750	0.996669	0.992672	0.986807	0.995995	0.986702	0.998004	0.997333	0.993316
34767762	Leader et al	Lung Cancer	468	Blood Cells	B Cell	708	0.996471	0.994366	0.981869	0.995769	0.989444	0.995067	0.996471	0.990839
34767762	Leader et al	Lung Cancer	472	Blood Cells	B Cell	734	0.995913	0.989803	0.979812	0.99316	0.99115	0.995228	0.996601	0.989086
34767762	Leader et al	Lung Cancer	48	Blood Cells	B Cell	66	0.935252	0.926471	0.845638	0.961832	0.888889	0.921986	0.935252	0.920635
34767762	Leader et al	Lung Cancer	52	Blood Cells	B Cell	199	0.995	0.99005	0.97549	0.982456	0.966019	0.980198	0.992519	0.97284
34767762	Leader et al	Lung Cancer	53	Blood Cells	B Cell	164	0.984985	0.967552	0.950437	0.98773	0.958824	0.97619	0.97619	0.956268
34767762	Leader et al	Lung Cancer	58	Blood Cells	B Cell	304	0.977492	0.982172	0.95873	0.986755	0.975689	0.986928	0.988543	0.983819
34767762	Leader et al	Lung Cancer	59	Blood Cells	B Cell	279	0.987611	0.977233	0.947009	0.981949	0.963093	0.983957	0.978873	0.97373
34767762	Leader et al	Lung Cancer	62	Blood Cells	B Cell	38	0.95	0.901408	0.873563	0.987013	0.902439	1	0.894118	0.935065
34767762	Leader et al	Lung Cancer	95	Blood Cells	B Cell	668	0.997749	0.945541	0.955829	0.986364	0.96562	0.962963	0.993248	0.978692
34767762	Leader et al	Lung Cancer	97	Blood Cells	B Cell	311	0.946844	0.936242	0.974763	0.985318	0.970968	0.976974	0.991948	0.99361
34767762	Leader et al	Lung Cancer	99	Blood Cells	B Cell	212	0.997636	0.988235	0.92511	0.992908	0.964539	0.99061	0.997647	0.985915
34767762	Leader et al	Lung Cancer	103	Blood Cells	CD4+ T Cell	486	0.967607	0.928416	0.877901	0.930373	0.903826	0.92163	0.924471	0.914286
34767762	Leader et al	Lung Cancer	107	Blood Cells	CD4+ T Cell	496	0.967347	0.890351	0.863095	0.926927	0.883864	0.89916	0.91675	0.922311
34767762	Leader et al	Lung Cancer	111	Blood Cells	CD4+ T Cell	547	0.966972	0.922488	0.862401	0.924845	0.904332	0.922797	0.91844	0.902111
34767762	Leader et al	Lung Cancer	448	Blood Cells	CD4+ T Cell	544	0.944762	0.904055	0.844607	0.909589	0.878591	0.87619	0.900274	0.814173
34767762	Leader et al	Lung Cancer	452	Blood Cells	CD4+ T Cell	554	0.955005	0.904716	0.824482	0.900441	0.879713	0.888889	0.901818	0.721378
34767762	Leader et al	Lung Cancer	456	Blood Cells	CD4+ T Cell	567	0.939759	0.88932	0.826007	0.907789	0.880952	0.892139	0.898711	0.751953
34767762	Leader et al	Lung Cancer	460	Blood Cells	CD4+ T Cell	570	0.94708	0.901998	0.829956	0.898678	0.870504	0.903986	0.869252	0.815208
34767762	Leader et al	Lung Cancer	464	Blood Cells	CD4+ T Cell	551	0.94717	0.902655	0.823748	0.909256	0.887454	0.901304	0.898072	0.747012
34767762	Leader et al	Lung Cancer	468	Blood Cells	CD4+ T Cell	562	0.954755	0.905222	0.835629	0.91689	0.895118	0.904505	0.91748	0.767599
34767762	Leader et al	Lung Cancer	472	Blood Cells	CD4+ T Cell	605	0.961767	0.913778	0.838546	0.919901	0.901099	0.903442	0.911184	0.825863
34767762	Leader et al	Lung Cancer	48	Blood Cells	CD4+ T Cell	240	0.837963	0.689295	0.792291	0.832981	0.785872	0.779343	0.808511	0.386293
34767762	Leader et al	Lung Cancer	52	Blood Cells	CD4+ T Cell	629	0.971978	0.948403	0.896659	0.934884	0.92504	0.938136	0.919048	0.91053
34767762	Leader et al	Lung Cancer	53	Blood Cells	CD4+ T Cell	583	0.974978	0.948673	0.909552	0.94958	0.925347	0.941581	0.924528	0.894689
34767762	Leader et al	Lung Cancer	57	Blood Cells	CD4+ T Cell	119	0.961702	0.880734	0.858369	0.88412	0.86087	0.852321	0.857143	0.806897
34767762	Leader et al	Lung Cancer	58	Blood Cells	CD4+ T Cell	830	0.943302	0.898701	0.844817	0.887952	0.888082	0.883578	0.861374	0.869994
34767762	Leader et al	Lung Cancer	59	Blood Cells	CD4+ T Cell	809	0.935463	0.892287	0.844444	0.891943	0.877867	0.882316	0.875696	0.868895
34767762	Leader et al	Lung Cancer	62	Blood Cells	CD4+ T Cell	950	0.874636	0.78921	0.766935	0.82656	0.801606	0.793369	0.802848	0.793415
34767762	Leader et al	Lung Cancer	95	Blood Cells	CD4+ T Cell	1022	0.980198	0.130672	0.843544	0.922162	0.905812	0.90687	0.931259	0.849695
34767762	Leader et al	Lung Cancer	97	Blood Cells	CD4+ T Cell	546	0.0774648	0.0638298	0.854369	0.911956	0.892925	0.900383	0.944751	0.936479
34767762	Leader et al	Lung Cancer	99	Blood Cells	CD4+ T Cell	546	0.967623	0.916505	0.875223	0.931189	0.899635	0.924791	0.921124	0.924175
34767762	Leader et al	Lung Cancer	103	Blood Cells	CD8+ T Cell	179	0.936288	0.890173	0.653722	0.8	0.765957	0.805479	0.793939	0.725146
34767762	Leader et al	Lung Cancer	107	Blood Cells	CD8+ T Cell	185	0.928382	0.89011	0.648148	0.807692	0.738292	0.760976	0.804348	0.771277
34767762	Leader et al	Lung Cancer	111	Blood Cells	CD8+ T Cell	204	0.925373	0.83871	0.56213	0.775956	0.756032	0.801008	0.758808	0.750533
34767762	Leader et al	Lung Cancer	448	Blood Cells	CD8+ T Cell	341	0.923077	0.903134	0.736177	0.850746	0.807069	0.811348	0.845697	0
34767762	Leader et al	Lung Cancer	452	Blood Cells	CD8+ T Cell	366	0.93531	0.914835	0.7178	0.842553	0.819718	0.831063	0.850136	0.665891
34767762	Leader et al	Lung Cancer	456	Blood Cells	CD8+ T Cell	320	0.911466	0.88724	0.730949	0.843558	0.819672	0.824405	0.8418	0.646675
34767762	Leader et al	Lung Cancer	460	Blood Cells	CD8+ T Cell	341	0.923505	0.894286	0.715596	0.830904	0.795322	0.840909	0.811634	0.675105
34767762	Leader et al	Lung Cancer	464	Blood Cells	CD8+ T Cell	326	0.917031	0.879518	0.692063	0.845679	0.814701	0.826866	0.842424	0.642202
34767762	Leader et al	Lung Cancer	468	Blood Cells	CD8+ T Cell	343	0.934993	0.909348	0.760646	0.863768	0.835994	0.852224	0.86931	0.654956
34767762	Leader et al	Lung Cancer	472	Blood Cells	CD8+ T Cell	334	0.931232	0.901325	0.725881	0.854573	0.834081	0.824047	0.839098	0.529524
34767762	Leader et al	Lung Cancer	48	Blood Cells	CD8+ T Cell	89	0.707547	0.616162	0.471338	0.601093	0.548387	0.60274	0.625641	0.441791
34767762	Leader et al	Lung Cancer	52	Blood Cells	CD8+ T Cell	284	0.945326	0.904762	0.733871	0.842105	0.839416	0.832392	0.822898	0.788991
34767762	Leader et al	Lung Cancer	53	Blood Cells	CD8+ T Cell	224	0.946667	0.920273	0.736573	0.85782	0.823266	0.830275	0.808126	0.666667
34767762	Leader et al	Lung Cancer	57	Blood Cells	CD8+ T Cell	54	0.927273	0.843137	0.733945	0.767857	0.738739	0.685185	0.770642	0
34767762	Leader et al	Lung Cancer	58	Blood Cells	CD8+ T Cell	393	0.901205	0.864259	0.676754	0.773537	0.764249	0.768657	0.764331	0.729625
34767762	Leader et al	Lung Cancer	59	Blood Cells	CD8+ T Cell	376	0.882427	0.845953	0.693295	0.788036	0.746955	0.76129	0.773263	0.731126
34767762	Leader et al	Lung Cancer	62	Blood Cells	CD8+ T Cell	928	0.890672	0.843096	0.70461	0.795309	0.797017	0.754536	0.787464	0.599713
34767762	Leader et al	Lung Cancer	95	Blood Cells	CD8+ T Cell	528	0.973635	0.870466	0.74433	0.869238	0.828654	0.850408	0.871747	0.811382
34767762	Leader et al	Lung Cancer	97	Blood Cells	CD8+ T Cell	269	0.881423	0.861167	0.774704	0.854442	0.825926	0.824561	0.888889	0.880597
34767762	Leader et al	Lung Cancer	99	Blood Cells	CD8+ T Cell	196	0.921914	0.879581	0.612613	0.786704	0.742547	0.781327	0.78628	0.742706
34767762	Leader et al	Lung Cancer	448	Blood Cells	cDC	72	0.95302	0.897436	0.811429	0.916129	0.913907	0.836364	0.958333	0.979021
34767762	Leader et al	Lung Cancer	452	Blood Cells	cDC	63	0.976	0.938462	0.849315	0.903704	0.917293	0.821918	0.961832	0.938462
34767762	Leader et al	Lung Cancer	456	Blood Cells	cDC	56	0.99115	0.92562	0.738255	0.916667	0.870968	0.759124	0.964912	0.901639
34767762	Leader et al	Lung Cancer	460	Blood Cells	cDC	59	0.991453	0.892308	0.830986	0.943089	0.90625	0.832117	0.973913	0.949153
34767762	Leader et al	Lung Cancer	464	Blood Cells	cDC	65	0.977444	0.879433	0.751445	0.901408	0.876712	0.824324	0.927536	0.977099
34767762	Leader et al	Lung Cancer	468	Blood Cells	cDC	58	0.97479	0.899225	0.713376	0.894309	0.87218	0.774648	0.97479	0.77551
34767762	Leader et al	Lung Cancer	472	Blood Cells	cDC	58	0.991453	0.888889	0.727273	0.966102	0.892308	0.8	0.982759	0
34767762	Leader et al	Lung Cancer	48	Blood Cells	cDC	32	0.703297	0.588235	0.659794	0.842105	0.75	0.756757	0.793651	0.794118
34767762	Leader et al	Lung Cancer	52	Blood Cells	cDC	132	0.897959	0.874172	0.821656	0.888087	0.860068	0.807018	0.970149	0.95941
34767762	Leader et al	Lung Cancer	53	Blood Cells	cDC	121	0.948617	0.866426	0.82069	0.888889	0.848921	0.850575	0.959016	0.955466
34767762	Leader et al	Lung Cancer	57	Blood Cells	cDC	50	0.969697	0.949495	0.899083	0.897959	0.857143	0.764045	0.970297	0.87619
34767762	Leader et al	Lung Cancer	58	Blood Cells	cDC	110	0.939655	0.93617	0.892562	0.922414	0.870968	0.869198	0.964602	0.92827
34767762	Leader et al	Lung Cancer	59	Blood Cells	cDC	89	0.951351	0.956522	0.888889	0.918919	0.844221	0.861538	0.988764	0.918919
34767762	Leader et al	Lung Cancer	62	Blood Cells	cDC	134	0.977778	0.933824	0.764706	0.875912	0.82	0.768116	0.92029	0.961832
34767762	Leader et al	Lung Cancer	95	Blood Cells	cDC	163	0.981595	0.943038	0.865922	0.881579	0.882353	0.671378	0.945783	0.938272
34767762	Leader et al	Lung Cancer	97	Blood Cells	cDC	84	0.934132	0.928571	0.84375	0.857143	0.883978	0.619718	0.962963	0.930233
34767762	Leader et al	Lung Cancer	103	Blood Cells	Macrophage	365	0.973262	0.95	0.887538	0.912072	0.902758	0.931587	0.969101	0.820513
34767762	Leader et al	Lung Cancer	107	Blood Cells	Macrophage	414	0.973995	0.917411	0.879892	0.924067	0.906977	0.946183	0.974296	0.810811
34767762	Leader et al	Lung Cancer	111	Blood Cells	Macrophage	364	0.951634	0.913208	0.861586	0.909361	0.897959	0.929412	0.958865	0.823344
34767762	Leader et al	Lung Cancer	448	Blood Cells	Macrophage	314	0.9856	0.970968	0.733467	0.772816	0.741617	0.796226	0.9824	0.636559
34767762	Leader et al	Lung Cancer	452	Blood Cells	Macrophage	272	0.994495	0.979817	0.701671	0.724299	0.744292	0.784922	0.990724	0.619289
34767762	Leader et al	Lung Cancer	456	Blood Cells	Macrophage	297	0.996633	0.986395	0.688742	0.73617	0.72766	0.761905	0.984615	0.58216
34767762	Leader et al	Lung Cancer	460	Blood Cells	Macrophage	299	1	0.979522	0.711207	0.748954	0.707627	0.777096	0.972603	0.628702
34767762	Leader et al	Lung Cancer	464	Blood Cells	Macrophage	285	0.992958	0.968085	0.660422	0.717489	0.717149	0.756989	0.97491	0.577778
34767762	Leader et al	Lung Cancer	468	Blood Cells	Macrophage	279	0.98917	0.946237	0.6	0.645631	0.682028	0.708333	0.990958	0.5
34767762	Leader et al	Lung Cancer	472	Blood Cells	Macrophage	318	0.99529	0.976228	0.707317	0.740594	0.728346	0.8	0.980769	0.542636
34767762	Leader et al	Lung Cancer	48	Blood Cells	Macrophage	449	0.980704	0.976431	0.88228	0.937278	0.892157	0.965753	0.804205	0.629008
34767762	Leader et al	Lung Cancer	52	Blood Cells	Macrophage	493	0.970772	0.965445	0.759051	0.777778	0.798544	0.862967	0.987705	0.748436
34767762	Leader et al	Lung Cancer	53	Blood Cells	Macrophage	407	0.986301	0.956522	0.762481	0.79646	0.811594	0.867403	0.96343	0.696486
34767762	Leader et al	Lung Cancer	57	Blood Cells	Macrophage	671	0.997019	0.994048	0.945797	0.943013	0.950541	0.954338	0.990991	0.92823
34767762	Leader et al	Lung Cancer	58	Blood Cells	Macrophage	878	0.992542	0.991384	0.861021	0.858625	0.912237	0.902424	0.97971	0.828552
34767762	Leader et al	Lung Cancer	59	Blood Cells	Macrophage	766	0.994098	0.995416	0.852018	0.851382	0.900143	0.895758	0.995416	0.822717
34767762	Leader et al	Lung Cancer	62	Blood Cells	Macrophage	1179	0.994924	0.905296	0.820969	0.875762	0.891743	0.919448	0.979715	0.779154
34767762	Leader et al	Lung Cancer	95	Blood Cells	Macrophage	2799	0.99875	0.839436	0.982494	0.984681	0.979782	0.978506	0.975921	0.939841
34767762	Leader et al	Lung Cancer	97	Blood Cells	Macrophage	772	0.718954	0.718021	0.962141	0.965079	0.953235	0.961755	0.982341	0.926287
34767762	Leader et al	Lung Cancer	99	Blood Cells	Macrophage	390	0.97733	0.95203	0.860029	0.892655	0.902338	0.911602	0.972477	0.775385
34767762	Leader et al	Lung Cancer	452	Blood Cells	Mast Cell	31	1	1	0.821918	0.984127	0.933333	0.966667	0.106383	1
34767762	Leader et al	Lung Cancer	58	Blood Cells	Mast Cell	37	1	1	0.880952	0.986667	0.973684	1	0	0.891566
34767762	Leader et al	Lung Cancer	62	Blood Cells	Mast Cell	87	1	1	0.794521	0.988636	0.941176	0.988372	0.171123	0.988636
34767762	Leader et al	Lung Cancer	53	Blood Cells	Natural killer Cell	42	1	0.976744	0.84	0.94382	0.884211	0.831683	0.923077	0.6
34767762	Leader et al	Lung Cancer	57	Blood Cells	Natural killer Cell	35	0.985915	0.985915	0.985915	0.985915	0.985915	0.985915	0.985915	0.985915
34767762	Leader et al	Lung Cancer	58	Blood Cells	Natural killer Cell	82	0.982036	0.953488	0.921348	0.982036	0.942529	0.959064	0.953488	0.87234
34767762	Leader et al	Lung Cancer	59	Blood Cells	Natural killer Cell	86	0.982857	0.945055	0.966292	0.982659	0.934783	0.955056	0.955556	0.847291
34767762	Leader et al	Lung Cancer	62	Blood Cells	Natural killer Cell	395	0.963415	0.88565	0.796334	0.860566	0.865639	0.804481	0.768482	0.642384
34767762	Leader et al	Lung Cancer	448	Blood Cells	pDC	48	1	0.989474	0.967742	0.978723	0.989691	0.945055	1	0.989474
34767762	Leader et al	Lung Cancer	452	Blood Cells	pDC	41	1	0.97561	0.987654	0.962025	0.987952	0.95	0.987654	0.975
34767762	Leader et al	Lung Cancer	456	Blood Cells	pDC	53	1	0.990476	0.981132	0.990476	0.971963	0.980769	0.981132	0.990476
34767762	Leader et al	Lung Cancer	460	Blood Cells	pDC	46	1	1	0.989247	0.989247	1	0.978261	0.989247	0.978261
34767762	Leader et al	Lung Cancer	464	Blood Cells	pDC	45	1	0.988764	0.988764	1	0.988764	0.977273	1	0.988764
34767762	Leader et al	Lung Cancer	468	Blood Cells	pDC	39	1	1	1	0.987013	0.987342	0.987013	1	0.974359
34767762	Leader et al	Lung Cancer	472	Blood Cells	pDC	32	0.984127	0.984127	1	1	0.984127	0.984127	1	0.967742
34767762	Leader et al	Lung Cancer	52	Blood Cells	pDC	70	1	1	0.992806	1	0.979021	0.992806	1	1
34767762	Leader et al	Lung Cancer	53	Blood Cells	pDC	75	0.993289	0.993289	0.986667	0.986486	0.993289	0.979592	0.986667	0.986667
34767762	Leader et al	Lung Cancer	62	Blood Cells	pDC	32	0.967742	0.95082	0.984127	0.967742	0.95082	0.967742	0.984127	0.984127
34767762	Leader et al	Lung Cancer	103	Blood Cells	Plasma Cell	1096	0.993596	0.989454	0.980591	0.997724	0.983621	0.994989	0.866564	0.9959
34767762	Leader et al	Lung Cancer	107	Blood Cells	Plasma Cell	934	0.995708	0.98318	0.987027	0.997861	0.98411	0.996259	0.73428	0.994114
34767762	Leader et al	Lung Cancer	111	Blood Cells	Plasma Cell	988	0.989785	0.980433	0.973616	0.997471	0.978338	0.996449	0.736775	0.990937
34767762	Leader et al	Lung Cancer	448	Blood Cells	Plasma Cell	120	0.961039	0.965517	0.962025	0.983193	0.987448	0.987448	0.862559	0.983193
34767762	Leader et al	Lung Cancer	452	Blood Cells	Plasma Cell	78	0.966887	0.95302	0.96	0.993548	0.973684	0.987013	0.455446	0.980645
34767762	Leader et al	Lung Cancer	456	Blood Cells	Plasma Cell	117	0.995708	0.982609	0.961039	0.982609	0.969957	0.973684	0.714286	0.978166
34767762	Leader et al	Lung Cancer	460	Blood Cells	Plasma Cell	104	0.980392	0.96	0.970297	0.980392	0.980392	0.975369	0.739394	0.995169
34767762	Leader et al	Lung Cancer	464	Blood Cells	Plasma Cell	99	0.994924	0.994924	0.98	0.989796	0.974619	0.994924	0.7625	0.984615
34767762	Leader et al	Lung Cancer	468	Blood Cells	Plasma Cell	114	0.9869	0.93578	0.951542	0.991228	0.991228	0.991228	0.622754	0.986784
34767762	Leader et al	Lung Cancer	472	Blood Cells	Plasma Cell	107	0.995305	0.990566	0.956938	1	0.995349	0.990566	0.48227	1
34767762	Leader et al	Lung Cancer	48	Blood Cells	Plasma Cell	174	0.997118	0.988372	0.982659	0.994253	0.994253	0.99422	0.812287	0.99422
34767762	Leader et al	Lung Cancer	52	Blood Cells	Plasma Cell	62	0.983607	0.975207	0.913386	0.983607	0.983871	0.983607	0.368421	0.983871
34767762	Leader et al	Lung Cancer	53	Blood Cells	Plasma Cell	81	0.9875	0.974684	0.938272	0.9875	0.974684	0.961538	0.714286	0.954839
34767762	Leader et al	Lung Cancer	62	Blood Cells	Plasma Cell	188	0.969863	0	0.936288	0.981132	0.983871	0.983871	0.70068	1
34767762	Leader et al	Lung Cancer	95	Blood Cells	Plasma Cell	40	0.961039	0	0.873239	0.933333	0.918919	0.961039	0.139535	0.91954
34767762	Leader et al	Lung Cancer	99	Blood Cells	Plasma Cell	1063	0.997645	0.990512	0.981349	0.997175	0.986867	0.994329	0.748971	0.99435
