# Supplementary material for: Pan-cancer classification of single cells in the tumour microenvironment
Source: Nat Commun. 2023 Mar 23;14:1615. doi: 10.1038/s41467-023-37353-8 (PMC10036554; doi:10.1038/s41467-023-37353-8)
Supplement: Supplementary file 7 — Supplementary Dataset 4 [file 41467_2023_37353_MOESM7_ESM.xlsx]

## Sheet: Sheet1
Supplementary Data 4 – Training set samples for breast cancer subclassification.
PMID	Dataset	Sample ID	Breast Subtype	Number of Cells
33128048	Kinker et al	CAMA1_BREAST	ER+	291
33128048	Kinker et al	HCC1428_BREAST	ER+	127
33128048	Kinker et al	KPL1_BREAST	ER+	276
33128048	Kinker et al	MCF7_BREAST	ER+	143
33128048	Kinker et al	T47D_BREAST	ER+	221
33128048	Kinker et al	ZR751_BREAST	ER+	309
33128048	Kinker et al	BT474_BREAST	HER2+	125
33128048	Kinker et al	EFM192A_BREAST	HER2+	333
33128048	Kinker et al	HCC1419_BREAST	HER2+	221
33128048	Kinker et al	MDAMB361_BREAST	HER2+	135
33128048	Kinker et al	BT549_BREAST	TNBC	266
33128048	Kinker et al	HCC38_BREAST	TNBC	200
33128048	Kinker et al	HDQP1_BREAST	TNBC	64
33128048	Kinker et al	HMC18_BREAST	TNBC	293
33128048	Kinker et al	MDAMB436_BREAST	TNBC	281
34493872	Wu et al	CID3941	ER+	187
34493872	Wu et al	CID3948	ER+	194
34493872	Wu et al	CID4067	ER+	1827
34493872	Wu et al	CID4290	ER+	3553
34493872	Wu et al	CID4463	ER+	582
34493872	Wu et al	CID4471	ER+	169
34493872	Wu et al	CID4530	ER+	1145
34493872	Wu et al	CID3921	HER2+	377
34493872	Wu et al	CID4066	HER2+	393
34493872	Wu et al	CID45171	HER2+	567
34493872	Wu et al	CID3963	TNBC	182
34493872	Wu et al	CID4465	TNBC	22
34493872	Wu et al	CID4495	TNBC	711
34493872	Wu et al	CID44971	TNBC	646
34493872	Wu et al	CID4513	TNBC	502
34493872	Wu et al	CID4515	TNBC	1200
34493872	Wu et al	CID4523	TNBC	545
