# Supplementary material for: Pan-cancer classification of single cells in the tumour microenvironment
Source: Nat Commun. 2023 Mar 23;14:1615. doi: 10.1038/s41467-023-37353-8 (PMC10036554; doi:10.1038/s41467-023-37353-8)
Supplement: Supplementary file 8 — Supplementary Dataset 5 [file 41467_2023_37353_MOESM8_ESM.xlsx]

## Sheet: Sheet1
Supplementary Data 5 –Validation breast cancer samples from Pal, et al (2021).
Sample ID	Reported IHC Subtype	Number of Breast Cancer Cells	Predicted Subtype	n_TN	n_ER+	n_HER2+	n_breast_cancer	pct_TN	pct_ER+	pct_HER2+	pct_breast_cancer	pct_normal_tissue
ER-AH0319	ER Low	620	TN	537	49	0	2	0.866129	0.0790323	0	0.00322581	0.0516129
ER-MH0001	ER+/HER2-	3982	ER+	0	3979	0	3	0	0.999247	0	0.00075339	0
ER-MH0025	ER+/HER2-	4705	ER+	0	3020	0	0	0	0.64187	0	0	0.35813
ER-MH0029-7C	ER+/HER2-	2243	ER+	0	2129	0	38	0	0.949175	0	0.0169416	0.0338832
ER-MH0029-9C	ER+/HER2-	6844	ER+	0	6750	0	0	0	0.986265	0	0	0.0137347
ER-MH0032	ER+/HER2-	578	ER+	0	324	0	71	0	0.560554	0	0.122837	0.316609
ER-MH0040	ER+/HER2-	5659	ER+	0	5634	0	25	0	0.995582	0	0.00441774	0
ER-MH0040-LN	ER+/HER2-	5104	ER+	0	5070	0	0	0	0.993339	0	0	0.00666144
ER-MH0042	ER+/HER2-	3512	ER+	0	2875	0	0	0	0.818622	0	0	0.181378
ER-MH0043-LN	ER+/HER2-	479	ER+	0	438	0	0	0	0.914405	0	0	0.085595
ER-MH0043-T	ER+/HER2-	2603	ER+	0	2539	0	0	0	0.975413	0	0	0.024587
ER-MH0056-LN	ER+/HER2-	6634	ER+	0	6634	0	0	0	1	0	0	0
ER-MH0056-T	ER+/HER2-	716	ER+	0	687	0	0	0	0.959497	0	0	0.0405028
ER-MH0064-LN	ER+/HER2-	501	ER+	0	482	0	0	0	0.962076	0	0	0.0379242
ER-MH0064-T	ER+/HER2-	3519	ER+	1	3318	0	10	0.000284172	0.942882	0	0.00284172	0.0539926
ER-MH0114-T3	ER+/HER2-	5358	ER+	6	4351	0	61	0.00111982	0.812057	0	0.0113848	0.175439
ER-MH0125	ER+/HER2-	3826	ER+	0	3701	0	3	0	0.967329	0	0.000784109	0.0318871
ER-MH0151	ER+/HER2-	748	ER+	0	711	0	0	0	0.950535	0	0	0.0494652
ER-MH0163	ER+/HER2-	5276	ER+	0	5276	0	0	0	1	0	0	0
ER-MH0167-LN	ER+/HER2-	629	ER+	0	550	0	5	0	0.874404	0	0.00794913	0.117647
ER-MH0167-T	ER+/HER2-	4701	ER+	0	4519	0	8	0	0.961285	0	0.00170177	0.0370134
ER-MH0173-LN	ER+/HER2-	927	ER+	0	915	0	11	0	0.987055	0	0.0118662	0.00107875
ER-MH0173-T	ER+/HER2-	2846	ER+	0	2411	0	0	0	0.847154	0	0	0.152846
ER-PM0360	ER+/HER2-	2138	ER+	1	1806	0	1	0.000467727	0.844715	0	0.000467727	0.15435
HER2-AH0308	Her2+/ER+	3376	HER2+	0	280	3024	0	0	0.0829384	0.895735	0	0.021327
HER2-MH0031	Her2+/ER-	1680	HER2+	0	0	1628	11	0	0	0.969048	0.00654762	0.0244048
HER2-MH0069	Her2+/ER-	164	HER2+	0	0	138	0	0	0	0.841463	0	0.158537
HER2-MH0161	Her2+/ER+	4046	HER2+	0	1658	1985	2	0	0.409787	0.490608	0.000494315	0.0991102
HER2-MH0176	Her2+/ER-	5152	HER2+	0	0	4424	40	0	0	0.858696	0.00776398	0.13354
HER2-PM0337	Her2+/ER-	4392	HER2+	0	0	3800	141	0	0	0.865209	0.0321038	0.102687
mER-MH0068-LN	ER+/HER2-	4130	ER+	0	4130	0	0	0	1	0	0	0
mER-MH0068-T	ER+/HER2-	546	ER+	0	546	0	0	0	1	0	0	0
mER-PM0178	ER+/HER2-	2196	ER+	0	2172	0	24	0	0.989071	0	0.010929	0
TN-B1-MH0131	TN	5346	TN	5013	0	0	1	0.93771	0	0	0.000187056	0.0621025
TN-B1-MH0177	TN	830	TN	354	3	0	0	0.426506	0.00361446	0	0	0.56988
TN-B1-MH4031	TN	5222	TN	5196	0	0	26	0.995021	0	0	0.00497894	0
TN-B1-Tum0554	TN	1252	TN	996	25	0	9	0.795527	0.0199681	0	0.0071885	0.177316
TN-MH0114-T2	TN	192	ER+	0	120	0	1	0	0.625	0	0.00520833	0.369792
TN-MH0126	TN	1226	TN	307	0	0	0	0.250408	0	0	0	0.749592
TN-MH0135	TN	14053	TN	14053	0	0	0	1	0	0	0	0
