# Supplementary material for: Pan-cancer classification of single cells in the tumour microenvironment
Source: Nat Commun. 2023 Mar 23;14:1615. doi: 10.1038/s41467-023-37353-8 (PMC10036554; doi:10.1038/s41467-023-37353-8)
Supplement: Supplementary file 9 — Supplementary Dataset 6 [file 41467_2023_37353_MOESM9_ESM.xlsx]

## Sheet: Sheet1
Supplementary Data 6 – List of annotated metastatic samples used for tumour tissue of origin prediction.
PMID	Dataset	Tumour Origin	Sample_ID	Cancer Subtype	Site of Metastasis	Predicted Tumour Origin	number of cells	confidence
33711272	Bi et al	Kidney Cancer	P55	clear cell	abdomen	Kidney Cancer Cell	73	confident
33711272	Bi et al	Kidney Cancer	P76	clear cell	kidney	Kidney Cancer Cell	1480	confident
33711272	Bi et al	Kidney Cancer	P906	papillary	Lymph Node	Ovarian/Endometrial/Kidney	470	confident
33711272	Bi et al	Kidney Cancer	P913	clear cell	lung	Kidney Cancer Cell	189	low
33711272	Bi et al	Kidney Cancer	P915	clear cell	kidney	Kidney Cancer Cell	545	confident
33711272	Bi et al	Kidney Cancer	P916	clear cell	Lymph Node	Kidney Cancer Cell	49	confident
30388455	Jerby-Arnon et al	Melanoma	Mel102	melanoma	adrenal gland	Skin Cancer Cell	169	confident
30388455	Jerby-Arnon et al	Melanoma	Mel103	melanoma	Lymph Node	Skin Cancer Cell	137	confident
30388455	Jerby-Arnon et al	Melanoma	Mel106	melanoma	Lymph Node	Brain Cancer Cell	94	low
30388455	Jerby-Arnon et al	Melanoma	Mel110	melanoma	adrenal gland	Brain Cancer Cell	123	low
30388455	Jerby-Arnon et al	Melanoma	Mel112	melanoma	axilliary	Skin Cancer Cell	28	low
30388455	Jerby-Arnon et al	Melanoma	Mel121.1	melanoma	Skin	No Cancer Cells Identified	5	confident
30388455	Jerby-Arnon et al	Melanoma	Mel128	melanoma	Lymph Node	Skin Cancer Cell	26	confident
30388455	Jerby-Arnon et al	Melanoma	Mel194	melanoma	shoulder subcutaneous	Skin Cancer Cell	96	confident
30388455	Jerby-Arnon et al	Melanoma	Mel53	melanoma	subcutaneous back lesion	Skin Cancer Cell	14	confident
30388455	Jerby-Arnon et al	Melanoma	Mel60	melanoma	spleen	Skin Cancer Cell	12	confident
30388455	Jerby-Arnon et al	Melanoma	Mel71	melanoma	transverse colon	Skin Cancer Cell	62	confident
30388455	Jerby-Arnon et al	Melanoma	Mel78	melanoma	small bowel	Skin Cancer Cell	120	confident
30388455	Jerby-Arnon et al	Melanoma	Mel79	melanoma	axilliary Lymph Node	Skin Cancer Cell	486	confident
30388455	Jerby-Arnon et al	Melanoma	Mel80	melanoma	axilliary Lymph Node	Skin Cancer Cell	92	confident
30388455	Jerby-Arnon et al	Melanoma	Mel81	melanoma	axilliary Lymph Node	Skin Cancer Cell	120	confident
30388455	Jerby-Arnon et al	Melanoma	Mel82	melanoma	axilliary Lymph Node	Skin Cancer Cell	6	low
30388455	Jerby-Arnon et al	Melanoma	Mel88	melanoma	cutaneous metastasis	Skin Cancer Cell	124	confident
30388455	Jerby-Arnon et al	Melanoma	Mel89	melanoma	axilliary Lymph Node	Skin Cancer Cell	100	confident
30388455	Jerby-Arnon et al	Melanoma	Mel94	melanoma	iliac Lymph Node	No Cancer Cells Identified	6	confident
30388455	Jerby-Arnon et al	Melanoma	Mel98	melanoma	thigh soft tissue	Skin Cancer Cell	76	confident
32385277	Kim et al	Lung Cancer	BRONCHO_11	LUAD	Lymph Node	Pancreatic Cancer Cell	200	low
32385277	Kim et al	Lung Cancer	EBUS_10	LUAD	Lymph Node	Lung Cancer Cell	394	confident
32385277	Kim et al	Lung Cancer	EBUS_12	LUAD	Lymph Node	Lung Cancer Cell	259	confident
32385277	Kim et al	Lung Cancer	EBUS_13	LUAD	Lymph Node	Lung Cancer Cell	367	low
32385277	Kim et al	Lung Cancer	EBUS_15	LUAD	Lymph Node	Lung Cancer Cell	247	confident
32385277	Kim et al	Lung Cancer	EBUS_19	LUAD	Lymph Node	Lung Cancer Cell	223	confident
32385277	Kim et al	Lung Cancer	EBUS_51	LUAD	Lymph Node	Lung Cancer Cell	1300	confident
32385277	Kim et al	Lung Cancer	NS_2	LUAD	brain	Breast/Lung/Prostate	179	confident
32385277	Kim et al	Lung Cancer	NS_3	LUAD	brain	Lung Cancer Cell	2702	confident
32385277	Kim et al	Lung Cancer	NS_4	LUAD	brain	Lung Cancer Cell	1217	confident
32385277	Kim et al	Lung Cancer	NS_6	LUAD	brain	Lung Cancer Cell	76	confident
32385277	Kim et al	Lung Cancer	NS_7	LUAD	brain	Lung Cancer Cell	5033	low
32385277	Kim et al	Lung Cancer	NS_12	LUAD	brain	Lung Cancer Cell	2802	confident
32385277	Kim et al	Lung Cancer	NS_13	LUAD	brain	Breast/Lung/Prostate	1350	confident
32385277	Kim et al	Lung Cancer	NS_16	LUAD	brain	Lung Cancer Cell	80	confident
32385277	Kim et al	Lung Cancer	NS_17	LUAD	brain	Lung Cancer Cell	1113	low
32385277	Kim et al	Lung Cancer	NS_19	LUAD	brain	Lung Cancer Cell	754	confident
32561858	Qian et al	Ovarian Cancer	OvC_1_O	high grade serous	omentum	Ovarian Cancer Cell	689	confident
32561858	Qian et al	Ovarian Cancer	OvC_1_P	high grade serous	peritoneum	Ovarian Cancer Cell	14	confident
32561858	Qian et al	Ovarian Cancer	OvC_2_P	high grade serous	peritoneum	Ovarian Cancer Cell	1443	confident
32561858	Qian et al	Ovarian Cancer	OvC_3_P	high grade serous	peritoneum	Ovarian Cancer Cell	1878	confident
32561858	Qian et al	Ovarian Cancer	OvC_4_P	mixed high grade serous + clear cell carcinoma	peritoneum	Endometrial Cancer Cell	3910	low
32405060	Slyper et al	Breast Cancer	MBC_254	unreported	Lymph Node	Lung Cancer Cell	89	confident
32405060	Slyper et al	Breast Cancer	MBC_285	unreported	liver	Breast Cancer Cell	3001	confident
32405060	Slyper et al	Breast Cancer	MBC_394	unreported	brain	Breast Cancer Cell	13122	confident
32405060	Slyper et al	Breast Cancer	MBC_589	unreported	brain	Breast Cancer Cell	12615	confident
32405060	Slyper et al	Breast Cancer	MBC_735	unreported	Lymph Node	Breast Cancer Cell	2001	confident
32405060	Slyper et al	Breast Cancer	MBC_963	unreported	liver	Breast Cancer Cell	9525	confident
33971952	Wu et al	Melanoma	M-P1	melanoma	Lymph Node	Skin Cancer Cell	15083	confident
33950524	Pal et al	Breast Cancer	ER-MH0040-LN	ER+ Breast cancer	Lymph Node	Breast Cancer Cell	5066	confident
33950524	Pal et al	Breast Cancer	ER-MH0043-LN	ER+ Breast cancer	Lymph Node	Breast Cancer Cell	434	confident
33950524	Pal et al	Breast Cancer	ER-MH0056-LN	ER+ Breast cancer	Lymph Node	Breast Cancer Cell	6636	confident
33950524	Pal et al	Breast Cancer	ER-MH0064-LN	ER+ Breast cancer	Lymph Node	Breast Cancer Cell	476	confident
33950524	Pal et al	Breast Cancer	ER-MH0167-LN	ER+ Breast cancer	Lymph Node	Breast Cancer Cell	550	confident
33950524	Pal et al	Breast Cancer	ER-MH0173-LN	ER+ Breast cancer	Lymph Node	Breast Cancer Cell	926	confident
33950524	Pal et al	Breast Cancer	mER-MH0068-LN	ER+ Breast cancer	Lymph Node	Breast Cancer Cell	4131	confident
