# Supplementary material for: Pan-cancer classification of single cells in the tumour microenvironment
Source: Nat Commun. 2023 Mar 23;14:1615. doi: 10.1038/s41467-023-37353-8 (PMC10036554; doi:10.1038/s41467-023-37353-8)
Supplement: Supplementary file 10 — Supplementary Dataset 7 [file 41467_2023_37353_MOESM10_ESM.xlsx]

## Sheet: Sheet1
Supplementary Data 7 – List of features being used by scATOMIC for cell classification.
Layer 1 All Cells	Markers
B cell	PRDM2	SMAP2	DRAM2	FCRL5	LY9	FCRLA	RCSD1	SELL	RALGPS2	TRAF5	BCL11A	REL	AFF3	COBLL1	SP110	SP140	SP100	INPP5D	IFT57	EAF2	MBD4	SEL1L3	TLR10	TMEM156	SMIM14	RHOH	PLAC8	ARHGAP24	PPM1K	BANK1	TMEM154	MARCH1	MEF2C	SNX2	CXXC5	EBF1	LY86	CD83	LTB	STX7	STK17A	NCF1	TMEM243	ORAI2	SYPL1	P2RY10	BTK	SEPT1	BLK
Brain Cancer	SRM	ID3	STMN1	ZNF593	ZCCHC17	PSMB2	MRPS15	C1orf122	EBNA1BP2	CDC20	MRPL37	GNG12	CYR61	CNN3	RHOC	S100A2	S100A16	S100A13	RAB13	CKS1B	LMNA	GPATCH4	HDGF	PFDN2	NENF	CENPF	MRPL55	COX20	ITGB1BP1	ODC1	BOLA3	FHL2	MZT2A	SPATS2L	FN1	DTYMK	IFRD2	DCBLD2	CMSS1	CCDC80	PFN2	PSMD2	MRPL36	BASP1	NDUFAF2	TAF9	MAP1B	PDLIM4	SPARC
Breast Cancer	HES4	SRM	CAMK2N1	ID3	SERINC2	TMEM54	MRPS15	C1orf122	DHCR24	RHOC	S100A16	S100A13	RAB13	C1orf43	CKS1B	RUSC1	RAB25	GPATCH4	CRABP2	HDGF	TSTD1	PBX1	ATP1B1	ELF3	TMEM183A	NENF	ENAH	MRPL55	EPCAM	FAM136A	BOLA3	MZT2A	IGFBP2	MLPH	DTYMK	C3orf14	COX17	SPTSSB	HES1	PLA2G12A	NDUFC1	MRPL36	RBM27	ATOX1	CLTB	F12	NHP2	HNRNPAB	DSP
Cancer Associated Fibroblasts	MXRA8	HSPG2	ID3	COL16A1	PODN	LEPROT	CYR61	CNN3	OLFML3	CTSK	S100A13	LMNA	CRABP2	MGST3	DPT	PRRX1	CFH	PRELP	ATF3	EPHX1	NID1	LAPTM4A	RHOB	EMILIN1	EFEMP1	ANTXR1	RND3	TNFAIP6	FAP	CYBRD1	FRZB	TFPI	COL3A1	COL5A2	FN1	IGFBP5	SERPINE2	COL6A3	FBLN2	CRTAP	ARF4	MTRNR2L12	FILIP1L	CCDC80	FSTL1	APOD	SPON2	SOD3	FAM114A1
CD4+ T cell	TNFRSF25	RCAN3	EPB41	LCK	CD2	PBXIP1	TSTD1	CD247	SELL	TRAF3IP3	LBH	EML4	AAK1	TRABD2A	MAL	MGAT4A	GYPC	CXCR4	ARHGAP15	CYTIP	STK17B	CD28	ICOS	ARL4C	OXNAD1	SATB1	FOXP1	TRAT1	CD96	PPP1R2	RHOH	LEF1	INPP4B	IL7R	PIK3R1	CAMK4	TNFAIP8	CDC42SE2	TCF7	ITK	LTB	FYN	TNFAIP3	STK17A	IKZF1	ZC3HAV1	GIMAP7	IL2RG	ITM2A
CD8+ T cell	RUNX3	LCK	CD2	PYHIN1	CD247	GNLY	CD8A	CD8B	DUSP2	ZAP70	ARL4C	CD96	TIGIT	FGFBP2	HOPX	GZMK	GZMA	PIK3R1	FYN	SAMD3	SYTL3	STK17A	GIMAP7	IL2RG	ITM2A	RARRES3	CTSW	TBC1D10C	CD3E	CD3D	CD3G	ETS1	PRF1	SPOCK2	LAG3	CLEC2D	CD69	CLEC2B	KLRD1	C12orf75	GZMH	GZMB	PRKCH	SYNE2	EVL	PPP2R5C	ISG20	LAT	ACAP1
cDC	FGR	THEMIS2	PPT1	C1orf162	PLEKHO1	SEMA4A	CD1D	CD1C	MNDA	FCER1A	PEA15	FCER1G	FCGR2B	NCF2	RGS2	PTRHD1	HADHA	SLC8A1	CCDC88A	PLEK	CAPG	MAT2A	CD302	GCA	ARL4C	MTMR14	CMTM6	ACAA1	MYD88	ATG3	CD86	CSTA	PLSCR1	NDUFB5	LAP3	RBPJ	AREG	DAPP1	MGST2	MARCH1	BASP1	MEF2C	RNF130	LY86	SSR1	TMEM14C	PHACTR1	LST1	AIF1
Colon/Colorectal Cancer	SRM	NBL1	CAMK2N1	ZNF593	SFN	SERINC2	MARCKSL1	TMEM54	MRPS15	EBNA1BP2	MRPL37	S100A16	CKS1B	RAB25	GPATCH4	HDGF	ATP1B1	ELF3	NENF	COX20	ODC1	PPM1G	KRTCAP3	EPCAM	SPTBN1	FAM136A	BOLA3	FHL2	MZT2A	METTL5	ITGA6	SPATS2L	VIL1	DTYMK	ZDHHC3	IFRD2	TFRC	OCIAD2	PAICS	TRIM2	FAT1	MRPL36	SLC12A2	MATR3	PTTG1	F12	NHP2	HNRNPAB	MGAT4B
Endothelial Cells	VWA1	RBP7	ECE1	HSPG2	ID3	CLIC4	TINAGL1	FAM167B	MARCKSL1	TIE1	PIK3R3	NFIA	LEPROT	CYR61	ARHGAP29	CNN3	PALMD	S1PR1	S100A16	S100A13	RAB13	ADAM15	EFNA1	LMNA	DUSP23	CD34	LAPTM4A	RHOB	EPAS1	SPTBN1	VAMP5	LIMS2	NOSTRIN	ITGA6	CALCRL	TFPI	BMPR2	LMCD1	SH3BP5	ZNF385D	TGFBR2	HYAL2	FAM107A	ADAMTS9	HEG1	MGLL	SLCO2A1	TM4SF18	TM4SF1
Esophageal Cancer	SRM	ZNF593	SFN	SERINC2	TINAGL1	TMEM54	MRPS15	C1orf122	EBNA1BP2	CDC20	MRPL37	TACSTD2	F3	RHOC	S100A2	S100A16	S100A13	CKS1B	RAB25	GPATCH4	HDGF	NENF	MRPL55	COX20	ACP1	ITGB1BP1	ODC1	EPCAM	FAM136A	BOLA3	POLE4	FHL2	MZT2A	METTL5	SPATS2L	DTYMK	CMSS1	PFN2	SMC4	DNAJC19	OCIAD2	MRPL36	RHOBTB3	ATOX1	PTTG1	CLTB	NHP2	HNRNPAB	HMGA1
Glial Cells	MXRA8	CYR61	CNN3	ECM1	CADM3	MPZ	RXRG	RGS16	NRXN1	SCN7A	TIMP4	FBLN2	CADM2	COL8A1	SOX2	SPARCL1	SORBS2	PDLIM4	CXCL14	MYOT	GPX3	SPARC	TUBB2B	NRN1	COL28A1	COL1A2	SGCE	PDK4	RARRES2	TMEM176B	TMEM176A	GPM6B	PLP1	L1CAM	GFRA2	CLU	PLAT	XKR4	SBSPON	MATN2	IL11RA	ALDH1A1	OLFML2A	DKK3	FIBIN	MRGPRF	PLEKHB1	CRYAB	NCAM1
Kidney Cancer	SRM	ID3	STMN1	MRPS15	C1orf122	EBNA1BP2	PDZK1IP1	DHCR24	CYR61	ARHGAP29	CNN3	RHOC	S100A2	S100A16	S100A13	RAB13	CKS1B	GPATCH4	HDGF	MPC2	ATP1B1	NENF	PTPN14	CENPF	CNIH4	ENAH	MRPL55	COX20	ITGB1BP1	ODC1	PPM1G	MRPL33	FAM136A	BOLA3	FHL2	PAX8	MZT2A	SPATS2L	DTYMK	DCBLD2	MGLL	TM4SF1	WWTR1	OCIAD2	IGFBP7	PLK2	ATOX1	PTTG1	NHP2
Liver Cancer	HES4	SRM	ZNF593	MARCKSL1	MRPS15	C1orf122	EBNA1BP2	PTPRF	MRPL37	DHCR24	CNN3	RHOC	S100A16	S100A13	SLC39A1	CKS1B	GPATCH4	HDGF	ATP1B1	CENPF	ENAH	MRPL55	ODC1	APOB	EPCAM	FAM136A	BOLA3	MZT2A	SPATS2L	FN1	DTYMK	DPH3	HIGD1A	NT5DC2	ANXA3	PTTG1	HNRNPAB	DSP	MCUR1	SOX4	HMGA1	CCDC167	MRPL14	PERP	HEBP2	MTHFD1L	FSCN1	MALSU1	LSM5
Lung Cancer	HES4	SRM	STMN1	ZNF593	TMEM54	MRPS15	C1orf122	EBNA1BP2	CDC20	MRPL37	RHOC	S100A2	S100A16	S100A13	RAB13	C1orf43	CKS1B	GPATCH4	HDGF	PFDN2	NENF	CENPF	MRPL55	COX20	RNASEH1	ITGB1BP1	ODC1	PPM1G	FAM136A	BOLA3	MZT2A	METTL5	SPATS2L	DTYMK	LSM3	IFRD2	DCBLD2	CMSS1	PFN2	SMC4	UCHL1	OCIAD2	MRPL36	TAF9	RHOBTB3	ATOX1	PTTG1	CLTB	NHP2
Macrophage	C1QA	C1QC	C1QB	IFI6	PPT1	C1orf162	FCGR1A	C1orf54	FCER1G	FCGR2A	FCGR3A	FCGR2B	CREG1	ABL2	GLUL	NPL	NCF2	RGS1	ATF3	CAPG	LIMS1	IL1B	IL1RN	MARCO	HNMT	NR4A2	FN1	SLC11A1	CD86	CSTA	MFSD1	CXCL3	CXCL2	SPP1	DAB2	HEXB	TGFBI	EGR1	CD14	CSF1R	GM2A	ATOX1	HAVCR2	RNF130	MGAT1	LY86	PHACTR1	CD83	IER3
Mast cell	STMN1	LMO4	LMNA	FCER1A	FCER1G	GLUL	RGS1	RGS2	SLC45A3	SMYD3	GCSAML	LAPTM4A	CNRIP1	CAPG	IL1RL1	NR4A2	ITM2C	MLPH	BHLHE40	ANKRD28	MITF	GATA2	KIT	HPGDS	HPGD	ADRB2	LTC4S	ARHGAP18	LAT2	SVOPL	MAOB	BTK	BEX4	ACSL4	RENBP	ASAH1	SFTPC	CLU	PLIN2	PTGS1	CD82	STX3	IL18	VWA5A	SLC18A2	CD9	CD69	NR4A1	DUSP6
Monocyte	RBP7	PGD	AGTRAP	TNFRSF1B	EFHD2	CDA	FGR	THEMIS2	CSF3R	PPT1	SMAP2	DPYD	C1orf162	NOTCH2	PLEKHO1	S100A12	S100A8	MNDA	FCER1G	FCGR2A	NCF2	RGS2	G0S2	LYST	NLRP3	FAM49A	CCDC88A	PLEK	MXD1	NAGK	ZEB2	CD302	GCA	SLC11A1	MYD88	TKT	NFKBIZ	HCLS1	CSTA	TNFSF10	ACAP2	SH3BP2	FBXL5	BST1	TLR2	MARCH1	SNX18	NAIP	VCAN
Natural killer cell	EFHD2	RUNX3	SYTL1	LCK	MACF1	PRKACB	TGFBR3	CD2	CDC42SE1	SH2D2A	PYHIN1	FCRL6	SLAMF7	ARHGAP30	FCER1G	FCGR3A	SH2D1B	CD247	XCL2	C1orf21	TRAF3IP3	PLEK	AAK1	GNLY	ZAP70	PTPN4	ZEB2	WIPF1	ITGA4	STAT4	ARL4C	CMC1	CX3CR1	TFDP2	CHST2	SPON2	FGFBP2	ARAP2	TXK	HOPX	PLAC8	PARP8	GZMA	PIK3R1	IQGAP2	LNPEP	DIAPH1	ANXA6	CYFIP2
Neuroblastoma	SAMD11	MLLT11	MEX3A	NES	CRABP2	RGS5	FAM89A	COLEC11	SOX11	CNRIP1	ATOH8	LINC01116	SCG2	RAMP1	RBP1	UCHL1	PRSS12	SYNPO2	SPRY1	LINC01091	MAP1B	RHOBTB3	VIP	FSCN1	HGF	PCOLCE	VGF	PTN	BEX1	CTAG2	SFRP1	PRSS3	ASS1	IGF2	GAL	MYL6B	SYT1	MEIS2	CRABP1	MMP2	DOK4	ETV4	CYGB	PRCD	RAC3	CDH2	MDK	ENDOV	ID1
Oligodendrocytes	RERE	KIF1B	RNF220	NFIA	DNAJC6	PDE4B	ST6GALNAC3	AK5	TTLL7	PTBP2	DPYD	SORT1	ATP1B1	DNM3	PPP1R12B	CNTN2	CDC42BPA	CCDC88A	ZNF638	EXOC6B	MAP4K4	NCKAP5	ZEB2	FMNL2	ERMN	PKP4	TMEFF2	RFTN2	PLCL1	LANCL1	ERBB4	DOCK10	EFHD1	AGAP1	KCNH8	UBE2E2	CLASP2	MOBP	DOCK3	PXK	FHIT	FRMD4B	CADM2	ALCAM	ZBTB20	LSAMP	TF	CLDN11	PEX5L
Ovarian Cancer	DFFA	SRM	ID3	STMN1	ZNF593	MARCKSL1	TRAPPC3	MRPS15	C1orf122	EBNA1BP2	CDC20	ERI3	MRPL37	DHCR24	ARHGAP29	CNN3	RHOC	S100A2	S100A16	S100A13	S100A1	RAB13	CKS1B	GPATCH4	HDGF	CENPF	ENAH	MRPL55	COX20	ITGB1BP1	ODC1	PPM1G	EPCAM	FAM136A	TPRKB	BOLA3	PAX8	METTL5	IGFBP2	DTYMK	CMSS1	RUVBL1	MRPL3	TFDP2	PFN2	SMC4	PRKCI	DNAJC19	PARL
pDC	ATP13A2	STMN1	MCOLN2	PPM1J	FCER1A	SLAMF7	FCER1G	SFT2D2	SELL	MAPKAPK2	PFKFB2	IRF2BP2	OPN3	SMC6	CCDC88A	BCL11A	PLEK	AFF3	SLC20A1	COBLL1	SCN9A	CERS6	ITM2C	NGLY1	SIDT1	EPHB1	P2RY14	CCDC50	SEL1L3	N4BP2	DCK	SCARB2	PLAC8	PPM1K	OSTC	MGST2	DAB2	MEF2C	TGFBI	MZB1	CXXC5	SMIM3	RNF130	IRF4	CDYL	PHACTR1	SOX4	PACSIN1	CNPY3
Plasmablast	DDOST	AKR1A1	PDE4B	HAX1	KRTCAP2	FCRL5	SLAMF7	B4GALT3	TOR3A	RGS1	SDC1	ATRAID	YPEL5	ERLEC1	AUP1	GYPC	CYTIP	COBLL1	GORASP2	PDK1	CHPF	ITM2C	HDLBP	SEC13	ANKRD28	GMPPB	MANF	ARF4	EAF2	SEC61A1	RPN1	SRPRB	FNDC3B	DNAJB11	ST6GAL1	CD38	SEL1L3	CISD2	OSTC	SPCS3	ANKRD37	GLRX	ELL2	SAR1B	TXNDC15	SIL1	MZB1	LMAN2	TMED9
Prostate Cancer	TMEM125	SLC45A3	MBOAT2	GULP1	ARHGEF26	LIMCH1	EFNA5	SPDEF	STEAP2	MAOA	AR	FOLH1	TM7SF2	ERBB3	TBX3	SORD	HOMER2	MESP1	SEZ6L2	ASPHD1	CDH1	HPN	FXYD3	SYNE4	TRPM4	NCAM2	ABCC4	NEDD4L	NUDT8	GDF15	DHCR24	LINC00665	MCCC2	GATA2	ENDOD1	KRTCAP3	SERINC2	MAL2	PTPRF	TMEM54	CYB561	MYO6	SLC27A5	PEX10	PYCR1	FBXL17	CLDN3	FASN	RAMP1
Sarcoma	SRM	ID3	STMN1	ZNF593	MRPS15	C1orf122	EBNA1BP2	CDC20	MRPL37	GNG12	CYR61	ARHGAP29	CNN3	RHOC	S100A2	S100A16	S100A13	RAB13	CKS1B	GPATCH4	HDGF	NENF	CENPF	COX20	ITGB1BP1	ODC1	BOLA3	FHL2	SPATS2L	DTYMK	DCBLD2	CMSS1	CCDC80	TM4SF1	PFN2	SMC4	PSMD2	IGF2BP2	C4orf48	MRPL36	BASP1	TAF9	MAP1B	RHOBTB3	MATR3	SPARC	ATOX1	PTTG1	PDLIM7
Skin Cancer	SRM	STMN1	ZNF593	ZCCHC17	MARCKSL1	CLSPN	MRPS15	C1orf122	EBNA1BP2	MRPL37	CNN3	RHOC	S100A13	S100A1	RAB13	C1orf43	CKS1B	LMNA	GPATCH4	NES	PFDN2	PHLDA3	NENF	CENPF	MRPL55	ITGB1BP1	BOLA3	POLE4	LYPD1	SPATS2L	NRP2	FN1	SERPINE2	DTYMK	C3orf14	DCBLD2	CMSS1	PFN2	ETV5	SNCA	SLC25A4	MRPL36	TAF9	RHOBTB3	SPARC	ATOX1	PTTG1	NHP2	MCUR1
Layer 2 Blood Cells	Markers
B cell	FCRL1	FCRLA	RALGPS2	FCMR	BCL11A	AFF3	COBLL1	SP140	IFT57	EAF2	CCDC50	SEL1L3	TMEM156	SMIM14	JCHAIN	ARHGAP24	PPM1K	BANK1	MARCH1	MEF2C	SNX2	CXXC5	LY86	CD83	HLA-DRB5	HLA-DQA1	HLA-DQB1	HLA-DOB	HLA-DMB	HLA-DMA	CD24	STX7	TSPAN13	STK17A	NCF1	ORAI2	SYPL1	BLK	ADAM28	PLPP5	TPD52	PAX5	STRBP	SNHG7	SWAP70	MS4A1	CYB561A3	BIRC3	POU2AF1
CD4+ T cell	TNFRSF25	RCAN3	LCK	CD2	PBXIP1	FCMR	LBH	AAK1	TRABD2A	MAL	GYPC	ARHGAP15	CD28	OXNAD1	SATB1	TRAT1	CD96	PPP1R2	RHOH	OCIAD2	LEF1	SNHG8	INPP4B	IL7R	CAMK4	TCF7	ITK	LTB	STK17A	TRBC1	TRBC2	GIMAP7	IL2RG	ITM2A	SEPT1	LEPROTL1	LINC00861	PSIP1	AQP3	IFITM1	CD6	CD5	CD3E	CD3D	CD3G	ETS1	SPOCK2	ABLIM1	CD27
CD8+ T cell	ZNF683	LCK	PTPN22	CD2	SH2D2A	PYHIN1	RGS1	CD8A	CD8B	TUBA4A	CD96	TIGIT	LYAR	HOPX	CXCL13	GZMK	GZMA	FYN	SAMD3	STK17A	TRBC1	TRBC2	IL2RG	ITM2A	SH2D1A	DUSP4	CTSW	CD3E	CD3D	CD3G	PRF1	LAG3	CLEC2D	CD69	KLRD1	IFNG	C12orf75	TRAC	GZMH	GZMB	PRKCH	SYNE2	PPP2R5C	LAT	CCL5	CD7	CST7	GZMM	NKG7
cDC	RCC2	THEMIS2	PPT1	RHOC	PLEKHO1	LAMTOR2	SEMA4A	CD1D	CD1C	CD1E	MNDA	FCER1A	DUSP23	PEA15	PFDN2	FCGR2B	NCF2	PTRHD1	HADHA	SLC8A1	CCDC88A	CAPG	MAT2A	GCA	BHLHE40	UBE2E2	ACAA1	MYD88	CACNA2D3	ALCAM	ATG3	CD86	CSTA	FAM162A	RAB7A	PLSCR1	NDUFB5	LAP3	RBPJ	IGFBP7	RUFY3	AREG	GPAT3	DAPP1	OSTC	MGST2	BASP1	MEF2C	VDAC1
HSPC	PBX1	CD34	MYCN	TFPI	DPPA4	GATA2	MED12L	CYTL1	SPINK2	NPR3	CRHBP	NREP	MYB	MAP7	HOXA9	HOXA10	AC002454.1	MEST	FHL1	LAPTM4B	BAALC	HEMGN	EGFL7	HACD1	MSRB3	PCDH9	PRSS57	SMIM24	ERG	CDK6	SOX4	NFE2	ISYNA1	ATP8B4	IGF2BP2	CDK2AP1	MDK	H1F0	TSC22D1	TSPAN2	STMN1	EBPL	SLC40A1	SOCS2	KDM5B	MYL6B	DDAH2	IMPDH2	ZNRF1
Macrophage	C1QA	C1QC	C1QB	IFI6	PPT1	AKR1A1	FCGR1A	C1orf54	RAB13	LAMTOR2	LMNA	FCGR2A	FCGR3A	FCGR2B	MGST3	CREG1	ABL2	GLUL	NPL	RGS1	ATF3	GPR137B	RHOB	RAB1A	CAPG	LIMS1	IL1B	IL1RN	MARCO	HNMT	NRP2	FN1	CCL20	CD86	ATP1B3	PLSCR1	MFSD1	CXCL8	CXCL3	CXCL2	SCARB2	SPP1	FNIP2	DAB2	HEXB	LHFPL2	TGFBI	EGR1	CYSTM1
Mast cell	STMN1	LMO4	LMNA	FCER1A	GLUL	RGS1	RGS13	RGS2	SLC45A3	SMYD3	GCSAML	LAPTM4A	CNRIP1	CAPG	IL1RL1	ITM2C	MLPH	ANKRD28	GATA2	CPA3	HES1	KIT	HPGDS	HPGD	RHOBTB3	LTC4S	ARHGAP18	MAOB	BEX4	ACSL4	SFTPC	CLU	PLIN2	PTGS1	CD82	MS4A2	VWA5A	MSMB	SLC18A2	CD9	NR4A1	DUSP6	TMEM233	ALOX5AP	TSC22D1	GPR65	HDC	TPSB2	TPSAB1
Monocyte	RBP7	PGD	AGTRAP	TNFRSF1B	EFHD2	CDA	FGR	THEMIS2	CSF3R	PPT1	DPYD	C1orf162	NOTCH2	PLEKHO1	S100A12	S100A8	MNDA	FCER1G	FCGR2A	NCF2	G0S2	LYST	NLRP3	FAM49A	RHOQ	CCDC88A	PLEK	MXD1	ZEB2	CD302	GCA	SLC11A1	TKT	NFKBIZ	CSTA	TNFSF10	ACAP2	SH3BP2	FBXL5	BST1	ANXA5	TLR2	MARCH1	SNX18	NAIP	VCAN	MEF2C	H2AFY	TGFBI
Natural killer cell	EFHD2	RUNX3	LCK	TGFBR3	CD2	SH2D2A	PYHIN1	FCRL6	FCGR3A	SH2D1B	CD247	XCL2	C1orf21	GNLY	ZAP70	PTPN4	CMC1	CX3CR1	TFDP2	SPON2	LYAR	FGFBP2	TXK	HOPX	PLAC8	GZMA	PIK3R1	ANXA6	HIST1H1E	BTN3A2	NCR3	CCND3	FYN	SAMD3	SYNE1	SYTL3	IGF2R	CHST12	TRGC1	TRBC1	GIMAP7	MYBL1	CEP78	AKNA	ARPC5L	CLIC3	IFITM1	CTSW	PRSS23
pDC	ATP13A2	STMN1	MCOLN2	PPM1J	FCER1A	SLAMF7	SFT2D2	MAPKAPK2	PFKFB2	IRF2BP2	OPN3	SMC6	FEZ2	CCDC88A	BCL11A	PLEK	IGKC	AFF3	SLC20A1	COBLL1	SCN9A	CERS6	ITM2C	NGLY1	HIGD1A	FLNB	DNASE1L3	SIDT1	EPHB1	P2RY14	CCDC50	RUBCN	SEL1L3	N4BP2	JCHAIN	DCK	SCARB2	PLAC8	PPM1K	OSTC	MGST2	MRPL36	DAB2	GAPT	MEF2C	TGFBI	MZB1	CXXC5	IRF4
Plasma Cell	FCRL5	SLAMF7	RGS1	PDIA6	SDC1	ERLEC1	IGKC	IGKV4-1	IGKV1-5	IGKV3-11	IGKV1-12	IGKV3-20	CHPF	ITM2C	ANKRD28	MANF	SRPRB	SSR3	CD38	JCHAIN	SPCS3	ELL2	TXNDC15	MZB1	TMED9	UBE2J1	KDELR2	DNAJB9	PDIA4	PRDX4	PIM2	PLPP5	TPD52	TRIB1	ST6GALNAC4	NUCB2	CD59	FKBP2	RAB30	POU2AF1	DNAJC1	DUSP5	CD27	FKBP11	SPATS2	IGHA2	IGHG4	IGHG2	IGHGP
Layer 2 Non Blood Cells	Markers
Bile Duct Cancer	TNFRSF18	SYTL1	CAPN8	FOXQ1	FOXP4	MDFI	PRICKLE4	USP49	BYSL	C6orf132	TRERF1	LY6D	ASCL2	ANKRD22	AQP5	TESC	BMP4	GPX2	MT1A	PPP1R1B	RNF43	FOXJ1	BMP7	COL9A3	CAPS	MIA	LMTK3	KLK5	KLK6	KLK7	KLK10	CALB2	ALDH3A1	EREG	PARD6B	MED20	SERPINA1	AP3M2	CAPN12	TMEM52	KAT6A	TAF8	IRS1	HSD17B1	MT1G	MT1M	PPP1R14C	FIBCD1	ZWILCH
Bladder Cancer	SPOCD1	DIRAS3	LHX9	ACTG2	UPK1B	PPP2R2B	CPA4	GATA3	SNCG	OLR1	TMEM52B	DIO2	CDKAL1	E2F3	WNT5A	CD36	SYCP2	TMSB15A	PLAC8	KRT81	IL7R	TNFRSF21	ABCG2	EREG	CDKN2A	SLC12A8	CNN1	HPGD	IGFBP5	MEIS2	HOTAIRM1	SNHG18	AMIGO2	C1QL1	TMEM139	PIM1	C6orf141	LYPD6B	TP53I11	TENM2	C1QTNF6	ABCC3	GPC1	UCP2	SERINC2	PCDH7	TSTD1	ADAM12	PPARG
Bone Cancer	NEXN	PLEKHO1	PIP5K1A	SNAPIN	UBAP2L	KISS1	CNRIP1	BOK	CLDN11	UCHL1	ABCE1	BRIX1	IL7R	OXCT1	EMB	BHMT2	FGF1	SPDL1	TUBB2B	FLNC	SDC2	LY6K	SMC5	GAL	COLCA1	LAYN	TAGLN	KMT2A	TMEM136	ARHGEF12	SFTA1P	IKBIP	SKA3	SACS	DIAPH3	LRR1	NIN	PYGL	FERMT2	CKB	BUB1B	MYEF2	MEIOB	TSR1	ELP5	TMEM88	HS3ST3A1	CENPV	C1QL1
Brain Cancer	SPOCD1	CDKN2C	NEXN	MLLT11	EVA1A	TMEM158	WNT5A	TMEM45A	CCDC80	PLOD2	MAP1B	PDLIM4	TGFBI	TENM2	STC2	FAM20C	INHBA	TRIP6	SERPINE1	PTN	BEX1	NRG1	SDC2	RGS3	DKK3	BDNF	CREB3L1	LAYN	THY1	KCNMA1	BCAT1	GLIPR1	MEG3	SCG5	LARP6	LOXL1	CDH13	CCL2	COL1A1	CDH2	CD70	AXL	TGFB1	PLAUR	IL11	TXNRD2	COL6A1	COL6A2	STK17A
Breast Cancer	DHCR24	S100A9	S100A8	RUSC1	RAB25	CRABP2	TSTD1	PBX1	ELF3	CYP1B1	VAMP8	IGFBP2	EFHD1	MLPH	C3orf14	LXN	SPTSSB	GPR160	MXD4	RBM47	C5orf38	PRLR	F12	SPDEF	TPD52L1	TSPAN13	CLDN3	CLDN4	ZNF467	PCSK1N	G6PD	RAB11FIP1	ESRP1	NDUFAF6	PLEKHF2	TRPS1	MAL2	ZHX1	ATAD2	RNF139	FAM84B	ST3GAL1	C8orf82	NINJ1	BSPRY	ENDOG	SAPCD2	ARRDC1	TM7SF2
Cancer Associated Fibroblasts	MXRA8	MMP23B	PNRC2	IFI6	COL16A1	PODN	OLFML3	TXNIP	ECM1	CTSK	IFI16	OLFML2B	DPT	PRRX1	CFH	BTG2	FMOD	PRELP	ATF3	NID1	EMILIN1	PLEKHH2	EFEMP1	ANTXR1	TNFAIP6	FAP	CYBRD1	FKBP7	FRZB	TFPI	COL3A1	COL5A2	SLC40A1	IGFBP5	COL6A3	FBLN2	RBMS3	MTRNR2L12	COL8A1	FILIP1L	ABI3BP	CCDC80	ZBTB20	FSTL1	RARRES1	APOD	SPON2	SOD3	PDGFRA
Colon/Colorectal Cancer	MIB2	TMEM52	AGMAT	AKR7A3	EPHB2	SFN	SERINC2	TMEM125	TSPAN1	HOOK1	RAB25	TSTD1	GPA33	ELF3	CD46	LBR	TMEM63A	SH3YL1	FAM84A	KRTCAP3	EPCAM	TRABD2A	MGAT5	GALNT3	CERS6	ITGA6	VIL1	HES6	GPR35	PPARG	STT3B	ZDHHC3	KIF9	PLS1	ECT2	TFRC	RBM47	NMU	EREG	TRIM2	FAT1	SLC12A2	F12	GMDS	SERPINB1	DSP	MAPK13	C6orf132	SH3BGRL2
Endometrial/Uterine Cancer	PDZK1IP1	HOOK1	NUAK2	EPCAM	PAX8	WNT7A	IGF2BP2	CLDN1	FABP6	WWC1	FGF18	ID4	DCDC2	OGFRL1	TPD52L1	RNASET2	ITGB8	HOXA7	TSPAN33	SOX17	MAL2	LINC00958	RRAS2	ASRGL1	UCP2	BICC1	EMX2	FUOM	SLC48A1	HOMER2	QPRT	MT1F	MACROD2	JSRP1	AP1M2	FCHO1	CCNE1	DMKN	SYNE4	LINC00665	TNNT1	TNNI3	TRPM2	SLC25A23	MFHAS1	EIF5AL1	CMTM7	RAB17	PPP1R14A
Endothelial Cells	VWA1	RBP7	ECE1	HSPG2	PNRC2	IFI6	FAM167B	TIE1	PIK3R3	IFI44L	GBP4	PALMD	S1PR1	TXNIP	C1orf54	ADAM15	EFNA1	IFI16	BTG2	CD34	ATF3	RHOB	EPAS1	VAMP5	LIMS2	NOSTRIN	ITGA6	CALCRL	BMPR2	BHLHE40	LMCD1	SH3BP5	ZNF385D	TGFBR2	CSRNP1	HYAL2	STAB1	FAM107A	ADAMTS9	MTRNR2L12	NFKBIZ	HEG1	PLXND1	SLCO2A1	PLSCR1	TM4SF18	TNFSF10	LDB2	LAP3
Esophageal Cancer	SFN	SERINC2	TINAGL1	GJB5	GJB3	CITED4	ARTN	TSPAN1	TACSTD2	GCLM	F3	RAB25	TSTD1	LAMB3	KCNK1	SDCCAG8	KRTCAP3	EPCAM	VAMP8	SOWAHC	GALNT3	TUBA4A	PLCXD2	CSTA	TP63	ANXA3	IRX2	C5orf38	ITGA2	FST	MAPK13	MDFI	C6orf132	DLK2	ME1	TPD52L1	ZDHHC4	CDCA7L	HOXA7	STK17A	EGFR	NRG1	RGS20	CHCHD7	CHMP4C	MAL2	ATAD2	LY6K	LY6D
Gastric Cancer	CDA	C4BPB	LAMB3	ADAMTS12	LRRC61	PRSS3	KRT81	UNC13D	AXL	RAC2	GPRC5A	PLAC8	RHOF	LAT	BDNF	CREB3L1	AMIGO2	LAMA3	CTAG2	ANPEP	MICAL2	LETM2	SH3KBP1	CASC8	TGFBI	MAPKAPK3	F3	NFE2L3	FRMD6	AP1M2	BIK	PLEKHA2	SLC16A3	IL32	BIRC3	MAL2	LY6K	ADAM19	CCDC85C	PRR11	CAPRIN2	BIRC2	PROSER2	ST14	ABLIM3	RRM1	RRAS2	NF2	RAB25
Glial Cells	ANGPTL7	CADM3	MPZ	FCGR2B	RXRG	NRXN1	MAL	ARHGAP15	SCN7A	GPR155	FGFBP2	ART3	MYOT	COL28A1	TMEM176B	TMEM176A	GPM6B	PLP1	L1CAM	GFRA2	XKR4	MATN2	TMEM71	ALDH1A1	INSC	PLEKHB1	SORCS1	TSPAN11	MGAT4C	SLITRK6	NDRG2	PRIMA1	ASPA	SMIM5	TTR	CDH19	PCSK2	LGI4	FXYD1	S100B	TTYH1	GATM	CRYAB	CMTM5	TUBB2B	NGFR	FIBIN	SBSPON	DKK3
Kidney Cancer	TRNP1	PDZK1IP1	AK4	AK5	TMEM56	ADORA1	PTPN14	KCNK3	GALNT14	TGFA	EVA1A	PAX8	LINC01116	GLS	ARL4C	MGLL	SPP1	CDH6	EFNA5	TGFBI	FABP6	DCDC2	OGFRL1	CREB5	EPDR1	INHBA	IGFBP3	PEG10	PPP1R9A	MET	HIPK2	TBXAS1	LRRC61	NRG1	PLEKHA2	MSC	FIBCD1	LINC00958	SYT13	APBB1IP	LINC00839	RASSF4	BICC1	KCNMA1	HSPA12A	BNIP3	AMIGO2	NXPH4	NDUFA4L2
Liver Cancer	TMEM56	NUAK2	TGFB2	AGT	APOB	PKDCC	TMEM37	VIL1	PLCXD2	HPGD	IQGAP2	FGFR4	DCDC2	PEG10	MORC4	MBNL3	GPC3	DUSP9	AMBP	SLC2A8	APOA1	RBP4	HMGA2	SERPINA1	PRTG	CLDN6	ASGR2	CENPV	CDH2	ARID3A	CEBPA	APOC1	RAB3B	LRRC61	TRNP1	ALDH1A1	MOSPD1	NR6A1	TMEM97	QPRT	PKP2	LHX1	FZD2	RBPMS2	STC2	ARL4C	CADM1	FKBP1B	SOX9
Lung Cancer	NOC2L	ATAD3B	ATAD3A	PGD	MRTO4	SFN	CLSPN	YRDC	SLC2A1	CDC20	PTPRF	GCLM	S100A9	CHTOP	SNAPIN	UBE2Q1	FLAD1	MTX1	FAM189B	PMF1	ISG20L2	PRCC	UCK2	UBE2T	LAMB3	OPN3	MBOAT2	HPCAL1	SDC1	CENPA	VAMP8	CDCA7	METTL21A	TUBA4A	UBE2F	THAP4	CDCP1	MAPKAPK3	RUVBL1	TFRC	CTBP1	SMIM20	UCHL1	CCNA2	SLC7A11	BRD9	TRIP13	CMBL	RAD1
Neuroblastoma	ELAVL4	RGS5	PTPRC	COLEC11	SOX11	SCG2	PRSS12	SYNPO2	LINC01091	MAB21L2	TFAP2B	VIP	HGF	KCNH2	BEX1	CTAG2	RET	PRPH	SYT1	MAB21L1	CRABP1	CHRNA3	PRCD	CRABP2	NSG1	PTN	RAMP1	ATOH8	ASS1	SAMD11	LINC01116	SCN9A	LIMD2	PRSS3	MLLT11	IL13RA2	DOK4	PTGIR	RGS4	PTGER2	MEX3A	RBP1	GNG2	VGF	FBXO8	SFRP1	IL11RA	CYGB	PKIA
Oligodendrocytes	RNF220	DNAJC6	PDE4B	ST6GALNAC3	AK5	TTLL7	PTBP2	DPYD	SORT1	DNM3	PPP1R12B	CNTN2	CDK18	DPYSL5	CCDC88A	ZNF638	EXOC6B	MAL	MAP4K4	NCKAP5	LRP1B	ZEB2	FMNL2	ERMN	TMEFF2	RFTN2	PLCL1	LANCL1	ERBB4	DOCK10	EFHD1	AGAP1	KCNH8	CLASP2	MOBP	DOCK3	PXK	FHIT	FRMD4B	CADM2	ALCAM	ZBTB20	LSAMP	TF	CLDN11	PEX5L	APOD	DLG1	ARAP2
Ovarian Cancer	FBXO2	PDZK1IP1	MAL	PAX8	IGFBP2	WNT7A	CLDN1	CLDN16	NMU	CDH6	FGF18	ID4	DCDC2	ITGB8	TMEM139	PCSK1N	BEX2	LINC00958	UCP2	INA	EMX2OS	EMX2	SLC48A1	QPRT	WFDC2	AP1M2	DMKN	CBS	DLL3	H2AFY2	MT1F	SLPI	C1QL1	TNNT1	CITED4	CXCL1	CCNE1	BICC1	PRKCI	SOX17	TM7SF2	HMGA2	PEG10	SLC26A2	LAMA3	CTXN1	DFFA	WWC1	FUOM
Pancreatic Cancer	EPHA2	CAMK2N1	CDA	SFN	SERINC2	TINAGL1	GJB3	TACSTD2	F3	RAB25	LAMB3	G0S2	KCNK1	ASAP2	SDC1	EPCAM	VAMP8	ITGA6	SSFA2	PPARG	CDCP1	FLNB	TNK2	HS3ST1	EREG	ANXA3	PLAC8	EMB	ITGA2	CENPK	F12	TRIM7	MAPK13	C6orf132	TNFRSF21	C6orf141	ARHGAP18	ADAP1	MACC1	CLDN4	UPK3B	BAIAP2L1	MET	MAL2	ATAD2	CASC8	SLC39A4	PRSS3	PKP3
Prostate Cancer	KRT81	PKP1	LPXN	SPDEF	LCP1	MESP1	PRSS3	TPD52	GAMT	FGF5	KCNMA1	AR	G0S2	SLC27A5	PCSK1N	SMKR1	ST3GAL1	MAPKAPK3	TMEM255B	MARCH1	TBX3	ATP6V0E2	PPIF	TRPM4	SEZ6L2	TMEM52	TRPM2	SDCCAG8	CHPT1	TBXAS1	AXL	IL17RC	HSBP1L1	C8orf82	F12	CTXN1	HOMER2	NFIX	SORD	ZNF672	PEX10	ERGIC1	PPFIA3	ADK	RAMP1	CAMK1	SPATC1L	CYB561D2	TRNP1
Sarcoma	ADAMTS6	CTAG2	PAPPA	PLAU	KCNMA1	AMIGO2	KRT81	DHRS2	PGF	EDN3	HHIP	HMGA2	MLLT11	SCG5	IL11	LARP6	HS3ST3A1	IGF2BP2	C16orf45	DNER	CDH2	KCNG1	LOXL3	RGS17	STC1	BCAT1	SH3KBP1	GNG2	AXL	ARL4C	PLEKHO1	ANPEP	NEXN	GLIPR1	FSD1	EVA1B	NREP	SERPINE1	DOK1	SORBS2	PLAUR	CDH13	PDGFC	IGF2BP3	CD70	IFT57	LOX	BDNF	RASSF8
Skin Cancer	TNFRSF14	ACOT7	PLOD1	RUNX3	SDC3	CLSPN	PGM1	S100A1	NES	FCGR2A	GLRX2	PHLDA3	SHISA4	GALNT2	FAM89A	GPR137B	HPCAL1	QPCT	SLC1A4	ST3GAL5	ANKRD39	GYPC	LYPD1	NRP2	CHPF	ACSL3	SERPINE2	HES6	RPUSD3	ANKRD28	SMIM4	C3orf14	MITF	CGGBP1	CHCHD6	ETV5	QDPR	SNCA	LEF1	CENPU	SLC25A4	DAB2	POLR3G	SLC26A2	PRR7	TUBB2A	PHACTR1	TBC1D7	GMPR
Layer 3 B Cells	Markers
B cell	PRDM2	CDC42	PNRC2	SRRM1	SYF2	RSRP1	CD52	HMGN2	LAPTM5	SMAP2	JAK1	CD53	TXNIP	S100A9	TPM3	FCRL1	IFI16	CD48	RCSD1	SELL	PRRC2C	RALGPS2	PTPRC	MDM4	NUCKS1	FCMR	TRAF3IP3	ARID4B	HNRNPU	ITSN2	LBH	SRSF7	BCL11A	REL	ACTR2	MOB1A	AFF3	ACTR3	BIN1	CXCR4	HNRNPA3	STK17B	ANKRD44	SP110	SP100	INPP5D	LRRFIP1	EIF1B	ARL6IP5
Plasmablast	DDOST	IFI6	KRTCAP2	SLAMF7	RGS1	PDIA6	SDC1	ERLEC1	IGKV4-1	IGKV1-5	IGKV3-11	IGKV1-12	IGKV3-20	CHPF	ITM2C	HDLBP	ANKRD28	GMPPB	MANF	ARF4	SEC61A1	RPN1	SRPRB	SSR3	FNDC3B	DNAJB11	CD38	JCHAIN	CISD2	OSTC	SPCS3	GLRX	ELL2	REEP5	UQCRQ	TXNDC15	SIL1	MZB1	LMAN2	TMED9	CDKN1A	UBE2J1	PRDM1	CITED2	KDELR2	SEC61G	DNAJB9	PDIA4	PRDX4
Layer 3 Marcophage/DC	Markers
cDC	SLC25A33	CD2	CD1C	CD1E	FCER1A	PEA15	FCGR2B	ATP1B1	DENND1B	MIR181A1HG	PTRHD1	MAT2A	AFF3	IL1R2	BIN1	MZT2A	SPATS2L	RFTN1	CACNA2D3	FAM162A	MAGEF1	IGFBP7	AREG	GPAT3	GPRIN3	CCSER1	DAPP1	BASP1	NREP	IRF4	LYRM4	EEF1E1	HLA-DQA2	HLA-DOA	HMGA1	PKIB	BZW2	HDAC9	HIP1	PON2	TSPAN33	REPIN1	CSF2RA	OFD1	IL2RG	IL13RA1	SEPT1	CLIC2	ADAM28
Macrophage	DHRS3	TMEM51	C1QA	C1QC	C1QB	STMN1	C1orf54	RAB13	LMNA	SLAMF8	FCGR3A	FCGR2B	ATP1B1	ABL2	RGS1	ATF3	GPR137B	RASGRP3	IGKC	NR4A2	NRP2	FN1	CCL20	CCRL2	CXCL1	CXCL3	CXCL2	LINC01094	SPP1	CISD2	SLC1A3	DAB2	LHFPL2	ELL2	CYSTM1	GPX3	HSPA1A	HSPA1B	C2	TREM2	SLC16A10	ARHGAP18	GPNMB	HSPB1	GAL3ST4	AKR1B1	RHEB	PRDX4	GPR34
Monocyte	RBP7	SPEN	CDA	ARID1A	PKN2	DPYD	NOTCH2	NBPF14	NBPF19	HIST2H2AC	ARHGAP30	RCSD1	SELL	RGS18	MDM4	CD46	TRAF3IP3	LPGAT1	CAPN2	LBR	LYST	NLRP3	CDC42EP3	RHOQ	PELI1	MAP4K4	ITGA4	ANKRD44	GPBAR1	CTDSP1	AGFG1	SP110	IQSEC1	MYD88	NKTR	NBEAL2	P2RY13	TNFSF10	BCL6	SH3BP2	BOD1L1	FBXL5	BST1	KLF3	NAAA	TET2	SCLT1	TMEM154	TLR2
pDC	ATP13A2	STMN1	GPX7	MCOLN2	PPM1J	FCER1A	SLAMF7	LY9	SFT2D2	MAPKAPK2	PFKFB2	SLC35F3	OPN3	ODC1	SMC6	GPATCH11	BCL11A	IGKC	AFF3	IL18R1	SLC20A1	PROC	COBLL1	SCN9A	ITM2C	NGLY1	HIGD1A	FLNB	DNASE1L3	SIDT1	EPHB1	P2RY14	CCDC50	RUBCN	SEL1L3	N4BP2	OCIAD2	JCHAIN	DCK	SEPT9	PPM1K	GAPT	MZB1	CXXC5	CYFIP2	ADAM19	IRF4	CDYL	SOX4
Layer 3 Non Stromal Cells	Markers
Bile Duct Cancer	AQP5	BMP4	FOXJ1	HOXB-AS3	KLK5	KLK7	LY6D	MIA	OSR1	RP11-798K23.4	TNFRSF18	USP49	PRICKLE4	KLK6	MT1M	CALB2	RASSF6	KRT23	FOXC2	COL9A3	FYB	C5orf46	RNF43	CAPS	TRERF1	LINC00261	CAPN8	VWA1	IFI27	RORA	ANKRD22	CCDC152	MT1A	FOXQ1	SPANXD	KALRN	AP3M2	FOXP4	MDFI	NOTUM	LYRM5	TESC	C6orf132	KLK10	LMTK3	PPP1R1B	BYSL	HOXB2	MED20
Gastric Cancer	ADAMTS12	C4BPB	C6orf15	CDH15	CTA-392C11.1	IL32	MAGEA4	PNMA5	SFTA2	SSX1	VCX	VCX3B	CREB3L1	MUC13	LINC00162	PRSS3	MAGEA3	MAGEA6	RP5-1172A22.1	PLAC8	UNC13D	RP11-680F8.1	ANPEP	LAMB3	PLEK2	PRKCDBP	LINC00221	COL6A1	CDA	MAGEA10	LRRC61	C15orf52	IFI27	F2RL1	PPARG	SIGIRR	COL6A2	MICAL2	PTX3	FRMD6	KRT81	SERPINB5	LAMA3	EHF	OAF	ZNF703	ABLIM3	RAC2	GMDS
Kidney Cancer	AC003092.1	ADAM12	ADORA1	AK5	APBB1IP	ARL4C	BICC1	C1orf186	C1QL1	CA12	CD70	CDH2	CDH6	CREB5	DGCR5	EPDR1	EVA1A	FIBCD1	FXYD2	GAL3ST1	GALNT14	GFRA1	HNF1B	IGFN1	IL32	INHBA	KCNK3	KCNMA1	KIAA1462	LAT	LINC00958	LINC00973	MSC	NDUFA4L2	OGFRL1	PAX8	PDZK1IP1	PLCB4	POU3F3	RASSF4	RP5-1021I20.2	RRAD	SCG5	SHISA9	SIRPA	SPOCK1	SPP1	SYT13	TBXAS1
Liver Cancer	AGT	ALDH1A1	AMBP	ANKRD1	APOA1	APOA2	APOB	APOC3	ASGR2	C5orf46	COL2A1	FGB	FGG	FILIP1L	FOXA2	GPC3	IGF2BP1	IL32	LIN28A	LINC00261	MBNL3	PKDCC	RBP4	RGN	RP11-511B23.1	SERPINF1	SPINK1	TMEM37	TRIM55	RGS5	VAMP5	PLCXD2	CEBPA	NID1	VIL1	HPGD	SLC2A8	COL6A3	TGFB2	IQGAP2	CADM1	APOE	APOC1	MORC4	PDE1C	RP11-445F12.1	DCDC2	SRGN	CDH2
Lung Cancer	AFAP1-AS1	AGR2	AKR1B10	AKR1C2	C15orf48	C1orf61	CDA	CPE	CYP1B1	EFEMP1	FAM83A	LIMCH1	LY6K	NFE4	PKIB	PTGES	PTGR1	RBP7	RHOF	RHOV	RNF212	RSPO3	S100A9	SLC7A11	SOX15	TFF1	TFPI2	TMEM156	TRIM16L	UCHL1	WDR66	ZNF185	CMBL	MBOAT2	CASP4	OPN3	NT5E	OSMR	CD163L1	MARCH6	PITPNC1	MAFK	EFNA1	MAPK13	PLEK2	SH2D3A	GLRX	TACSTD2	AHNAK2
Neuroblastoma	CD248	CHRNA3	COL3A1	COLEC11	CRABP1	CRABP2	EMILIN1	HAND2	HAND2-AS1	HGF	HSPB6	KCNH2	LINC01091	MAB21L2	MMP2	PHOX2A	PRCD	PRSS12	PTGIR	PTN	PTPRC	PTPRN	RGS13	RP11-556E13.1	SCG2	SOX11	SYNPO2	SYT1	TLX2	VIP	RGS5	TMEM176B	TMEM176A	BEX1	PCOLCE	ATOH8	CTAG2	IL11RA	LIMD2	TCF4	LINC01116	GREM1	RBP1	IGF2	LUM	UNC5B	MLLT11	GAS1	ADAMTS9
Ovarian Cancer	BICC1	C1orf186	CCM2L	CD40	CDH6	CLDN16	CXCL1	DCDC2	EMX2	EMX2OS	FBXO2	FGF18	FLG	FXYD2	ID4	IL1R1	INA	LINC00958	MAL	MFAP5	PAX8	PHYHD1	PI3	PPP1R14A	QPRT	RAPGEF3	SLC34A2	SOX17	SPOCK2	TNF	TNNC1	WFDC2	WNT7A	SLPI	TMOD1	SLC48A1	BEX2	PDZK1IP1	CLDN1	UPK1B	MACROD2	NRCAM	KAZN	C3	ITGB8	RBP1	RNF144B	TMEM139	BEX4
Pancreatic Cancer	ACSL5	ADIRF	B3GNT3	CALB2	CAMK2N1	CASC8	DKK1	EMP1	FERMT1	G0S2	HS3ST1	ICAM2	ITGA6	ITGB4	MALL	PLEK2	PRSS3	SERPINB5	SSFA2	STMN3	SULF2	THBD	UNC13D	UPK3B	LAMA3	COL17A1	PRSS21	ARHGAP18	ANO1	PPARG	KLK10	LGALS4	CAPRIN2	C6orf141	EFNB2	ALDH1A3	LCN2	GJB3	F3	ITGA2	CLDN4	CCDC68	TINAGL1	ADAP1	EHF	ASAP2	TNK2	ARHGAP23	XIST
Prostate Cancer	ALOX15	AR	ARHGAP6	CTD-2314B22.1	FOLH1	GUCY1A3	HOXB13	HPN	KCNN2	KLK2	KLK3	KLK4	MMEL1	NCAM2	NETO1	PPFIA2	PRAC1	RP11-136K7.2	RP11-403B2.6	SPON2	STEAP2	SYCE3	SYT4	TMPRSS2	TTTY15	ZBTB16	PRUNE2	ZG16B	NKX3-1	SLC44A4	SLC45A3	TP53INP1	MAOA	TRPM4	ST8SIA6-AS1	SLC30A4	FBXL17	PRAC2	LPAR3	GPR158	HERC3	LCP1	RP3-395M20.12	MB	GABRB3	SELENBP1	HIST2H2BE	NUPR1	ARHGEF26
Sarcoma	AC015922.6	CADM2	COL11A1	CRH	CTAG2	CTD-2130O13.1	CUBN	DHRS2	EDN3	FIBIN	GRIA2	ITGA10	KCNMA1	LINC01029	LRRC17	MEOX2	MPPED2	PEG3	PGF	PLAU	PRKG1	RP11-307P5.1	RP11-401O9.3	RP11-624D11.2	TRPM3	ITIH5	AF121898.3	PAGE5	HGF	PAPPA	PRRX1	MMP16	CTA-392C11.1	C16orf45	LINC00221	CP	DNER	GNG2	STC1	BAALC	NPTX1	SORBS2	SCG2	LOXL3	LINC00162	MEG3	KRT81	PART1	GPX7
Bladder Cancer	ADIRF	C16orf74	COL17A1	CSTA	F3	FGFBP1	FST	FXYD3	GJB3	GJB5	GNA15	GPR87	ITGB4	KRT14	KRT5	KRT6A	MALL	PLCXD2	PTHLH	RP11-232D9.3	RP13-463N16.6	SNCG	TINAGL1	WDR66	WDR72	SOX15	AC006262.5	LAMC2	LAD1	GJB2	FAM83A	TACSTD2	SDCCAG8	AC098973.2	FERMT1	TMEM40	ZBED2	JUP	DAAM1	LAMB3	C1QTNF6	GPX2	IRF6	ALDH3A1	RP11-554I8.2	PLEK2	SERPINB5	HOXA10-AS	LCP1
Skin Cancer	AEBP1	ANKRD28	APOE	ATP6V1B2	BAIAP2L2	BAMBI	BCAS3	BIN3	BIRC7	C3orf14	CAPN3	CBR3	CD74	CITED1	COL9A3	CRYAB	CSAG1	CTHRC1	CYGB	DAAM2	DAB2	DCT	ECM1	EDNRB	ERBB3	ETV5	FAM167B	FAM89A	FBXO32	FCGR2A	FMN1	FN1	FYN	GAS7	GDF15	GJB1	GMPR	GPM6B	GPNMB	GPR137B	GPR143	GSN	GYPC	HLA-DPA1	HLA-DPB1	HLA-DRA	HOXD-AS2	IFI16	IGFBP7
Bone Cancer	AEBP1	ARHGEF12	BHMT2	CCDC144A	CLDN11	CNRIP1	COLCA1	EGFLAM	FGF1	FOXR1	GREM1	HS3ST3A1	IGF2BP1	IL7R	KISS1	LAYN	MEIOB	MYL9	NEXN	NIN	NPPB	NPY	PLEKHO1	RP3-522D1.1	SDC2	SFTA1P	TAGLN	TMEM88	TUBB2B	TXNRD2	WSB1	LY6K	ADAMTS12	MYH10	SMC5	PAX6	RBP7	COL4A1	FKBP11	COCH	HIST1H1A	MT1A	FAM101B	PYGL	CLMP	HHEX	TMEM136	C1QL1	MYEF2
Brain Cancer	ACTG2	C16orf45	CCDC80	CCL2	CCL26	CDH13	CNRIP1	COL1A1	COL1A2	COL5A1	COL5A2	COL6A1	COL6A2	COL6A3	CREB3L1	CTGF	DDR2	DKK3	DPYSL3	EFEMP2	FAM101B	FAM20C	FBN1	FSTL1	GBP1	GLIPR1	GLIPR2	IFI44	IL7R	ITGA5	KCNMA1	LAYN	LOX	LOXL1	LUM	MAP1A	MEG3	MMP2	MYL9	NEXN	NNMT	NREP	NRN1	PCOLCE	PDLIM4	PDPN	PLOD2	PRRX1	PSMB9
Breast Cancer	ADIRF	ALDH3B2	BAMBI	BCAS1	BSPRY	CA12	CCDC57	CCDC64B	CLDN3	CLU	CRABP2	CREB3L4	CYB561	CYP1B1	DSCAM-AS1	EFHD1	ELF3	EPN3	ERBB2	FAM174B	FAM214A	FAM84B	FBP1	FOXA1	FXYD3	GALNT6	GATA3	GPR160	GRB7	HID1	HOXC13	INHBB	IRX3	IRX5	LLGL2	LMTK3	LRRC26	LXN	MGP	MUC1	PBX1	PRLR	PRR15L	RAB3D	RHOV	RP11-206M11.7	RP11-532F12.5	S100A14	S100A8
Colon/Colorectal Cancer	ACSL5	ADAP1	AGR2	ALDH2	ARHGAP32	ASCL2	AXIN2	BIK	BMP4	BMP7	C2orf82	C9orf152	CCND2	CD46	CDC42EP5	CDH1	CDH17	CDX1	CDX2	CLDN3	CLDN4	CLDN7	CRB3	DEGS2	DPEP1	DSC2	EHF	ELF3	EPHB2	EPS8L3	EREG	ETS2	FABP1	FAM84A	FAT1	FERMT1	FXYD3	GMDS	GPA33	GPR35	GPX2	HNF4A	HOOK1	IGFL2	IL20RA	ITGA6	KIAA0226L	KLF5	KLK1
Endometrial/Uterine Cancer	ASRGL1	BICC1	C1orf186	COL4A2	DCDC2	DLX5	EMX2	FGF18	HNF1B	ID4	JSRP1	MACROD2	MT1F	PAX8	PDZK1IP1	PPP1R14A	RAPGEF3	RNASET2	RP11-10A14.5	SOX17	SYNE4	TNNI3	UGT2B7	FCHO1	QPRT	NUAK2	HOXA10	ITGB8	TRPM2	WNT7A	WWC1	FUOM	HOXA7	HOXA9	FABP6	COL4A1	GPX3	CRB3	FXYD2	LINC00958	OGFRL1	IGFBP3	ANXA4	FAM229B	CCNE1	CLDN1	RP11-395G23.3	MECOM	MFHAS1
Esophageal Cancer	AC098973.2	AKR1C1	AKR1C2	ARTN	C5orf38	CALB1	CALML3	CASC9	CSTA	CTSV	CYP4F11	DAAM1	DLK2	DSC3	F3	FERMT1	FGFBP1	FST	FXYD3	GJB5	GNA15	GPR87	GPX2	HIST1H2BH	HOXA7	IFI27	IL18	IRX2	ITGB4	KLK10	KRT13	KRT14	KRT5	KRT6A	LINC00958	LY6D	MDM1	NRG1	NUP107	PTHLH	RAB3IP	RP11-554I8.2	RP11-758M4.4	S100A14	SDCCAG8	SERPINB5	SLC35E3	TINAGL1	TMEM40
Gallbladder Cancer	ASB2	BCAR4	GAGE2A	LINC00392	PNMA5	RP11-81H3.2	SSX2B	IL1RN	AC098973.2	CNTN1	MMP28	DLGAP1-AS2	POMC	DHRS9	FAM133A	CYP4F3	RP11-874J12.4	ALDH3A1	LINC00221	CSTA	INA	FAM212A	CTAG2	GAGE1	AKR1B10	RP11-758M4.4	SNN	LCP1	TP63	SNCG	WDR72	KLK10	NR0B1	GPX2	KRT6A	FEZ1	WDR66	PRSS21	AKR1C2	SNX7	RNF212	TGFBR3	SOCS1	HOXD11	FYB	CDC7	SPP1	TXNDC11	RAB38
Layer 3 Stromal Cells	Markers
Cancer Associated Fibroblasts	MXRA8	CTSK	S100A4	DPT	NBL1	PODN	PRRX1	PRELP	ACTA2	ADAM12	PLAC9	EFEMP2	CD248	THY1	LSP1	CD44	MDK	TAGLN	C1R	DCN	IGF1	GLT8D2	TMEM119	C1S	SSPN	LRP1	POSTN	FBLN5	MEG3	MFGE8	LOXL1	ISLR	NUPR1	CDH11	CRISPLD2	RAB34	PLXDC1	TIMP2	LGALS3BP	SERPINF1	TMEM98	FKBP10	SCPEP1	MRC2	C3	CFD	CNN2	FXYD1	APOE
Endothelial Cells	ECE1	HSPG2	STMN1	PIK3R3	ADGRL4	ARHGAP29	S100A16	RAB13	TPM3	CD34	VWA1	RBP7	TINAGL1	TIE1	PALMD	S1PR1	ATP1A1	ADAM15	EFNA1	ACKR1	DUSP23	NRP1	SRGN	SNCG	ADIRF	GALNT18	LMO2	APLNR	MAP3K11	PRCP	ROBO4	SWAP70	CCDC85B	FLI1	VWF	CLEC2B	ARHGDIB	ITGA5	PTPRB	DUSP6	APOLD1	EMP1	SOCS2	ELK3	FLT1	LPAR6	KCTD12	EFNB2	PCDH17
Layer 3 T/NK Cells	Markers
CD4+ T cell	TNFRSF4	TNFRSF25	RCAN3	JUN	PBXIP1	LMNA	SELL	MAL	CD28	ICOS	FOXP1	TRAT1	PPP1R2	RHOH	OCIAD2	LEF1	SNHG8	INPP4B	IL7R	IL6ST	CAMK4	TNFAIP8	TCF7	NDFIP1	LTB	C6orf48	RNASET2	HSPB1	CD40LG	AQP3	CORO1B	BIRC3	TMEM123	SPOCK2	RGS10	CD27	CD4	RGCC	GPR183	FOS	RSL1D1	CCR7	SOCS3	TSHZ2	DNAJB1	FLT3LG	NOSIP	PIK3IP1	EIF3L
CD8+ T cell	ZNF683	CD8A	CD8B	ZEB2	ITM2C	CMC1	LYAR	CXCL13	GZMK	GZMA	HLA-DRA	HLA-DRB5	HLA-DRB1	HLA-DPA1	HLA-DPB1	TRGC2	CRTAM	PTMS	LAG3	KLRD1	IFNG	C12orf75	GZMH	GZMB	CCL3	CCL4	CCL4L2	CST7	GZMM	NKG7	APOBEC3G	MTRNR2L8
Natural killer cell	EFHD2	RUNX3	FGR	TGFBR3	PYHIN1	FCER1G	FCGR3A	SH2D1B	C1orf21	PLEK	GNLY	ZEB2	CMC1	CX3CR1	TFDP2	CHST2	SPON2	FGFBP2	TXK	HOPX	IGFBP7	PLAC8	GZMA	CXXC5	NCR3	SAMD3	UTRN	SYNE1	IGF2R	CHST12	AOAH	PTPN12	FLNA	LYN	MYBL1	TLN1	CEP78	CLIC3	CD81	CTSW	GSTP1	PRSS23	AKR1C3	MAP3K8	PRF1	KLRB1	KLRF1	KLRD1	KLRC1
Layer 4 CD4/CD8 T Cells	Markers
CD4+ T cell	TNFRSF4	RCAN3	LMNA	SELL	MAL	ICOS	FOXP1	LEF1	IL6ST	TCF7	RNASET2	CD40LG	AQP3	EEF1G	CORO1B	BIRC3	TMEM123	SPOCK2	CD4	GPR183	CCR7	SOCS3	TSHZ2	NOSIP	PIK3IP1	EIF3L	TNFRSF18	FOS	KLRB1	HSPA1A	HSPA1B
CD8+ T cell	EFHD2	RUNX3	ZNF683	PYHIN1	FCRL6	FCGR3A	ID2	PLEK	GNLY	CD8A	CD8B	DUSP2	ZEB2	CMC1	LYAR	FGFBP2	HOPX	GZMK	GZMA	HLA-DRB1	HLA-DPA1	HLA-DPB1	SAMD3	SYNE1	CHST12	TRGC2	MYBL1	CTSW	PRF1	LAG3	CLEC2B	KLRD1	CD63	C12orf75	GZMH	GZMB	ITGAL	ADGRG1	CCL5	CCL4	CCL4L2	IKZF3	CST7	GZMM	ABHD17A	MATK	MYO1F	NKG7	TPST2
Layer 4 CD8 T/NK Cells	Markers
CD8+ T cell	RCAN3	JUN	CD84	RGS1	TRABD2A	CD8A	CD8B	TUBA4A	ITM2C	OXNAD1	TRAT1	RHOH	LEF1	SNHG8	INPP4B	IL7R	GZMK	CAMK4	TCF7	LTB	THEMIS	HSPB1	PLP2	DUSP4	LEPROTL1	SIT1	PDE3B	CD44	CD6	CD5	BIRC3	JAML	CD3D	CD3G	CRTAM	SPOCK2	RGS10	CD27	CLEC2D	LDHB	NELL2	RGCC	TRAC	ALDOA	COTL1	CCR7	TOB1	SIRPG	CNN2
Natural killer cell	EFHD2	FGR	RHOC	PYHIN1	FCER1G	FCGR3A	SH2D1B	C1orf21	PLEK	ZEB2	CX3CR1	TFDP2	CHST2	SPON2	FGFBP2	TXK	HOPX	IGFBP7	PLAC8	CXXC5	NCR3	SAMD3	UTRN	SYNE1	PTPN12	LYN	MYBL1	TLN1	CEP78	CLIC3	PRSS23	NCAM1	AKR1C3	MAP3K8	CTBP2	KLRB1	KLRF1	KLRC1	CD63	GNPTAB	TRDC	PTGDR	IQGAP1	MCTP2	ITGAL	ITGAM	ADGRG1	TBX21	CD300A
Layer 4 Dendritic Cells	Markers
ASDC	LTK	SIGLEC6	CD22	HAMP	PLS3	PPP1R14A	IGSF10	AXL	DAPK2	DAB2	SCN9A	PROC	MMRN1	SCT	CDH1	LILRA4	MED12L	CD5	ZEB1	PHYHD1	IL3RA	PLA2G16	UPK3A	EPHB1	TNNI2	SLAMF7	CLEC4C	ITGAL	SPIB	ECE1	CYB561A3	VASH1	MGLL	RAB29	GALNT3	CLIC3	ST14	CARD11	LILRB1	NTAN1	IRF4	MYO1E	SUSD1	MIIP	SPOCK2	SIGLEC1	TSEN54	BLNK	FAM118A
cDC	CSTA	LY86	IFI30	CASP1	PLBD1	CLEC7A	ITGAX	CD1C	FGR	RASSF4	DOK2	RAB32	ADAM8	SERPINA1	CD86	RIN3	CD33	PLXDC2	YBX3	BASP1	LAT2	AOAH	ZNF385A	STX11	HCK	FCGR2B	GPAT3	GLIPR2	SLC8A1	CD1D	FCGR2A	NDRG2	PILRA	HACD4	SCIMP	ABI3	CAPN2	TNFAIP2	IGFBP7	KCNK6	CLEC4A	SERPINB6	ENTPD1	LILRB3	ALOX5	MS4A7	CXCL16	SAMSN1	C19orf38
pDC	ATP13A2	STMN1	MAPKAPK2	PFKFB2	COBLL1	SCN9A	ITM2C	FLNB	DNASE1L3	SIDT1	EPHB1	SEL1L3	JCHAIN	DCK	PPM1K	GAPT	MZB1	IRF4	SOX4	PACSIN1	PTCRA	RUNX2	TNFRSF21	CD2AP	CARD11	TSPAN13	AEBP1	PLXNA4	LINC00996	IL3RA	OFD1	GPM6B	PHEX	CXCR3	AC023590.1	ZFAT	SIT1	TPM2	UGCG	STRBP	ST6GALNAC4	CLIC3	LRRC26	SCT	NUCB2	CYB561A3	PLA2G16	VEGFB	FCHSD2
Layer 4 Macrophage/Monocyte	Markers
Macrophage	DHRS3	TMEM51	C1QA	C1QC	C1QB	ID3	STMN1	C1orf54	RAB13	LMNA	SLAMF8	FCGR3A	FCGR2B	ATP1B1	ABL2	RGS1	NENF	ATF3	GPR137B	RASGRP3	GALM	IGKC	NR4A2	HSPE1	SPATS2L	NRP2	FN1	CCL20	CCRL2	CXCL1	CXCL3	CXCL2	LINC01094	SPP1	CISD2	SLC1A3	DAB2	LHFPL2	ELL2	CYSTM1	GPX3	HAVCR2	HSPA1A	HSPA1B	C2	TREM2	SLC16A10	ARHGAP18	GPNMB
Monocyte	RBP7	SPEN	CDA	HP1BP3	ARID1A	PKN2	DPYD	NOTCH2	NBPF14	NBPF19	HIST2H2AC	ARHGAP30	RCSD1	SELL	TPR	RGS18	MDM4	CD46	TRAF3IP3	LPGAT1	CAPN2	LBR	LYST	CDC42EP3	RHOQ	MAP4K4	CD302	ITGA4	ANKRD44	SP110	MYD88	NKTR	TNFSF10	BCL6	ACAP2	SH3BP2	BOD1L1	FBXL5	KLF3	PLAC8	TET2	TMEM154	NIPBL	EMB	SNX18	MAP3K1	NAIP	MEF2C	CHD1
Layer 5 CD4 T cells	Markers
Naive CD4 T cells	SELL	LEF1	TCF7	CCR7	MAL	ACTN1	C1orf162	GIMAP4	GIMAP1	LINC00861	NOSIP	CTB-133G6.1	TXK	S1PR1	FAM65B	PASK	LDLRAP1	TRABD2A	C1orf228	TSHZ2	PLAC8	RASGRP2	SH3YL1	GIMAP5	MYC	RP11-18H21.1	CCDC109B	TMEM204	BEX2	LPAR6	ABLIM1	CAMK4	GIMAP2	SPINT2	CDC25B	TESPA1	SATB1	IL16	ALKBH7	DENND2D	DGKA	ATM	TC2N	ICAM2	RASA3	C6orf48	TRAT1	INPP4B	MGAT4A
Tfh/Th1 CD4 T cells	GNG4	CD200	CXCL13	PDE7B	LHFP	NMB	TOX2	IGFL2	LINC01480	GEM	FZD3	SMCO4	CPM	TOX	TIGIT	BTLA	ICA1	KIAA1324	PDCD1	LINC01281	CHN1	AHI1	FABP5	CCDC50	RBPJ	GK	IGFBP4	SNX9	RP5-1028K7.2	ZEB2	LRMP	TSHZ2	NPDC1	LAG3	SESN3	PTPN13	TNFRSF18	CTLA4	RGS2	ETV7	MAGEH1	LIMS1	TIAM1	LYST	LRRC8D	NDFIP2	RP11-455F5.5	PDE4D	CNIH1
Tm CD4 T cells	PTGER4	GZMK	GZMA	FOS	CCL5	FOSB	MYADM	BHLHE40	LMNA	PARP8	CD40LG	TC2N	CAPG	TRAT1	ANKRD28	FKBP11	IFNGR1	KLRB1	STOM	GLUL	TUBB2A	CSRNP1	PNP	GPR65	CDKN1A	ERN1	RBMS1	PER1	AREG	HOPX	PERP	DPP4	THEMIS	RNF125	CLEC2B	MGAT4A	PTGER2	TIPARP	VPS37B	SKIL	ADAM19	CD55	USP36	ANXA2	FAM46C	SCML4	SERTAD1	TOB1	GPR171
Treg	TNFRSF18	TNFRSF4	TNFRSF9	GBP2	GBP5	F5	UGP2	AC133644.2	TBC1D8	IL1R2	IL1R1	MIR4435-2HG	AC017002.1	CTLA4	IKZF2	CCR8	CXCR6	TIGIT	CCNG2	HPGD	MAST4	GLRX	SOX4	HLA-DRB1	HLA-DQA1	HLA-DMA	CUL9	DNPH1	NAMPT	GK	FOXP3	DUSP4	AC145110.1	ZC2HC1A	LAPTM4B	GCNT1	HTATIP2	CARD16	LAYN	IL2RA	HACD1	STAM	RTKN2	ENTPD1	FANK1	CD27	DUSP16	VDR	IKZF4
Layer 5 CD8 T cells	Markers
Exausted CD8 T cells	TNFRSF18	TNFRSF9	VCAM1	CHN1	CTLA4	TIGIT	RBPJ	CXCL13	PLPP1	PDLIM4	HAVCR2	SNX9	ETV1	LRRN3	GEM	MYO7A	LAYN	ENTPD1	AFAP1L2	KRT86	PHLDA1	NDFIP2	AKAP5	ATP8B4	MYO1E	SIRPG	TOX2	ACP5	LINC01480	KIR2DL4	HMOX1	FAM3C	CAMK1	CD82	SNAP47	RGS2	TOX	CSF1	SOX4	LYST	CD27	NAB1	AC069363.1	DNPH1	MIR155HG	LAT2	IGFLR1	PTMS	GOLIM4
MAIT	IL23R	RORC	SLC4A10	CCR6	CA2	TRAV1-2	TMIGD2	IL4I1	KLRB1	NCR3	CEBPD	ZBTB16	AQP3	TNFSF13B	DPP4	CTSH	CD40LG	LST1	TRBV6-1	TNFRSF25	CCL20	LTB	MYBL1	TTC39C	CERK	ERN1	HPGD	IFNGR1	DSE	SLAMF1	SESN1	FLT3LG	ODF2L	CCDC107	MGAT4A	SYTL2	FKBP11	KLRG1	PIM1	GYG1	PERP	NINJ1	SATB1	RBMS1	TNFAIP8	GLRX	YWHAH	PDE4D	PNP
Naive CD8 T cells	SELL	TRABD2A	MAL	LEF1	TCF7	ACTN1	CCR7	KLF2	LTB	PASK	S1PR1	C1orf228	BACH2	NELL2	TXK	FAM65B	NOSIP	C1orf162	SPINT2	RP11-18H21.1	ICAM2	SESN3	TMEM123	FLT3LG	RASGRP2	LDLRAP1	TESPA1	SATB1	PLAC8	CCDC109B	TNFSF8	FCMR	THEM4	GIMAP1	CD28	KLF3	DGKA	GPR183	LINC00861	FOXP1	EIF2S3	SORL1	GIMAP4	ATM	PIM2	ABLIM1	ADD3	FAM107B	PDE3B
Tm CD8 T cells	GZMH	AOAH	XCL2	XCL1	FGFBP2	ITM2C	MATK	GLUL	FCRL6	C12orf75	GNLY	ZNF683	KLRD1	HOPX	AUTS2	JMJD6	TBX21	PERP	TC2N	LMNA	FOSB	C1orf21	SAMD3	SPON2	ADRB2	FCGR3A	PTGDR	GLIPR2	KLRG1	SYNGR1	ANXA2	STOM	AIM1	DSTN	SKIL	IFNGR1	MBP	LYAR	NAA50	PPP2R2B	CXCR3	OASL	TUBB2A	SLC25A4	NFATC2	NR4A3	CCL4L2	GZMK	FOS
Layer 4 GI Cancer Cells	Markers
Bile Duct Cancer	AQP5	MIA	CCDC152	TNFRSF18	SERPINA1	PRICKLE4	CAPS	ADAMTS12	ST6GALNAC5	KLK5	FOXJ1	LINC00973	USP49	HOXB-AS3	INHBA	FYB	AP3M2	COL9A3	RASSF8	CALB2	LYRM5	HHIP	MTAP	C5orf46	BMP4	PID1	MYBL1	COL6A2	MT1M	SLC43A3	KLK7	TRERF1	TAF8	FOXP4	NCF2	BYSL	CD274	RORA	KAT6A	SKAP1	RAB3B	SCG5	BHLHE41	CXCL5	HHEX	UBASH3B	L1CAM	LIMD2	MED21
Bladder Cancer	GJB6	SNCG	UPK1B	ACTG2	RASIP1	RP11-232D9.3	PPP2R2B	RP11-149I23.3	DIO2	RP13-463N16.6	CD36	CSAG1	FABP4	PAGE5	MLLT11	VGLL1	GATA3	LCP1	C1QTNF6	IGFBP5	DSCR8	LINC00162	CST6	THY1	LINC00221	TIMP3	TUSC3	HOTAIRM1	GPR87	ADAMTSL4	KRT5	SNHG18	ADAM12	TMEM52B	PLCXD2	TP53TG1	SPOCD1	FBLN1	GJB2	WDR54	EFEMP1	ECM1	CALML3	FAM83A	FST	WDR72	KRT6A	PTGES	CSTA
Colon/Colorectal Cancer	AGR2	ASCL2	AXIN2	BMP4	BMP7	C9orf152	CD46	CDC42EP5	CDH17	CDX1	CDX2	CLDN3	DEGS2	DPEP1	ELF3	EPS8L3	ETS2	FAM84A	GPA33	HES6	IGFL2	KIAA0226L	KLK1	KRT20	LGALS4	MT1G	MUC13	MYB	NEBL	PDE4C	PHGR1	PLA2G2A	PPP1R1B	PRSS3	RBM47	RNF43	S100P	SAMD5	SLC12A2	SMIM22	SPNS2	ST14	ST6GALNAC1	SYK	TFF3	TMPRSS2	TRABD2A	TRIM2	TSPAN8
Esophageal Cancer	AC098973.2	AKR1C1	AKR1C2	ARTN	BEX2	C5orf38	CSTA	FGFBP1	FST	IRX2	KRT14	KRT5	KRT6A	LINC00958	LY6D	LY6K	NRG1	PDLIM4	PTHLH	RP11-554I8.2	RP11-758M4.4	SOX15	SOX2	TMEM40	TP63	UCHL1	WDR66	DLK2	CALML3	DSC3	ORAOV1	PAX9	RGS20	CYP4F11	KRT13	TRIM16L	SLC35E3	DZIP1	HIST1H2BH	MAGEB2	NUP107	GNA15	MDM1	HOXA7	SAV1	GJB5	HOXC10	GPR87	DAAM1
Gallbladder Cancer	ASB2	BCAR4	GAGE2A	INA	PNMA5	SSX2B	NR0B1	FAM133A	LINC00392	CNTN1	POMC	RP11-81H3.2	CTAG2	LINC00221	DLGAP1-AS2	RP11-874J12.4	RNF212	FAM212A	AKR1B10	FEZ1	IL1RN	SNN	AC098973.2	ALDH3A1	BEX1	SPP1	WDR66	MMP28	CYP4F3	FYB	SNCG	SNX7	GAGE1	LCP1	DHRS9	PPP4R4	NOTCH3	TXNDC11	CSAG1	CRIP2	GAP43	AKR1C2	C3orf14	RP11-38M8.1	RAB38	CDC7	FCHO1	PALMD	SOCS1
Gastric Cancer	CREB3L1	CTA-392C11.1	MAGEA3	MAGEA4	MAGEA6	SSX1	CDH15	PNMA5	FAM9C	VCX3B	TRPV2	LINC00162	PMP22	RCN3	STEAP1B	GS1-600G8.5	VCX	MRC2	LINC00221	MAGEA10	CSPG4	SPARC	PRKCDBP	RP5-1172A22.1	LAT	CACNA2D4	COL6A2	CTAG2	LOXL1	DSCR8	PAGE5	CSAG1	SFTA2	OLFM1	COL6A1	ENG	ADAMTS12	RP11-680F8.1	MAGEA12	FBXO32	SUSD3	EVA1A	CD68	FGFR1	SIGIRR	AGR3	DYNC2H1	PLAC8	PTX3
Liver Cancer	AGT	AMBP	ANKRD1	APOA1	APOA2	APOB	APOC3	APOE	ASGR2	BHMT2	BICC1	CADM1	CDH2	COL2A1	COL6A3	DCDC2	F2	FGB	FGG	FILIP1L	GPC3	GREM1	IGF2BP1	LIN28A	LINC00261	PLP1	RGN	RP11-511B23.1	SDC2	TMEM37	TRIM55	VAMP5	VTN	RGS5	SEPP1	NID1	GLDC	SERPINF1	LYPD1	PLEKHO1	GFRA1	DAB2	ELOVL2	PDE1C	COL1A2	QPRT	APBB1IP	NEXN	RASSF4
Pancreatic Cancer	EMP1	G0S2	STMN3	ARHGAP18	THBD	CASC8	ASAP2	NT5E	PODXL	ICAM2	CD74	PRKCDBP	LCN2	RAMP1	ASPHD1	SULF2	EEF1A2	AK5	AFAP1-AS1	PLAU	HS3ST1	XIST	ANPEP	UNC13D	OSBPL1A	PHACTR3	SEZ6L2	PRSS21	TM4SF18	AHNAK2	CRIP1	TFF2	UPK3B	NGEF	FAM84B	TGFBR3L	MSLN	WWTR1	B3GNT3	MBP	CAPRIN2	ALDH1A3	TIMP2	ECE1	MARVELD1	MFI2	EMB	RP11-350J20.12	VAMP5
Layer 4 Non GI Epithelial Cancer Cells	Markers
Breast Cancer	ADIRF	ALDH3B2	BAMBI	BCAS1	CA12	CCDC57	CRABP2	CYB561	DSCAM-AS1	ELF3	EPN3	ERBB2	FAM84B	FBP1	FOXA1	FXYD3	GALNT6	GATA3	HOXC13	IRX5	LRRC26	LXN	MGP	PBX1	PRLR	PRR15L	RP11-206M11.7	SPDEF	SPTSSB	ST3GAL1	ST8SIA6-AS1	SYNGR1	SYT12	TFAP2C	TFF3	TFPT	TOB1	TRPS1	ZG16B	ZNF467	ERBB3	S100A8	IGFBP5	S100A14	EFHD1	SMIM22	HOXC10	MUC1	ASCL2
Endometrial/Uterine Cancer	ASRGL1	C1orf186	COL4A2	DCDC2	EMX2	FGF18	FOXJ1	HCLS1	HOXA10	HOXA7	JSRP1	MACROD2	PAX8	SOX17	UGT2B7	ID4	BICC1	NUAK2	ITGB8	KLK6	MT1F	WNT7A	DSCR8	COL4A1	FUOM	MECOM	DLX5	HOXA9	HNF1B	QPRT	FAM229B	RAPGEF3	RP3-460G2.2	LINC00958	CMTM7	TRPM2	WDR18	S100A1	RP11-395G23.3	TRIM2	ANXA4	CRB3	SYNE4	WWC1	TNNI3	PLLP	FABP6	FCHO1	PPP1R14A
Kidney Cancer	AC003092.1	ADAM12	ADORA1	AK5	APBB1IP	ARL4C	AXL	BICC1	C1QL1	CA12	CD70	CDH2	CREB5	CRYAB	EPDR1	EVA1A	FXYD2	GAL3ST1	GALNT14	GYPC	HNF1B	HS3ST3A1	IGFBP7	IGFN1	IL32	INHBA	KCNK3	KCNMA1	KIAA1462	LINC00958	LINC00973	MSC	NDUFA4L2	PAX8	PDZK1IP1	PLCB4	POU3F3	RASSF4	RRAD	SCG5	SEMA6A	SIRPA	SNHG18	SPOCK1	SPP1	SYT13	TBXAS1	TNFAIP6	UGT2B7
Lung Cancer	AKR1C2	C15orf48	C1orf61	CALB2	CDA	FAM83A	FERMT1	GLRX	ITGA2	ITGA6	LAMB3	LY6K	MAGEA3	NFE4	NT5E	PLEK2	PTGR1	RAB31	RNF212	RPP25	RSPO3	TMEM156	WDR66	LMO7	CASP4	PLAUR	AFAP1-AS1	SH3KBP1	CT83	STEAP1	DST	POPDC3	RP11-554I8.2	SOX15	AKR1B10	G0S2	TNS4	SMAGP	RAMP1	MBOAT2	KCNN4	SERPINB1	AKR1C3	SLC7A11	ANKH	KRT6A	EMB	MDFIC	TUBA4A
Ovarian Cancer	BICC1	C1orf186	CDH6	CLDN16	EMX2	EMX2OS	FGF18	LINC00958	MAL	PAX8	SLC34A2	SOX17	TNNC1	WFDC2	WNT7A	MFAP5	SPOCK2	CCNA1	DCDC2	RAPGEF3	FLG	ID4	SDC2	IL1R1	KAZN	BEX2	CD40	PI3	BEX4	CXCL1	NMU	ITGB8	QPRT	H2AFY2	C10orf11	S100A1	CITED4	PPP1R14A	RBP1	INA	FBXO2	SLC26A2	TMEM139	HOXD-AS2	FXYD2	CLDN1	CSRP2	MFGE8	PRKCI
Prostate Cancer	DPF3	FOLH1	HOXB13	HPN	KLK2	KLK3	KLK4	MSMP	PKP1	PRAC1	PRAC2	PRUNE2	TMPRSS2	ZBTB16	ARHGAP6	TBX3	C5orf46	TMEM255B	SPON2	FZD8	NCAM2	TTTY15	RP1-261D10.2	SLC43A1	FST	ZNF667-AS1	STEAP2	MMEL1	GUCY1A3	MAOA	NKX3-1	PRSS3	NFIX	SDCCAG8	FAM43A	ST3GAL1	MESP1	TRPM4	SLC45A3	LOXL1-AS1	COL6A1	SIM2	SERPINB7	SPDEF	AR	RP3-395M20.12	RAMP1	FBXL17	MARCH1
Layer 4 Soft Tissue Neuro with Skin and Lung Cancer Cells	Markers
Bone Cancer	ARHGEF12	BHMT2	CCDC144A	CLDN11	CNRIP1	COLCA1	EGFLAM	FGF1	FOXR1	GREM1	HS3ST3A1	IGF2BP1	KISS1	LAYN	MEIOB	MYL9	NEXN	NPPB	NPY	SDC2	SFTA1P	TAGLN	TMEM88	TUBB2B	WSB1	IL7R	RP3-522D1.1	TXNRD2	BOK	ADAMTS12	NIN	HIST1H1A	SRGN	COL4A1	HOXA9	PLEKHO1	HHEX	PAX6	SMC5	COCH	CTGF	MT1A	MYEF2	C1QL1	PYGL	DGKE	MYH10	RP11-357H14.17	LRR1
Brain Cancer	BAALC	CCDC80	CCL2	CCL26	CDH13	COL1A1	COL1A2	COL5A1	COL6A1	COL6A2	COL6A3	CREB3L1	DKK3	DPYSL3	EFEMP2	FBN1	FSTL1	GBP1	GLIPR1	GLIPR2	INHBA	KCNMA1	LAYN	LOXL1	LUM	MEG3	MMP2	NEXN	NNMT	NRN1	PCOLCE	PDLIM4	PDPN	PRRX1	PSMB9	PTN	PXDN	RGS3	SCG5	SDC2	SPOCD1	TCF4	TENM2	TGFB1I1	THY1	TMEM158	VAMP5	VCAN	WNT5A
Lung Cancer	ABCC3	ABLIM1	ADIRF	AGR2	AHNAK2	AKR1B10	AKR1C1	AKR1C2	ANXA3	AP1M2	ARHGEF35	ATP1B1	BSPRY	C15orf48	C19orf33	C1orf61	C6orf132	CDA	CDCP1	CDKN2A	CENPV	CHMP4C	CLDN3	CLDN4	CLDN7	CMBL	CMIP	COMTD1	CPE	CRB3	CRIP1	CST6	CXCL16	CYP1B1	DMKN	DSG2	DSP	EGFR	ELF3	EPAS1	EPCAM	EPS8L2	EREG	FAM107B	FAM83A	FAM83H	FERMT1	FLNB	G0S2
Neuroblastoma	CD248	CHRNA3	COLEC11	CRABP1	CRABP2	EMILIN1	HAND2	HAND2-AS1	HGF	KCNH2	LINC01091	MAB21L2	PHOX2A	PRSS12	PTGIR	PTN	PTPRC	RGS13	RP11-556E13.1	SCG2	SOX11	SYNPO2	SYT1	TLX2	TMEM176A	TMEM176B	VIP	RGS5	COL3A1	ADAMTS9	MMP2	UNC5B	HSPB6	PRCD	BEX1	RBP1	PTPRN	PTGER2	IL11RA	PCOLCE	ASS1	GREM1	CTAG2	LIMD2	IGF2	LINC01116	ATOH8	TCF4	DOK4
Rhabdomyosarcoma	COL3A1	GREM1	HHIP	INHBA	MEDAG	POSTN	RP11-865I6.2	SFRP4	SULF1	ITGA1	BGN	CREB3L1	AK5	HHIP-AS1	DCN	ADAMTS6	SLIT2	TTTY15	CDH2	RARRES2	TCF4	COL6A3	HAS2	GLIPR2	COL1A2	TBX3	FILIP1L	COL1A1	FBN1	NEXN	SCG5	RCN3	SPON2	FST	COL5A2	STARD4-AS1	SNAI2	IL11	FOXN3	EPS8	ADAMTS1	COL6A2	ENG	NREP	COL4A2	AMIGO2	ZFHX4	THY1	PRR16
Sarcoma	AC015922.6	ASB5	CP	CRH	CTAG2	CTD-2130O13.1	DHRS2	EDN3	FIBIN	GRIA2	ITGA10	KCNMA1	LINC01029	LRRC17	MPPED2	PEG3	PGF	PLAU	PNMA5	PRKG1	RP11-307P5.1	RP11-624D11.2	TRPM3	RP11-401O9.3	MEOX2	CADM2	AF121898.3	CUBN	CTA-392C11.1	LINC00162	ITIH5	ARL4C	PAGE5	HHIP-AS1	COL11A1	C16orf45	PAPPA	KRT81	LINC00221	HGF	MMP16	STC1	DNER	SCG2	HMGA2	ANPEP	BAALC	NPTX1	LOXL3
Skin Cancer	AEBP1	ANKRD28	APOE	BAIAP2L2	BAMBI	BCAS3	BIN3	BIRC7	CAPN3	CD74	CITED1	COL9A3	CRYAB	CSAG1	CYGB	DAAM2	DAB2	DCT	ECM1	EDNRB	ENTPD6	ERBB3	ETV5	FAM167B	FAM210B	FBXO32	FCGR2A	FMN1	GAS7	GDF15	GJB1	GMPR	GPM6B	GPNMB	GPR137B	GPR143	GSN	GYPC	HLA-DPA1	HLA-DPB1	HLA-DRA	HOXD-AS2	IFI16	IGFBP7	IMMP2L	INPP5F	ITGB8	KHDRBS3	LEF1
Layer 5 Biliary, Hepatic, Bladder Cancer Cells	Markers
Bile Duct Cancer	MIA	AQP5	KLK5	FOXJ1	TNFRSF18	KLK7	BMP4	IFI27	ADAMTS12	RORA	PRICKLE4	HOXB-AS3	SERPINA1	CAPS	USP49	CCDC152	LYRM5	FYB	MTAP	LINC00973	LY6D	ASCL2	COL9A3	CALB2	TAF8	INHBA	AP3M2	HIST1H1A	KLK6	BMP7	MDFI	RASSF8	BYSL	FIBCD1	MT1M	FOXP4	CDC42BPA	RNF43	MED21	COL6A2	L1CAM	GAS6	DUSP2	LMTK3	KAT6A	SKAP1	RASSF6	RUNX1	TMEM52
Bladder Cancer	KRT5	SNCG	CALML3	KRT6A	GJB6	RP11-232D9.3	RP13-463N16.6	HOTAIRM1	PAGE5	UPK1B	DSCR8	VGLL1	FXYD3	DIO2	C1QTNF6	PPP2R2B	WDR66	SNHG18	ACTG2	MLLT11	UCHL1	CSTA	LINC00162	HOXA7	TIMP3	CSAG1	GPR87	TUSC3	LINC00221	OLR1	FABP4	RP11-149I23.3	GJB5	ADAMTSL4	LYPD6B	TACSTD2	WDR72	GATA3	IGFBP5	FST	PTGES	RASIP1	THY1	GJB2	LY6K	EFEMP1	ECM1	CST6	GAL
Gallbladder Cancer	ASB2	BCAR4	CNTN1	GAGE2A	LINC00392	PNMA5	POMC	RNF212	INA	SSX2B	CYP4F3	DLGAP1-AS2	GAGE1	FAM133A	RP11-874J12.4	NR0B1	LINC00221	RP11-758M4.4	WDR66	CTAG2	FEZ1	AC098973.2	IL1RN	ALDH3A1	TSPAN7	AKR1B10	AKR1C2	RP11-81H3.2	SPP1	HOXD11	FAM212A	SNN	PPP4R4	TP63	CSTA	SNX7	RAB38	EMILIN2	GPX2	NOTCH3	TXNDC11	MMP28	FYB	CDC7	FCHO1	DHRS9	FXYD3	KRT6A	SNCG
Liver Cancer	AMBP	APOA2	APOB	BNIP3	CADM1	FGG	IGF2BP1	ASGR2	GPC3	COL4A2	FGB	AGT	SEPP1	APOE	QPRT	ALDH1A1	DCDC2	APOA1	COL2A1	SERPINF1	TRIM55	CDH2	APOC3	SLC2A8	PLIN2	SPINK1	MYL9	LIN28A	COL6A3	RP11-511B23.1	BHMT2	SPARC	TUBB2A	TRIM71	IL32	HULC	ID2	F2	PLP1	ANKRD1	RGN	PROX1	RGS5	VIL1	PLEKHO1	TMEM37	NID1	VTN	GREM1
Pancreatic Cancer	EMP1	MALL	PRKCDBP	CEACAM6	F12	PRSS3	CASC8	LCN2	SLPI	ASAP2	SMIM22	PRSS21	STMN3	LGALS4	MSLN	XIST	TMEM176A	NT5E	SULF2	EGFL7	KLK11	RAMP1	CALB1	TMEM176B	PYCARD	RHOF	FAM84B	AFAP1-AS1	MBOAT2	OSBPL1A	TGFBR3L	EEF1A2	TXNIP	THBD	CDC42EP5	KCNK1	FUT8	TNK2	NGEF	LIPH	HS3ST1	PODXL	IFI27	PDE4C	TMC5	BDH1	PAK1	RPP25	LAMA3
Layer 5 Breast/Lung/Prostate Cancer Cells	Markers
Breast Cancer	ALDH3B2	BAMBI	CA12	CYB561	DSCAM-AS1	EPN3	ERBB2	FAM84B	FXYD3	GATA3	HOXC10	HOXC13	IRX5	LRRC26	LXN	MGP	PBX1	PRLR	PRR15L	RP11-206M11.7	SPDEF	SPTSSB	ST8SIA6-AS1	SYNGR1	TFF3	TFPT	TOB1	TRPS1	ZNF467	CRABP2	ZG16B	SYT12	GPR160	BCAS1	CRIP2	FOXA1	SYNE4	TFAP2C	CLDN3	PIK3R3	ST3GAL1	KREMEN2	CCDC57	IRX3	IGFBP5	BMP7	EFHD1	LLGL2	ERBB3
Lung Cancer	ANXA1	CAV2	PLEK2	RAB31	SH3KBP1	SLC16A3	TGFBI	TUBA4A	UCHL1	PLAUR	TGM2	C15orf48	BAG2	WDR66	MSN	FERMT1	EGFR	MET	NT5E	LAMB3	TFPI2	DCBLD2	PTGR1	RP11-554I8.2	LY6K	PTRF	FAM83A	IGF2BP3	AKR1C3	KIFC3	AKR1C2	WBP5	CASP4	LAMC2	ITGA2	AKAP12	SERPINB1	GLRX	FSCN1	SLC7A11	ITGA6	AKR1B10	CDA	LMO7	RHOF	DST	LETM2	PRKCDBP	CDC42EP3
Prostate Cancer	ARHGAP6	DPF3	FOLH1	HOXB13	HPN	KLK2	KLK3	KLK4	MSMP	PKP1	PRAC1	PRAC2	PRUNE2	TMPRSS2	ZBTB16	C5orf46	FZD8	TBX3	TMEM255B	ZNF385D	TTTY15	SPON2	RP1-261D10.2	SLC43A1	C3orf18	GUCY1A3	NCAM2	SDCCAG8	ZNF667-AS1	FST	NFIX	FAM43A	NKX3-1	STEAP2	SLC45A3	LOXL1-AS1	TRPM4	MAOA	MMEL1	TRPM2	ST3GAL1	SIM2	COL6A1	PRSS3	MESP1	KCNMA1	SERPINB7	FBXL17	ZNF248
Layer 5 Digestive Tract Cancer Cells	Markers
Colon/Colorectal Cancer	ASCL2	BMP4	CDH17	CDX1	CDX2	CLDN3	DPEP1	EPB41L2	GCHFR	GPA33	LGALS4	MT1G	MYB	PHGR1	PPP1R1B	PRSS3	RNF43	SLC12A2	SMIM22	TFF3	TRIM2	TSPAN8	USH1C	VIL1	CDC42EP5	PDE4C	ELF3	ACSL5	KIAA0226L	EPS8L3	ETS2	FAM84A	AXIN2	HES6	TRABD2A	CD46	C2orf82	RBM47	SPNS2	TOX3	BMP7	PLA2G2A	SVIP	FAT1	EREG	MGAT5	KRT20	LYZ	MUC13
Esophageal Cancer	AC098973.2	C5orf38	CSTA	DKK1	F3	FST	GNA15	HMGA2	KRT14	KRT5	KRT6A	LINC00958	LY6D	NRG1	PTGR1	PTHLH	RAB34	RP11-554I8.2	SDCCAG8	SOX15	TMEM40	WDR66	PDLIM4	CITED4	LY6K	RGS20	GPR87	PRSS21	IGFBP6	AKR1C1	EGFR	UCHL1	IGFBP7	TP63	FAM83A	AKR1C2	IRX2	ZNF655	LAMC2	C16orf74	BASP1	RBP1	SFTA1P	ARTN	SRGAP1	DLK2	SPG20	SOX2	BEX2
Gastric Cancer	COL6A1	CREB3L1	LINC00162	RP5-1172A22.1	SPARC	MAGEA6	CSAG1	LINC00221	COL6A2	MAGEA3	SSX1	FGFR1	CTA-392C11.1	CTAG2	PMP22	RP11-680F8.1	TSPAN4	PNMA5	PAGE5	IL32	MAGEA12	ANPEP	MRC2	DSCR8	PRKCDBP	FAM107B	TRPV2	FBXO32	FAM9C	ST8SIA6-AS1	TGM2	CDH15	ADAMTS12	LAT	ENG	SLC16A3	TMEM158	VAT1	SH3KBP1	CACNA2D4	MLPH	AXL	ANXA6	LOXL1	G0S2	LOXL2	STEAP1B	SRGN	PLAC8
Layer 5 Ovarian/Endometrial/Kidney Cancer Cells	Markers
Endometrial/Uterine Cancer	EPCAM	JSRP1	ST14	SYNE4	FOXJ1	LINC00665	CRB3	LAD1	SPINT1	MACROD2	HCLS1	HBE1	TFF3	RAB17	FGF13	DHRS2	KLK6	HOXA7	HOOK2	RP3-460G2.2	FAM229B	RP11-532F12.5	CST6	HOXA10	NLRP2	FERMT1	EIF5AL1	CCDC57	ITGA2	RP11-10A14.5	AIG1	BSPRY	DSCR8	LLGL2	ABCA7	MAPK13	MARVELD2	TSR1	CEP78	PLLP	SH2D3A	RP11-11N9.4	CFD	OCLN	MTA2	STX3	SOX17	CPNE8	PPA2
Kidney Cancer	C1QL1	CD70	CDH2	DPYSL3	GYPC	INHBA	KCNMA1	MGLL	MSC	NDUFA4L2	NRP2	RRAD	SCG5	SYT13	TBXAS1	TGFBI	VAMP5	AXL	SPOCK1	PLOD2	VCAN	AKR1C3	MAP1B	KIAA1462	HIPK2	CA12	ADAM12	AKR1B10	LINC00973	CD163L1	ARL4C	AK5	FIBCD1	HPCAL1	KCNK3	LOXL2	GAL3ST1	ALDH1A1	PLIN2	LAT	IGFN1	PRKCDBP	GALNT14	EPDR1	ABLIM3	C10orf10	AKR1C1	CFLAR	RASSF4
Ovarian Cancer	TPM2	CITED4	SLC34A2	KLHL35	IGFBP2	WFDC2	PI3	MEOX1	MAL	H2AFY2	TNNC1	MT1M	FBXO2	IL1R1	LY6K	NMU	H1F0	TFPT	BEX4	SLPI	CLIC3	CTSF	MAGEA4	CYGB	PRSS21	BCAT1	EMP1	RPP25	CXCL1	DKK1	EMX2OS	BST2	BEX2	SFRP1	WLS	S100A4	TCEAL3	TEAD2	TIMP3	CDC42EP5	REEP2	SMARCA1	PCSK1N	RGCC	GFOD1	C10orf11	IFITM2	PGM2L1	GPRC5A
Layer 5 Soft Tissue and Neuro Cancer Cells	Markers
Bone Cancer	BHMT2	CLDN11	COLCA1	ENOSF1	FOXR1	GAL	KISS1	LY6K	MEIOB	MT1A	NPPB	NPY	PLEK2	RBP7	SFTA1P	TMEM88	HHEX	BOK	RASEF	GALNT3	RP3-522D1.1	HPDL	EMB	RPP25	PPFIA1	ARHGEF12	WSB1	IGF2BP1	EMILIN2	NIN	PYGL	PLIN2	MYEF2	ASRGL1	IGFBP2	CCDC144A	SMC5	TUBB2B	MYH10	COCH	EGFLAM	MIS18BP1	HIST1H1A	RP11-357H14.17	BOLA1	WWC2	LRPPRC	RBM4	FKBP5
Brain Cancer	COL6A1	COL1A2	THY1	CCL2	FAM20C	PSMB9	MGLL	TMEM45A	THBS1	F3	P4HA2	VAMP5	PMEPA1	TMEM158	IGFBP5	HTRA1	CCL26	DUSP23	IGFBP3	FOXG1	MLPH	TUBB2A	BACE2	PLOD2	CD82	DKK3	FBXO32	BST2	ETHE1	DPYSL3	PTN	PSMB8	RGS3	MEG3	HPCAL1	CRYAB	PTPRN2	COL5A1	PMP22	NUPR1	LOXL1	COL6A3	DOK5	RHBDD2	VCAN	ARL6IP5	SLC16A2	PDE1C	CBR3
Neuroblastoma	CHRNA3	COLEC11	CRABP1	CRABP2	HAND2	HAND2-AS1	LINC01091	MAB21L2	PHOX2A	PTPRC	RGS13	RP11-556E13.1	SYNPO2	SYT1	TLX2	VIP	RGS5	HGF	KCNH2	TMEM176A	PRCD	TMEM176B	GTSF1	PTGIR	ADAMTS9	SPRY1	S100A9	CYGB	PRSS12	RAMP1	TSTD1	NSG1	C10orf11	RBP1	ASS1	IGF2	LIMD2	FAM213A	PRSS3	PTPRN	QPRT	DOK4	CTAG2	EMILIN1	FAM89A	MEX3A	IL11RA	UNC5B	LINC01116
Rhabdomyosarcoma	MEDAG	HHIP	RP11-865I6.2	SFRP4	SPON2	ITGA1	SPESP1	RARRES2	GREM1	AK5	INHBA	COL3A1	SULF1	ADAMTS6	FGD4	TTTY15	EPS8	POSTN	LINC01133	TBX3	TES	CREB3L1	CDKN2A	G0S2	AMIGO2	SLIT2	CMAS	RASSF8	GPRC5A	HHIP-AS1	PELO	BGN	DKK1	NEK7	LPXN	DDX3Y	DGKI	FILIP1L	ANKRD10	LMCD1	FARP1	RBMS3	ELL2	SNAI2	FST	TCF4	ENG	EVI5	FBN1
Sarcoma	CTAG2	DHRS2	EDN3	PLAU	LINC01029	RP11-307P5.1	CTD-2130O13.1	GRIA2	PEG3	MPPED2	PGF	PART1	CADM2	AC015922.6	HMGA2	PAGE5	TMEM30B	RP11-401O9.3	CRH	RP11-624D11.2	ASB5	ITGA10	PNMA5	CP	MIA	TRPM3	PRKG1	LINC00221	LXN	CSAG1	DSCR8	FBXO2	MAGEB2	AF121898.3	NEBL	TNNT1	ITIH5	MEOX2	SORBS2	KRT81	CTA-392C11.1	CUBN	ARL4C	LINC00162	S100A1	CDA	MMP16	DNER	CTHRC1
Layer 6 Brain/Neuroblastoma Cancer Cells	Markers
Brain Cancer	RAB34	TGFBI	HLA-C	MYL9	CAV2	FHL2	MGLL	AXL	EFHD2	LRRFIP2	PITX1	AGPAT2	FSTL1	MT1E	PLAUR	CCDC80	KCNMA1	PDLIM1	PLOD2	BACE2	CAPG	MGST1	HES4	FAM20C	THBS1	IKBIP	TUBB2A	SLC9A3R2	COL1A2	TMEM158	MAP1LC3B	FAM126A	PAFAH1B1	JUN	CLIC4	APLP2	FOSL1	RGS3	F3	CTGF	MET	SDC2	POLR3H	GCLM	IQGAP1	LMAN1	TUBA4A	PRKAR2A	TMEM45A
Neuroblastoma	CRABP1	CRABP2	HAND2	HAND2-AS1	HGF	LINC01091	PHOX2A	RP11-556E13.1	VIP	RGS5	CTAG2	SYNPO2	IGF2	SYT1	TLX2	COLEC11	RGS13	MAB21L2	CHRNA3	PRCD	PTPRC	SPRY1	KCNH2	PRAME	LIMD2	TMEM176A	RAMP1	TSTD1	SCG2	QPRT	PRSS12	MDFI	TMEM176B	FAM213A	FAM89A	PTGIR	GTSF1	HOXD8	ADAMTS9	S100A9	ASS1	CYGB	NSG1	GREM1	TBX2	RBP1	PRSS3	PTPRN	GATA4
Layer 6 Soft Tissue Cancer Cells	Markers
Bone Cancer	FOXR1	NPPB	GAL	TAGLN	COLCA1	CKB	RPP25	SFTA1P	CLDN11	PLEK2	ASRGL1	TMEM88	SDC2	RBP7	ARHGEF12	IGFBP2	BOK	KISS1	PPFIA1	WSB1	MEIOB	PYGL	MYEF2	TPD52	LAYN	ENOSF1	SPECC1	PLAC8	UCP2	NIN	BHMT2	ACTG2	RP3-522D1.1	LRR1	HHEX	NPY	MT1A	PLIN2	ZNF22	ITM2C	MYH10	SNAPC5	C1QL1	CHKA	RBM4	FKBP11	RASEF	SAV1	NPW
Rhabdomyosarcoma	SFRP4	POSTN	INHBA	ITGA1	COL1A2	MEDAG	RP11-865I6.2	SPON2	DCN	RARRES2	LINC01133	COL3A1	HAS2	HHIP	AK5	CDH2	CREB3L1	SLIT2	CDKN2A	LPXN	EPS8	THBS1	ADAMTS6	TTTY15	COL6A1	BGN	GLIPR2	TCF4	EMP1	SCG5	FBN1	COL6A2	FST	CLEC2B	SNAI2	TBX3	HTRA1	MFAP2	PELO	IL6ST	LMCD1	GREM1	RBMS3	SULF1	ADAMTS1	FGD4	COL6A3	PRSS3	FAM114A1
Sarcoma	CTAG2	PLAU	CSAG1	TNNT1	DHRS2	ARL4C	PAGE5	LINC00221	MAGEA3	KRT81	STC1	HMGA2	LINC00162	CLEC11A	LINC01029	CRIP2	MAGEA12	PGF	DNER	EDN3	ISG20	RAC2	RP11-401O9.3	SORBS2	CTD-2130O13.1	DSCR8	RP11-307P5.1	PEG3	ZNF667-AS1	GRIA2	MPPED2	CADM2	UBE2L6	GNG2	MAGEA6	LINC01116	PART1	RP11-624D11.2	AF121898.3	S100A1	HGF	CTA-392C11.1	MAGEB2	MEOX2	CP	ITGA10	FIBIN	BAALC	ITIH5
Layer 6 Breast Cancer Cells	Markers
ER+	AGR2	AGR3	ANKRD30A	AP000769.1	APOD	AR	ASAH1	ATP6V0C	AZGP1	BCAM	BHLHE40	BTG2	C15orf48	C1orf21	C1orf64	C4orf32	CA12	CAPN8	CCDC57	CD46	CERS2	CLDN3	CLDN7	CLU	CRABP2	CREB3L4	CRIP1	CSRNP1	CYBRD1	CYP4X1	CYP4Z1	DEGS2	DNAJC1	DUSP4	EFHD1	EFNA1	ELOVL5	ERBB3	ESR1	EVL	FAM174A	FASN	FBP1	FOSB	FOXA1	FOXP1	GABARAP	GADD45B	GALNT6
HER2+	ACSL1	BCAS1	CPE	DKK1	ERBB2	GRB7	KRT81	MARCKS	MED1	PGAP3	PNMT	SCGB2B2	SQLE	STARD3	TSPAN1	PAPSS2	CASC3	S100P	C8orf76	MGLL	TM7SF2	SEPP1	SNF8	CDK12	ZHX1	SCGB1B2P	CTNNBIP1	CEACAM6	FAM91A1	ORMDL3	DHRS3	USP6NL	ST8SIA6-AS1	NSMCE2	HOXB7	MUCL1	UBE2Z	RNF139	MSL1	MRPL13	NR2F6	PDLIM3	QPRT	ID3	FAM84B	G6PD	TPD52L1	DDX52	SDC1
TNBC	ACTR3B	AHNAK2	AKR1B1	ANXA1	APOE	ATP1B3	C1S	CALD1	CAV1	CAV2	CCT5	CD74	CDC123	CDK6	CDKN2A	CENPW	COL6A1	COL6A2	COTL1	CRYAB	CSRP2	CTSC	CYBA	FABP5	FSCN1	GLIPR1	GLRX3	GTPBP4	GYPC	HDAC2	HDDC2	HLA-A	HLA-DPA1	HLA-DPB1	HLA-DQB1	HLA-DRA	HLA-DRB1	HLA-DRB5	IFI27	KCNN4	KRT5	KRT6B	LARP6	LDHB	MAP1B	MFGE8	MRAS	MSN	MT1X
[truncated: 154 more columns]
