# Supplementary material for: Pan-cancer classification of single cells in the tumour microenvironment
Source: Nat Commun. 2023 Mar 23;14:1615. doi: 10.1038/s41467-023-37353-8 (PMC10036554; doi:10.1038/s41467-023-37353-8)
Supplement: Supplementary file 11 — Supplementary Dataset 8 [file 41467_2023_37353_MOESM11_ESM.xlsx]

## Sheet: Sheet1
Supplementary Data 8 - Accession numbers for datasets used across manuscript.
Application in Manuscript	PMID	Dataset	Accession Number/Link	Access Restrictions	Data Source/Repository	Download Link	Platform
training core model	33128048	Kinker et al	SCP542	Open Access	Broad Institute’s Single Cell Portal	https://singlecell.broadinstitute.org/single_cell/study/SCP542/pan-cancer-cell-line-heterogeneity	scRNA 10x Chromium 3' v2
training core model	34062119	Hao et al	GSE164378	Open Access	Gene Expression Omnibus	https://www.ncbi.nlm.nih.gov/geo/query/acc.cgi?acc=GSE164378	CITE-seq with 10x Chromium 3' v3, ECCITE-seq with 10x Chromium 5'
training core model	30747918	Jäkel et al	GSE118257	Open Access	Gene Expression Omnibus	https://www.ncbi.nlm.nih.gov/geo/query/acc.cgi?acc=GSE118257	snRNA 10x Chromium 3' v2
training core model	30270042	Kinchen et al	GSE114374	Open Access	Gene Expression Omnibus	https://www.ncbi.nlm.nih.gov/geo/query/acc.cgi?acc=GSE114374	scRNA 10x Chromium 3' v2
training core model	31892341	Madissoon et al	https://data.humancellatlas.org/explore/projects/c4077b3c-5c98-4d26-a614-246d12c2e5d7	Open Access	Human Cell Atlas	https://data.humancellatlas.org/explore/projects/c4077b3c-5c98-4d26-a614-246d12c2e5d7	scRNA 10x Chromium 3' v2
training core model	32832598	Habermann et al	GSE135893	Open Access	Gene Expression Omnibus	https://www.ncbi.nlm.nih.gov/geo/query/acc.cgi?acc=GSE135893	scRNA 10x Chromium 3' v2, scRNA 10x Chromium 5'
validation dataset	33033240	Chen et al	https://static-content.springer.com/esm/art%3A10.1038%2Fs41467-020-18916-5/MediaObjects/41467_2020_18916_MOESM2_ESM.zip	Open Access	Direct link from publication	https://static-content.springer.com/esm/art%3A10.1038%2Fs41467-020-18916-5/MediaObjects/41467_2020_18916_MOESM2_ESM.zip	scRNA 10x Chromium 3' v3
validation dataset	32405060	Slyper et al	GSE140819	Open Access	Gene Expression Omnibus	https://www.ncbi.nlm.nih.gov/geo/query/acc.cgi?acc=GSE140819	snRNA and scRNA 10x Chromium 3' v2, snRNA and scRNA 10x Chromium 3' v3
validation dataset	32641768	Couturier et al	https://datahub-262-c54.p.genap.ca/GBM_paper_data/GBM_cellranger_matrix.tar.gz	Open Access	Direct link from publication	https://datahub-262-c54.p.genap.ca/GBM_paper_data/GBM_cellranger_matrix.tar.gz	scRNA 10x Chromium 3' v2
validation dataset	32561858	Qian et al	https://lambrechtslab.sites.vib.be/en/pan-cancer-blueprint-tumour-microenvironment-0	Open Access	Direct link from publication	https://lambrechtslab.sites.vib.be/en/pan-cancer-blueprint-tumour-microenvironment-0	scRNA 10x Chromium 3' v1, scRNA 10x Chromium 3' v2, scRNA 10x Chromium 5'
validation dataset	33462507	Gao et al	GSE148673	Open Access	Gene Expression Omnibus	https://www.ncbi.nlm.nih.gov/geo/query/acc.cgi?acc=GSE148673	scRNA 10x Chromium 3' v2, scRNA 10x Chromium 3' v3
training_immune_stromal/validation dataset/training for breast subtypes	34493872	Wu et al	GSE176078	Open Access	Gene Expression Omnibus	https://www.ncbi.nlm.nih.gov/geo/query/acc.cgi?acc=GSE176078	scRNA 10x Chromium 3' v2, scRNA 10x Chromium 5'
training_immune_stromal/validation dataset	32451460	Lee et al	GSE132465	Open Access	Gene Expression Omnibus	https://www.ncbi.nlm.nih.gov/geo/query/acc.cgi?acc=GSE132465	scRNA 10x Chromium 3' v2
validation dataset	30093597	Young et al	https://www.science.org/doi/suppl/10.1126/science.aat1699/suppl_file/aat1699_datas1.gz.zip	Open Access	Direct link from publication	https://www.science.org/doi/suppl/10.1126/science.aat1699/suppl_file/aat1699_datas1.gz.zip	scRNA 10x Chromium 3' v2
validation dataset	33711272	Bi et al	SCP1288	Open Access	Broad Institute’s Single Cell Portal	https://singlecell.broadinstitute.org/single_cell/study/SCP1288/tumor-and-immune-reprogramming-during-immunotherapy-in-advanced-renal-cell-carcinoma	scRNA 10x Chromium 3' v2
validation dataset	31588021	Ma et al	GSE125449	Open Access	Gene Expression Omnibus	https://www.ncbi.nlm.nih.gov/geo/query/acc.cgi?acc=GSE125449	scRNA 10x Chromium 3' v2
training_immune_stromal/validation dataset	32385277	Kim et al	GSE131907	Open Access	Gene Expression Omnibus	https://www.ncbi.nlm.nih.gov/geo/query/acc.cgi?acc=GSE131907	scRNA 10x Chromium 3' v2
validation dataset	30388455	Jerby-Arnon et al	GSE115978	Open Access	Gene Expression Omnibus	https://www.ncbi.nlm.nih.gov/geo/query/acc.cgi?acc=GSE115978	SMART-Seq2
validation dataset	32946775	Dong et al	GSE137804	Open Access	Gene Expression Omnibus	https://www.ncbi.nlm.nih.gov/geo/query/acc.cgi?acc=GSE137804	scRNA 10x Chromium 3' v2, scRNA 10x Chromium 3' v3
validation dataset	31273297	Peng et al	https://zenodo.org/record/3969339	Open Access	Zenodo	https://zenodo.org/record/3969339	scRNA 10x Chromium 3' v2
validation dataset	33420488	Chen et al	GSE141445	Open Access	Gene Expression Omnibus	https://www.ncbi.nlm.nih.gov/geo/query/acc.cgi?acc=GSE141445	scRNA 10x Chromium 3' v2, BD Rhapsody
validation dataset	33971952	Wu et al	SCP1415	Open Access	Broad Institute’s Single Cell Portal	https://singlecell.broadinstitute.org/single_cell/study/SCP1415/cryopreservation-of-human-cancers-conserves-tumour-heterogeneity-for-single-cell-multi-omics-analysis	scRNA 10x Chromium 3' v2, scRNA 10x Chromium 5'
validation dataset (cite seq of tumor infiltrating immune cells)	34767762	Leader et al	GSE154826	Open Access	Gene Expression Omnibus	https://www.ncbi.nlm.nih.gov/geo/query/acc.cgi?acc=GSE154826	CITE-seq with 10x Chromium 3' v3
validation dataset	30595452	Li et al	GSE123139	Open Access	Gene Expression Omnibus	https://www.ncbi.nlm.nih.gov/geo/query/acc.cgi?acc=GSE123139	MARS-seq
validation dataset for breast subtypes	33950524	Pal et al	GSE161529	Open Access	Gene Expression Omnibus	https://www.ncbi.nlm.nih.gov/geo/query/acc.cgi?acc=GSE161529	scRNA 10x Chromium 3', version not specified
training for T cell subtypes	34914499	Zheng et al	https://zenodo.org/record/5461803	Open Access	Zenodo	https://zenodo.org/record/5461803	scRNA 10x Chromium 5'
