# Supplementary material for: Pan-cancer classification of single cells in the tumour microenvironment
Source: Nat Commun. 2023 Mar 23;14:1615. doi: 10.1038/s41467-023-37353-8 (PMC10036554; doi:10.1038/s41467-023-37353-8)
Supplement: Supplementary file 13 — Source Data [file 41467_2023_37353_MOESM13_ESM.xlsx]

## Sheet: Figure 2A
F1	classes	number_cells	major_class	fold
0.998291	B Cell	4683	Blood Cells	1
0.992188	Bile Duct	128	Cancer Cells	1
1	Bladder	229	Cancer Cells	1
0.972527	Bone	187	Cancer Cells	1
0.9893	Brain	603	Cancer Cells	1
0.98993	Breast	651	Cancer Cells	1
0.999022	Fibroblasts	2556	Stromal Cells	1
0.980402	CD4+ T Cell	12400	Blood Cells	1
0.968993	CD8+ T Cell	7544	Blood Cells	1
0.90788	cDC	862	Blood Cells	1
1	Colorectal	412	Cancer Cells	1
1	Endometrial	406	Cancer Cells	1
0.998182	Endothelial Cell	2754	Stromal Cells	1
0.964706	Esophageal	492	Cancer Cells	1
1	Gallbladder	18	Cancer Cells	1
1	Gastric	245	Cancer Cells	1
1	Glial Cell	50	Stromal Cells	1
0.981132	HSPC	27	Blood Cells	1
0.996587	Kidney	292	Cancer Cells	1
1	Liver	275	Cancer Cells	1
0.984573	Lung	2590	Cancer Cells	1
0.988904	Macrophage	4852	Blood Cells	1
0.998551	Mast Cell	689	Blood Cells	1
0.99482	Monocyte	9653	Blood Cells	1
0.994182	Natural killer Cell	4126	Blood Cells	1
1	Neuroblastoma	57	Cancer Cells	1
0.999278	Oligodendrocytes	692	Stromal Cells	1
0.997938	Ovarian	486	Cancer Cells	1
0.998888	Pancreatic	449	Cancer Cells	1
0.979127	pDC	261	Blood Cells	1
0.995383	Plasma Cell	1080	Blood Cells	1
1	Prostate	51	Cancer Cells	1
0.99784	Sarcoma	232	Cancer Cells	1
1	Skin	1079	Cancer Cells	1
0.998402	B Cell	4697	Blood Cells	2
1	Bile Duct	142	Cancer Cells	2
1	Bladder	250	Cancer Cells	2
0.929134	Bone	204	Cancer Cells	2
0.971382	Brain	601	Cancer Cells	2
0.99084	Breast	658	Cancer Cells	2
0.998616	Fibroblasts	2530	Stromal Cells	2
0.976157	CD4+ T Cell	12375	Blood Cells	2
0.960796	CD8+ T Cell	7479	Blood Cells	2
0.902384	cDC	843	Blood Cells	2
1	Colorectal	446	Cancer Cells	2
1	Endometrial	428	Cancer Cells	2
0.998327	Endothelial Cell	2691	Stromal Cells	2
0.997849	Esophageal	464	Cancer Cells	2
1	Gallbladder	21	Cancer Cells	2
0.99798	Gastric	248	Cancer Cells	2
1	Glial Cell	62	Stromal Cells	2
0.918919	HSPC	20	Blood Cells	2
0.996805	Kidney	312	Cancer Cells	2
0.996875	Liver	321	Cancer Cells	2
0.985161	Lung	2616	Cancer Cells	2
0.98759	Macrophage	4817	Blood Cells	2
0.998366	Mast Cell	611	Blood Cells	2
0.994127	Monocyte	9618	Blood Cells	2
0.990005	Natural killer Cell	4105	Blood Cells	2
1	Neuroblastoma	77	Cancer Cells	2
0.998594	Oligodendrocytes	710	Stromal Cells	2
0.996832	Ovarian	475	Cancer Cells	2
0.998926	Pancreatic	466	Cancer Cells	2
0.990826	pDC	270	Blood Cells	2
0.997232	Plasma Cell	1084	Blood Cells	2
0.99187	Prostate	62	Cancer Cells	2
1	Sarcoma	265	Cancer Cells	2
0.998637	Skin	1101	Cancer Cells	2
0.998729	B Cell	4724	Blood Cells	3
1	Bile Duct	130	Cancer Cells	3
0.998095	Bladder	263	Cancer Cells	3
0.945055	Bone	192	Cancer Cells	3
0.980913	Brain	593	Cancer Cells	3
0.997001	Breast	668	Cancer Cells	3
0.998244	Fibroblasts	2563	Stromal Cells	3
0.977725	CD4+ T Cell	12428	Blood Cells	3
0.96345	CD8+ T Cell	7496	Blood Cells	3
0.904656	cDC	851	Blood Cells	3
1	Colorectal	387	Cancer Cells	3
1	Endometrial	398	Cancer Cells	3
0.998115	Endothelial Cell	2654	Stromal Cells	3
0.998991	Esophageal	495	Cancer Cells	3
1	Gallbladder	22	Cancer Cells	3
0.998131	Gastric	268	Cancer Cells	3
1	Glial Cell	53	Stromal Cells	3
0.977273	HSPC	45	Blood Cells	3
1	Kidney	303	Cancer Cells	3
0.998374	Liver	308	Cancer Cells	3
0.994657	Lung	2536	Cancer Cells	3
0.989653	Macrophage	4911	Blood Cells	3
0.998485	Mast Cell	659	Blood Cells	3
0.993741	Monocyte	9669	Blood Cells	3
0.993758	Natural killer Cell	4006	Blood Cells	3
1	Neuroblastoma	67	Cancer Cells	3
0.999284	Oligodendrocytes	698	Stromal Cells	3
0.998995	Ovarian	498	Cancer Cells	3
0.996656	Pancreatic	450	Cancer Cells	3
0.983673	pDC	244	Blood Cells	3
0.99818	Plasma Cell	1098	Blood Cells	3
1	Prostate	58	Cancer Cells	3
0.995935	Sarcoma	245	Cancer Cells	3
0.997678	Skin	1079	Cancer Cells	3
0.999141	B Cell	4660	Blood Cells	4
0.980989	Bile Duct	132	Cancer Cells	4
0.987478	Bladder	282	Cancer Cells	4
0.985222	Bone	206	Cancer Cells	4
0.992958	Brain	566	Cancer Cells	4
0.994501	Breast	638	Cancer Cells	4
0.99827	Fibroblasts	2606	Stromal Cells	4
0.977891	CD4+ T Cell	12290	Blood Cells	4
0.963382	CD8+ T Cell	7394	Blood Cells	4
0.904915	cDC	891	Blood Cells	4
0.998857	Colorectal	438	Cancer Cells	4
1	Endometrial	395	Cancer Cells	4
0.997855	Endothelial Cell	2794	Stromal Cells	4
0.994036	Esophageal	500	Cancer Cells	4
1	Gallbladder	16	Cancer Cells	4
0.997868	Gastric	235	Cancer Cells	4
1	Glial Cell	53	Stromal Cells	4
0.93617	HSPC	25	Blood Cells	4
1	Kidney	320	Cancer Cells	4
1	Liver	325	Cancer Cells	4
0.991112	Lung	2546	Cancer Cells	4
0.987811	Macrophage	4912	Blood Cells	4
0.998428	Mast Cell	635	Blood Cells	4
0.995033	Monocyte	9666	Blood Cells	4
0.993246	Natural killer Cell	4082	Blood Cells	4
1	Neuroblastoma	81	Cancer Cells	4
0.997818	Oligodendrocytes	686	Stromal Cells	4
0.997859	Ovarian	468	Cancer Cells	4
0.996872	Pancreatic	481	Cancer Cells	4
0.981343	pDC	268	Blood Cells	4
0.998153	Plasma Cell	1081	Blood Cells	4
0.993631	Prostate	79	Cancer Cells	4
1	Sarcoma	249	Cancer Cells	4
0.998136	Skin	1075	Cancer Cells	4
0.998365	B Cell	4592	Blood Cells	5
1	Bile Duct	148	Cancer Cells	5
0.998124	Bladder	266	Cancer Cells	5
0.944444	Bone	227	Cancer Cells	5
0.978392	Brain	566	Cancer Cells	5
0.992424	Breast	663	Cancer Cells	5
0.998031	Fibroblasts	2539	Stromal Cells	5
0.978322	CD4+ T Cell	12592	Blood Cells	5
0.964032	CD8+ T Cell	7334	Blood Cells	5
0.90287	cDC	864	Blood Cells	5
0.997543	Colorectal	406	Cancer Cells	5
1	Endometrial	412	Cancer Cells	5
0.997754	Endothelial Cell	2671	Stromal Cells	5
0.997225	Esophageal	539	Cancer Cells	5
1	Gallbladder	17	Cancer Cells	5
0.997947	Gastric	244	Cancer Cells	5
0.991453	Glial Cell	59	Stromal Cells	5
0.884615	HSPC	27	Blood Cells	5
0.995434	Kidney	327	Cancer Cells	5
0.998319	Liver	298	Cancer Cells	5
0.985968	Lung	2447	Cancer Cells	5
0.987854	Macrophage	4973	Blood Cells	5
0.999213	Mast Cell	636	Blood Cells	5
0.994812	Monocyte	9730	Blood Cells	5
0.992609	Natural killer Cell	4124	Blood Cells	5
1	Neuroblastoma	73	Cancer Cells	5
0.999279	Oligodendrocytes	693	Stromal Cells	5
0.997886	Ovarian	474	Cancer Cells	5
0.994955	Pancreatic	497	Cancer Cells	5
0.990991	pDC	278	Blood Cells	5
0.995862	Plasma Cell	1086	Blood Cells	5
1	Prostate	46	Cancer Cells	5
1	Sarcoma	248	Cancer Cells	5
0.998514	Skin	1011	Cancer Cells	5

## Sheet: Figure 2B and C
PMID	Dataset	Condition	Sample ID	Major Cell Class	Cell Type	Number of Cells	scATOMIC F1	scATOMIC forced F1	scmap-cell F1	singleR F1	singlecellnet F1	CHETAH F1	Seurat F1	scType F1
33033240	Chen et al	Bladder Cancer	1-Tumor	Cancer Cells	Bladder Cancer Cell	335	0.998505	0.997006	0.308081	0.862479	0.0911681	0.179348	0.0466472	0
33033240	Chen et al	Bladder Cancer	2-Tumor	Cancer Cells	Bladder Cancer Cell	5414	0.999446	0.996857	0.173106	0.847054	0.215851	0.017576	0.98751	0
33033240	Chen et al	Bladder Cancer	3-Tumor	Cancer Cells	Bladder Cancer Cell	661	1	0.999243	0.537611	0.859362	0.179063	0.349563	0.0356612	0
33033240	Chen et al	Bladder Cancer	4-Tumor	Cancer Cells	Bladder Cancer Cell	7514	0.9998	0.999335	0.760145	0.929441	0.407882	0.127103	0	0
33033240	Chen et al	Bladder Cancer	5-Tumor	Cancer Cells	Bladder Cancer Cell	1154	0.302941	0	0.242193	0.616307	0.210853	0.392758	0.0572391	0
33033240	Chen et al	Bladder Cancer	6-Tumor	Cancer Cells	Bladder Cancer Cell	137	1	0.996337	0.669903	0.908367	0.18543	0.0704225	0	0
33033240	Chen et al	Bladder Cancer	7-Tumor	Cancer Cells	Bladder Cancer Cell	3320	0.998646	0.997446	0.790461	0.996534	0.73596	0.351539	0	0
33033240	Chen et al	Bladder Cancer	8-Tumor	Cancer Cells	Bladder Cancer Cell	6455	0.998376	0.998376	0.869907	0.907047	0.0275019	0.261677	0	0
33033240	Chen et al	Bladder Cancer	1-Tumor	Stromal Cells	Endothelial Cell	653	0.999235	0.999235	0.908206	0.983434	0.876011	0.905556	0.998471	0.999235
33033240	Chen et al	Bladder Cancer	2-Tumor	Stromal Cells	Endothelial Cell	81	0.905405	0.882759	0.757895	0.782178	0.0711427	0.053307	0.682927	0.95858
33033240	Chen et al	Bladder Cancer	3-Tumor	Stromal Cells	Endothelial Cell	591	0.999153	0.997464	0.988215	0.984899	0.753545	0.847482	0.997464	0.998305
33033240	Chen et al	Bladder Cancer	4-Tumor	Stromal Cells	Endothelial Cell	129	0.992248	0.984615	0.486792	0.754386	0.216949	0.0687817	0.980695	0.980843
33033240	Chen et al	Bladder Cancer	5-Tumor	Stromal Cells	Endothelial Cell	1189	0.99706	0.9867	0.921942	0.959159	0.740207	0.891141	0.992469	0.980325
33033240	Chen et al	Bladder Cancer	6-Tumor	Stromal Cells	Endothelial Cell	571	1	0.999125	0.988745	0.99738	0.880989	0.97774	0.997375	1
33033240	Chen et al	Bladder Cancer	7-Tumor	Stromal Cells	Endothelial Cell	44	0.91358	0.886076	0.952381	0.926829	0.281046	0.740741	0.939759	0.988764
33033240	Chen et al	Bladder Cancer	1-Tumor	Stromal Cells	Fibroblasts	368	1	1	0.987654	0.993197	0.967832	0.983871	0.995907	1
33033240	Chen et al	Bladder Cancer	2-Tumor	Stromal Cells	Fibroblasts	114	0.957627	0.982143	0.968326	0.973214	0.626437	0.843284	0.909091	0.995595
33033240	Chen et al	Bladder Cancer	3-Tumor	Stromal Cells	Fibroblasts	631	0.999208	0.996825	0.988029	0.979887	0.911092	0.966154	0.999208	0.998418
33033240	Chen et al	Bladder Cancer	4-Tumor	Stromal Cells	Fibroblasts	293	0.998291	0.979094	0.961538	0.962963	0.819398	0.508385	0.979094	0.631236
33033240	Chen et al	Bladder Cancer	5-Tumor	Stromal Cells	Fibroblasts	1115	0.997759	0.997312	0.985288	0.929377	0.953832	0.843904	0.964302	0.997309
33033240	Chen et al	Bladder Cancer	6-Tumor	Stromal Cells	Fibroblasts	702	1	1	0.994996	0.997155	0.922487	0.994326	0.991392	0.999287
33033240	Chen et al	Bladder Cancer	7-Tumor	Stromal Cells	Fibroblasts	204	0.987593	0.972431	0.98263	0.977667	0.975369	0.944186	0.945736	0.995098
33033240	Chen et al	Bladder Cancer	8-Tumor	Stromal Cells	Fibroblasts	95	0.926554	0.932584	0.87574	0.908108	0.76555	0.572368	0.549618	0.524862
32405060	Slyper et al	Brain Cancer	GBM125	Cancer Cells	Brain Cancer Cell	590	0.955752	0.958517	0.0528053	0.126984	0.0655738	0.0234506	0	0
32405060	Slyper et al	Brain Cancer	high_grade_glioma_443	Cancer Cells	Brain Cancer Cell	914	1	1	0.530547	1	0.999453	1	0	0.243996
32405060	Slyper et al	Brain Cancer	high_grade_glioma_443	Stromal Cells	Endothelial Cell	148	0.968641	0.972222	0.55409	0.874525	0.915751	0.899628	0.796748	0.846154
32405060	Slyper et al	Brain Cancer	GBM125	Stromal Cells	Oligodendrocytes	142	0.985714	1	0.978417	0.985714	0.54359	0.93633	0	0.996466
32405060	Slyper et al	Brain Cancer	high_grade_glioma_443	Stromal Cells	Oligodendrocytes	319	0.98609	0.987616	0.988942	0.969605	0.980031	0.965204	0.0186335	1
32641768	Couterier et al	Brain Cancer	BT333	Cancer Cells	Brain Cancer Cell	161	1	1	0.0245399	0.0484848	0.0123457	0.0833333	0.0365854	0
32641768	Couterier et al	Brain Cancer	BT338	Cancer Cells	Brain Cancer Cell	774	0.984918	0.984252	0.150538	0.264574	0.012837	0.172373	0.0204604	0.400826
32641768	Couterier et al	Brain Cancer	BT346	Cancer Cells	Brain Cancer Cell	879	0.427549	0.373728	0.533778	0.531328	0.0681319	0.0247191	0.0574586	0.309615
32641768	Couterier et al	Brain Cancer	BT363	Cancer Cells	Brain Cancer Cell	2548	0.944053	0.940981	0.257778	0.312024	0.011705	0.011705	0.0726172	0.0240403
32641768	Couterier et al	Brain Cancer	BT364	Cancer Cells	Brain Cancer Cell	1241	0.999597	0.99879	0.2965	0.541716	0.0096231	0.131024	0.109673	0.0128102
32641768	Couterier et al	Brain Cancer	BT368	Cancer Cells	Brain Cancer Cell	610	1	1	0.02589	0.123077	0.173653	0.170915	0.165414	0.00327332
32641768	Couterier et al	Brain Cancer	BT389	Cancer Cells	Brain Cancer Cell	331	0.968847	0.964006	0	0.0238806	0	0.012012	0	0
32641768	Couterier et al	Brain Cancer	BT390	Cancer Cells	Brain Cancer Cell	383	0.974565	0.974565	0.201878	0.410788	0.0103896	0.259091	0.10396	0.0308483
32641768	Couterier et al	Brain Cancer	BT397	Cancer Cells	Brain Cancer Cell	158	0.996825	0.996825	0.0613497	0.119048	0.025	0.0613497	0	0.379487
32641768	Couterier et al	Brain Cancer	BT400	Cancer Cells	Brain Cancer Cell	1065	0.991955	0.991955	0.074141	0.131579	0.0422794	0.0931065	0.0167598	0.0314233
32641768	Couterier et al	Brain Cancer	BT333	Stromal Cells	Oligodendrocytes	221	0.995455	1	0.00900901	0.0442478	0.0267857	0.069869	0.0179372	0.259843
32641768	Couterier et al	Brain Cancer	BT363	Stromal Cells	Oligodendrocytes	516	0.992188	0.998058	0.166963	0.198953	0.0267686	0.0817844	0.0454545	0.0229885
32641768	Couterier et al	Brain Cancer	BT368	Stromal Cells	Oligodendrocytes	460	1	1	0.00433839	0.0590717	0.0793319	0.106996	0.145161	0.397213
32641768	Couterier et al	Brain Cancer	BT389	Stromal Cells	Oligodendrocytes	86	0.957576	0.957576	0.0454545	0	0	0	0	0.392523
32641768	Couterier et al	Brain Cancer	BT397	Stromal Cells	Oligodendrocytes	97	1	1	0.0204082	0.0792079	0.0204082	0.152381	0	0.541353
32641768	Couterier et al	Brain Cancer	BT400	Stromal Cells	Oligodendrocytes	1397	0.950807	0.994964	0.0323944	0.107046	0.0902256	0.015625	0	0.50268
32561858	Qian et al	Breast Cancer	BC_11	Cancer Cells	Breast Cancer Cell	235	0.995763	0.976445	0.522013	0.80102	0.459016	0.625731	0.980477	0.918182
32561858	Qian et al	Breast Cancer	BC_13	Cancer Cells	Breast Cancer Cell	228	1	1	0.958904	0.98441	0.958904	0.490066	0.995595	0.975281
32561858	Qian et al	Breast Cancer	BC_14	Cancer Cells	Breast Cancer Cell	2359	0.996199	0.995779	0.93098	0.965593	0.963369	0.573329	0.980155	0.958729
32561858	Qian et al	Breast Cancer	BC_2	Cancer Cells	Breast Cancer Cell	78	1	1	0.877698	0.761905	0.877698	0.631579	0.90411	0.973684
32561858	Qian et al	Breast Cancer	BC_3	Cancer Cells	Breast Cancer Cell	221	0.997743	0.983982	0.516779	0.259843	0.398551	0.648318	0.3	0.306513
32561858	Qian et al	Breast Cancer	BC_4	Cancer Cells	Breast Cancer Cell	78	0.861314	0.7	0.322581	0.227273	0.555556	0.05	0.528302	0.44
32561858	Qian et al	Breast Cancer	BC_5	Cancer Cells	Breast Cancer Cell	492	0.898096	0.879271	0.32368	0.357262	0.67027	0.0359281	0.55081	0.647462
32561858	Qian et al	Breast Cancer	BC_7	Cancer Cells	Breast Cancer Cell	303	0.959044	0.95189	0.258621	0.11215	0.0131148	0.543269	0	0
32561858	Qian et al	Breast Cancer	BC_8	Cancer Cells	Breast Cancer Cell	115	0.899522	0.883495	0.244275	0.203125	0.435374	0.435374	0.424658	0
32561858	Qian et al	Breast Cancer	BC_9	Cancer Cells	Breast Cancer Cell	210	0.995215	0.992806	0.897638	0.911917	0.900524	0.631922	0.914729	0.985915
32561858	Qian et al	Breast Cancer	BC_1	Stromal Cells	Endothelial Cell	256	1	0.998043	0.980469	0.998043	0.988189	0.988281	0.996078	0.994106
32561858	Qian et al	Breast Cancer	BC_10	Stromal Cells	Endothelial Cell	33	0.985075	0.985075	0.953846	1	0.969697	0.985075	0.970588	0.717391
32561858	Qian et al	Breast Cancer	BC_11	Stromal Cells	Endothelial Cell	127	0.996047	0.992063	0.905109	0.980392	0.829431	0.960938	0.996047	1
32561858	Qian et al	Breast Cancer	BC_13	Stromal Cells	Endothelial Cell	41	1	0.987952	0.942529	0.97619	0.942529	0.694915	1	0.962025
32561858	Qian et al	Breast Cancer	BC_14	Stromal Cells	Endothelial Cell	162	0.961538	0.958199	0.932515	0.981595	0.745843	0.229391	0.977918	0.984326
32561858	Qian et al	Breast Cancer	BC_2	Stromal Cells	Endothelial Cell	46	1	0.977778	0.909091	0.989011	0.851064	0.93617	0.989011	0.989011
32561858	Qian et al	Breast Cancer	BC_3	Stromal Cells	Endothelial Cell	55	1	0.956522	0.8	0.818182	0.721088	0.658537	1	1
32561858	Qian et al	Breast Cancer	BC_4	Stromal Cells	Endothelial Cell	181	1	0.997245	0.903553	0.967914	0.959786	0.925831	1	0.994444
32561858	Qian et al	Breast Cancer	BC_5	Stromal Cells	Endothelial Cell	406	0.985185	0.970803	0.753098	0.857143	0.845909	0.750473	0.987531	0.998767
32561858	Qian et al	Breast Cancer	BC_8	Stromal Cells	Endothelial Cell	270	0.998152	0.978182	0.966011	0.974729	0.942857	0.940141	0.998145	0.994475
32561858	Qian et al	Breast Cancer	BC_9	Stromal Cells	Endothelial Cell	71	0.955882	0.932331	0.821705	0.869565	0.818792	0.75	0.978417	0.993007
32561858	Qian et al	Breast Cancer	BC_1	Stromal Cells	Fibroblasts	902	0.997785	0.99503	0.99503	0.994475	0.993355	0.99115	0.992248	0.998338
32561858	Qian et al	Breast Cancer	BC_11	Stromal Cells	Fibroblasts	336	0.99851	0.995516	0.986627	0.965217	0.955137	0.863813	0.986547	0.994012
32561858	Qian et al	Breast Cancer	BC_13	Stromal Cells	Fibroblasts	43	0.988235	0.97619	0.988235	0.963855	0.95122	0.941176	0.988235	0.976744
32561858	Qian et al	Breast Cancer	BC_14	Stromal Cells	Fibroblasts	92	0.955056	0.943182	0.940541	0.966667	0.956044	0.6875	0.972067	0.960894
32561858	Qian et al	Breast Cancer	BC_2	Stromal Cells	Fibroblasts	412	1	0.997579	0.98801	0.993939	0.98063	0.950935	0.98397	0.996346
32561858	Qian et al	Breast Cancer	BC_3	Stromal Cells	Fibroblasts	63	0.992	0.95	1	0.992126	1	0.72093	1	1
32561858	Qian et al	Breast Cancer	BC_4	Stromal Cells	Fibroblasts	317	0.998425	0.944528	0.958652	0.953243	0.942249	0.938714	0.936556	0.992175
32561858	Qian et al	Breast Cancer	BC_5	Stromal Cells	Fibroblasts	690	0.99711	0.952974	0.938608	0.945055	0.957687	0.881707	0.954294	0.997828
32561858	Qian et al	Breast Cancer	BC_6	Stromal Cells	Fibroblasts	47	0.989247	0.989247	1	0.989247	0.989247	0.969072	1	0.906977
32561858	Qian et al	Breast Cancer	BC_7	Stromal Cells	Fibroblasts	90	0.988764	0.988764	0.972973	0.865385	0.972067	0.504202	0.843602	0.988764
32561858	Qian et al	Breast Cancer	BC_8	Stromal Cells	Fibroblasts	259	0.964353	0.944762	0.948571	0.948767	0.935673	0.899628	0.94636	0.990253
32561858	Qian et al	Breast Cancer	BC_9	Stromal Cells	Fibroblasts	1848	0.99811	0.997031	0.988493	0.993548	0.993278	0.975429	0.995938	0.948207
33462507	Gao et al	Breast Cancer	DCIS1	Cancer Cells	Breast Cancer Cell	1093	0.999542	0.998167	0.960533	0.952563	0.974191	0.767061	0.996788	0.653112
33462507	Gao et al	Breast Cancer	IDC1	Cancer Cells	Breast Cancer Cell	1370	1	1	0.998172	1	1	0.967596	1	0.476932
33462507	Gao et al	Breast Cancer	IDC2	Cancer Cells	Breast Cancer Cell	2576	1	1	0.936416	0.999806	0.999612	0.884366	0.999223	0.765692
33462507	Gao et al	Breast Cancer	TNBC1	Cancer Cells	Breast Cancer Cell	778	0.999357	0.999357	0.898017	0.860073	0.22779	0.645779	0.138756	0.732899
33462507	Gao et al	Breast Cancer	TNBC2	Cancer Cells	Breast Cancer Cell	606	0.997519	0.991681	0.430052	0.49441	0.818713	0.920748	0.5	0
33462507	Gao et al	Breast Cancer	TNBC3	Cancer Cells	Breast Cancer Cell	176	1	1	0.574899	0.91358	0.790378	0.95858	0.910217	0.738351
33462507	Gao et al	Breast Cancer	TNBC4	Cancer Cells	Breast Cancer Cell	911	1	0.996696	0.218964	0.397537	0.817651	0.884262	0.94925	0.803677
33462507	Gao et al	Breast Cancer	TNBC5	Cancer Cells	Breast Cancer Cell	1461	1	1	0.986472	0.977607	0.992414	0.525732	0.825563	0.437433
34493872	Wu et al	Breast Cancer	CID3921	Cancer Cells	Breast Cancer Cell	371	1	1	0.638532	0.879154	0.959327	0.750842	0.991848	1
34493872	Wu et al	Breast Cancer	CID3941	Cancer Cells	Breast Cancer Cell	173	1	1	0.815068	0.78169	0.91195	0.207254	0.684411	1
34493872	Wu et al	Breast Cancer	CID3948	Cancer Cells	Breast Cancer Cell	244	0.997947	0.993814	0.89842	0.932166	0.955032	0.165414	0.993814	0.997947
34493872	Wu et al	Breast Cancer	CID3963	Cancer Cells	Breast Cancer Cell	196	1	0.997442	0.25	0.210046	0.829851	0.115385	0.951872	0.954667
34493872	Wu et al	Breast Cancer	CID4066	Cancer Cells	Breast Cancer Cell	485	1	1	0.893957	0.963675	0.972458	0.762755	0.972458	0.997934
34493872	Wu et al	Breast Cancer	CID4067	Cancer Cells	Breast Cancer Cell	2156	0.999536	0.999536	0.845206	0.850133	0.879418	0.0681004	0.864666	0.874739
34493872	Wu et al	Breast Cancer	CID4290A	Cancer Cells	Breast Cancer Cell	3921	0.999872	0.999872	0.914902	0.915952	0.97624	0.230596	0.872304	0.921765
34493872	Wu et al	Breast Cancer	CID4461	Cancer Cells	Breast Cancer Cell	124	1	0.912281	0.86758	0.766169	0.957983	0.0472441	0.830189	1
34493872	Wu et al	Breast Cancer	CID4463	Cancer Cells	Breast Cancer Cell	646	1	1	0.954693	0.899489	0.996115	0.467378	0.987461	0.984301
34493872	Wu et al	Breast Cancer	CID4465	Cancer Cells	Breast Cancer Cell	73	1	1	0.582524	0.430108	0.568627	0.622642	0.803279	1
34493872	Wu et al	Breast Cancer	CID4471	Cancer Cells	Breast Cancer Cell	211	0.997625	0.997625	0.834254	0.889474	0.963145	0.196581	0.985577	0.997625
34493872	Wu et al	Breast Cancer	CID4495	Cancer Cells	Breast Cancer Cell	843	0.998812	0.987995	0.171367	0.00236967	0.367861	0.527511	0.655502	0
34493872	Wu et al	Breast Cancer	CID44971	Cancer Cells	Breast Cancer Cell	847	1	0.983803	0.639357	0.364865	0.598842	0.833333	0.168649	0.00471143
34493872	Wu et al	Breast Cancer	CID44991	Cancer Cells	Breast Cancer Cell	3946	0.999747	0.999747	0.807675	0.915785	0.78827	0.659874	0.922152	0.917866
34493872	Wu et al	Breast Cancer	CID4515	Cancer Cells	Breast Cancer Cell	2057	0.933091	0.969439	0.469494	0.0474608	0.494143	0.468354	0.962421	0.440485
34493872	Wu et al	Breast Cancer	CID45171	Cancer Cells	Breast Cancer Cell	750	1	0.999333	0.827209	0.829953	0.825372	0.808578	0.858447	0.935415
34493872	Wu et al	Breast Cancer	CID4530N	Cancer Cells	Breast Cancer Cell	1715	1	1	0.79944	0.797757	0.901345	0.508696	0	0.017341
34493872	Wu et al	Breast Cancer	CID4535	Cancer Cells	Breast Cancer Cell	2009	1	0.999751	0.936756	0.970551	0.96122	0.765212	0.945407	0.937318
34493872	Wu et al	Breast Cancer	CID3586	Stromal Cells	Endothelial Cell	138	1	1	1	1	0.982206	1	1	1
34493872	Wu et al	Breast Cancer	CID3838	Stromal Cells	Endothelial Cell	98	1	0.994872	1	1	1	1	1	1
34493872	Wu et al	Breast Cancer	CID3921	Stromal Cells	Endothelial Cell	209	1	1	0.990521	0.992874	0.965358	0.829365	1	1
34493872	Wu et al	Breast Cancer	CID3941	Stromal Cells	Endothelial Cell	44	1	0.977273	0.727273	0.88	0.82243	0.425121	1	1
34493872	Wu et al	Breast Cancer	CID3946	Stromal Cells	Endothelial Cell	34	1	0.985075	1	0.985075	1	1	0.985075	0.985075
34493872	Wu et al	Breast Cancer	CID3948	Stromal Cells	Endothelial Cell	76	1	1	0.812834	0.883721	0.888889	0.414169	1	1
34493872	Wu et al	Breast Cancer	CID3963	Stromal Cells	Endothelial Cell	102	0.995122	0.995122	0.591304	0.832653	0.839506	0.660194	0.995122	0.995122
34493872	Wu et al	Breast Cancer	CID4040	Stromal Cells	Endothelial Cell	218	1	1	0.997712	1	0.990783	1	1	1
34493872	Wu et al	Breast Cancer	CID4066	Stromal Cells	Endothelial Cell	517	0.999032	0.997096	0.971429	0.994208	0.984556	0.889465	0.997096	0.99515
34493872	Wu et al	Breast Cancer	CID4067	Stromal Cells	Endothelial Cell	159	0.99375	0.99375	0.377224	0.538071	0.450425	0.165711	0.978462	0.98452
34493872	Wu et al	Breast Cancer	CID4290A	Stromal Cells	Endothelial Cell	290	0.998279	0.998279	0.574827	0.65389	0.84425	0.161111	0.994854	0.961857
34493872	Wu et al	Breast Cancer	CID4398	Stromal Cells	Endothelial Cell	101	1	1	1	1	0.995025	1	1	1
34493872	Wu et al	Breast Cancer	CID44041	Stromal Cells	Endothelial Cell	139	1	1	0.992754	0.992754	0.98917	0.99639	1	1
34493872	Wu et al	Breast Cancer	CID4461	Stromal Cells	Endothelial Cell	44	0.988764	0.888889	0.862745	0.988764	0.934783	0.578947	1	0.846154
34493872	Wu et al	Breast Cancer	CID4463	Stromal Cells	Endothelial Cell	75	1	0.993377	0.842697	0.887574	0.967742	0.289017	1	1
34493872	Wu et al	Breast Cancer	CID4465	Stromal Cells	Endothelial Cell	124	1	1	0.991935	0.991935	0.908397	0.968504	1	1
34493872	Wu et al	Breast Cancer	CID4471	Stromal Cells	Endothelial Cell	2778	0.99982	0.99946	0.987496	0.99157	0.994232	0.971579	0.999099	0.99982
34493872	Wu et al	Breast Cancer	CID4495	Stromal Cells	Endothelial Cell	176	0.946108	0.878981	0.820359	0.860681	0.635762	0.784314	0.878981	0.939759
34493872	Wu et al	Breast Cancer	CID44971	Stromal Cells	Endothelial Cell	215	1	1	0.972603	0.977169	0.805293	0.872211	1	0.99768
34493872	Wu et al	Breast Cancer	CID44991	Stromal Cells	Endothelial Cell	39	0.987013	0.987013	0.542857	0.697248	0.192893	0.0570571	0.987013	0.987013
34493872	Wu et al	Breast Cancer	CID4515	Stromal Cells	Endothelial Cell	122	1	1	0.801325	0.865248	0.270694	0.498978	1	0.995918
34493872	Wu et al	Breast Cancer	CID4530N	Stromal Cells	Endothelial Cell	1016	1	1	0.971319	0.991703	0.891133	0.671074	0.999508	0.989557
34493872	Wu et al	Breast Cancer	CID4535	Stromal Cells	Endothelial Cell	218	0.997701	0.995392	0.893443	0.945534	0.755633	0.455115	0.997701	0.995392
34493872	Wu et al	Breast Cancer	CID3586	Stromal Cells	Fibroblasts	143	1	1	1	1	0.982206	1	1	1
34493872	Wu et al	Breast Cancer	CID3838	Stromal Cells	Fibroblasts	203	1	0.997543	1	1	1	1	1	1
34493872	Wu et al	Breast Cancer	CID3921	Stromal Cells	Fibroblasts	96	1	1	1	1	0.969697	0.974619	1	1
34493872	Wu et al	Breast Cancer	CID3946	Stromal Cells	Fibroblasts	96	1	0.994819	1	0.994819	1	1	0.994819	0.994819
34493872	Wu et al	Breast Cancer	CID4040	Stromal Cells	Fibroblasts	127	1	1	0.996047	1	0.984375	1	1	1
34493872	Wu et al	Breast Cancer	CID4066	Stromal Cells	Fibroblasts	913	0.999453	0.998358	0.994012	0.996181	0.992391	0.98172	0.996177	0.997812
34493872	Wu et al	Breast Cancer	CID4067	Stromal Cells	Fibroblasts	126	1	1	0.969231	0.980545	0.969231	0.364162	0.996047	0.992126
34493872	Wu et al	Breast Cancer	CID4290A	Stromal Cells	Fibroblasts	267	0.996241	0.996241	0.988848	0.988889	0.990689	0.644928	0.996255	0.983364
34493872	Wu et al	Breast Cancer	CID4398	Stromal Cells	Fibroblasts	171	1	1	1	1	0.997085	1	1	1
34493872	Wu et al	Breast Cancer	CID44041	Stromal Cells	Fibroblasts	676	1	1	0.998523	0.998523	0.997783	0.999261	1	1
34493872	Wu et al	Breast Cancer	CID4465	Stromal Cells	Fibroblasts	134	1	1	0.996283	0.992593	0.940351	0.905405	1	1
34493872	Wu et al	Breast Cancer	CID4471	Stromal Cells	Fibroblasts	1286	0.999222	0.998444	0.993434	0.993434	0.991512	0.983933	0.994932	0.999223
34493872	Wu et al	Breast Cancer	CID4495	Stromal Cells	Fibroblasts	204	1	0.990099	0.969849	0.945545	0.954315	0.77459	0.948905	0.972431
34493872	Wu et al	Breast Cancer	CID44971	Stromal Cells	Fibroblasts	580	1	1	0.994854	0.996564	0.981387	0.928743	0.991453	0.99742
34493872	Wu et al	Breast Cancer	CID44991	Stromal Cells	Fibroblasts	238	0.997904	0.997904	0.989605	0.985507	0.890977	0.757962	0.985507	0.985507
34493872	Wu et al	Breast Cancer	CID4515	Stromal Cells	Fibroblasts	182	1	1	0.973262	0.947917	0.792123	0.520744	0.981132	0.962963
34493872	Wu et al	Breast Cancer	CID45171	Stromal Cells	Fibroblasts	31	1	1	1	1	0.96875	0.652632	1	1
34493872	Wu et al	Breast Cancer	CID4530N	Stromal Cells	Fibroblasts	357	1	1	0.995792	0.994429	0.967391	0.940711	0.997207	0.994429
34493872	Wu et al	Breast Cancer	CID4535	Stromal Cells	Fibroblasts	86	0.99422	0.898734	0.878981	0.931818	0.877419	0.614286	0.893082	0.873096
32451460	Lee et al	Colorectal Cancer	SMC01	Cancer Cells	Colorectal Cancer Cell	995	0.998996	0.998495	0.986762	0.99647	0.989848	0.967307	0	1
32451460	Lee et al	Colorectal Cancer	SMC02	Cancer Cells	Colorectal Cancer Cell	270	0.994475	0.992647	0.996283	0.996283	0.996283	0.984962	0	1
32451460	Lee et al	Colorectal Cancer	SMC03	Cancer Cells	Colorectal Cancer Cell	675	1	1	0.419204	0.994788	0.972603	0.946136	0	0.99926
32451460	Lee et al	Colorectal Cancer	SMC04	Cancer Cells	Colorectal Cancer Cell	225	0.995575	0.995575	0.988764	0.995536	0.993289	0.979592	0	1
32451460	Lee et al	Colorectal Cancer	SMC06	Cancer Cells	Colorectal Cancer Cell	181	0.983696	0.983696	0.797342	0.991643	0.968661	0.953757	0	0.99723
32451460	Lee et al	Colorectal Cancer	SMC07	Cancer Cells	Colorectal Cancer Cell	333	0.997006	0.995516	0.993976	0.998501	1	0.990937	0	0.998501
32451460	Lee et al	Colorectal Cancer	SMC08	Cancer Cells	Colorectal Cancer Cell	144	0.99654	0.99654	1	1	1	0.996516	0	1
32451460	Lee et al	Colorectal Cancer	SMC09	Cancer Cells	Colorectal Cancer Cell	1828	0.999727	0.999727	0.977914	0.997807	0.990334	0.981332	0	0.972168
32451460	Lee et al	Colorectal Cancer	SMC10	Cancer Cells	Colorectal Cancer Cell	377	0.997347	0.997347	0.773984	0.983827	0.987919	0.924394	0	1
32451460	Lee et al	Colorectal Cancer	SMC11	Cancer Cells	Colorectal Cancer Cell	281	1	0.992933	0.915058	1	0.994633	0.949533	0	0.972578
32451460	Lee et al	Colorectal Cancer	SMC14	Cancer Cells	Colorectal Cancer Cell	112	1	1	0.986425	0.981818	0.923077	0.666667	0	1
32451460	Lee et al	Colorectal Cancer	SMC15	Cancer Cells	Colorectal Cancer Cell	234	1	1	0.991379	0.991379	0.916667	0.735135	0	0.997868
32451460	Lee et al	Colorectal Cancer	SMC16	Cancer Cells	Colorectal Cancer Cell	2526	1	0.999604	0.980012	0.999208	0.987575	0.993024	0	0.321595
32451460	Lee et al	Colorectal Cancer	SMC17	Cancer Cells	Colorectal Cancer Cell	343	1	1	0.900641	0.95586	0.93808	0.790123	0	0.995608
32451460	Lee et al	Colorectal Cancer	SMC18	Cancer Cells	Colorectal Cancer Cell	1345	0.998515	0.997774	0.9529	1	0.998884	0.995519	0	0.970926
32451460	Lee et al	Colorectal Cancer	SMC19	Cancer Cells	Colorectal Cancer Cell	190	0.997375	0.992167	0.986667	1	0.994709	0.935574	0	0.992167
32451460	Lee et al	Colorectal Cancer	SMC20	Cancer Cells	Colorectal Cancer Cell	429	1	1	0.875491	0.988208	0.882812	0.829468	0	1
32451460	Lee et al	Colorectal Cancer	SMC21	Cancer Cells	Colorectal Cancer Cell	1668	0.9997	0.999401	0.993058	0.998198	0.997295	0.951273	0	0.916179
32451460	Lee et al	Colorectal Cancer	SMC22	Cancer Cells	Colorectal Cancer Cell	1727	0.999132	0.999132	0.833896	0.99826	0.995638	0.973856	0	0.848
32451460	Lee et al	Colorectal Cancer	SMC23	Cancer Cells	Colorectal Cancer Cell	158	1	1	0.983923	0.996825	0.996825	0.96732	0	1
32451460	Lee et al	Colorectal Cancer	SMC24	Cancer Cells	Colorectal Cancer Cell	290	1	1	0.91182	0.991304	0.989547	0.875969	0	1
32451460	Lee et al	Colorectal Cancer	SMC25	Cancer Cells	Colorectal Cancer Cell	294	0.99661	0.99661	0.875717	0.996587	0.980936	0.961131	0	1
32451460	Lee et al	Colorectal Cancer	SMC01	Stromal Cells	Endothelial Cell	42	0.987952	0.987952	1	1	0.848485	0.682927	1	1
32451460	Lee et al	Colorectal Cancer	SMC02	Stromal Cells	Endothelial Cell	35	0.970588	0.941176	0.985507	1	1	1	1	1
32451460	Lee et al	Colorectal Cancer	SMC03	Stromal Cells	Endothelial Cell	32	1	1	1	1	0.861111	0.842105	1	0.984127
32451460	Lee et al	Colorectal Cancer	SMC04	Stromal Cells	Endothelial Cell	81	0.993789	0.993789	0.993789	1	0.987805	0.981818	1	0.993789
32451460	Lee et al	Colorectal Cancer	SMC07	Stromal Cells	Endothelial Cell	96	0.994764	0.984127	0.984293	0.989474	0.994819	0.979381	0.994764	0.967742
32451460	Lee et al	Colorectal Cancer	SMC10	Stromal Cells	Endothelial Cell	40	1	1	1	1	0.987654	0.683761	1	1
32451460	Lee et al	Colorectal Cancer	SMC14	Stromal Cells	Endothelial Cell	96	1	1	0.994819	0.994764	0.964824	0.91866	1	1
32451460	Lee et al	Colorectal Cancer	SMC15	Stromal Cells	Endothelial Cell	99	0.994924	0.994924	0.98	0.989796	0.899083	0.837607	0.994975	0.989796
32451460	Lee et al	Colorectal Cancer	SMC17	Stromal Cells	Endothelial Cell	68	1	1	0.992593	1	0.937931	0.626728	1	0.985075
32451460	Lee et al	Colorectal Cancer	SMC01	Stromal Cells	Fibroblasts	69	0.992701	0.985294	1	0.992701	0.992806	0.877419	0.946565	0.992701
32451460	Lee et al	Colorectal Cancer	SMC02	Stromal Cells	Fibroblasts	42	0.987952	0.97561	0.988235	0.988235	0.988235	0.94382	0.988235	0.988235
32451460	Lee et al	Colorectal Cancer	SMC03	Stromal Cells	Fibroblasts	74	1	1	1	0.993289	0.993289	0.795699	0.993197	0.993197
32451460	Lee et al	Colorectal Cancer	SMC04	Stromal Cells	Fibroblasts	32	0.953846	0.909091	0.911765	0.927536	0.941176	0.885714	0.927536	0.911765
32451460	Lee et al	Colorectal Cancer	SMC06	Stromal Cells	Fibroblasts	65	0.976744	0.976744	0.984615	0.992366	0.984615	0.977444	0.976744	0.947368
32451460	Lee et al	Colorectal Cancer	SMC08	Stromal Cells	Fibroblasts	120	0.991667	0.991667	0.995851	0.995851	0.995851	0.991736	0.995851	0.995851
32451460	Lee et al	Colorectal Cancer	SMC10	Stromal Cells	Fibroblasts	64	0.976744	0.933333	0.941176	0.941176	0.941176	0.864865	0.758621	0.941176
32451460	Lee et al	Colorectal Cancer	SMC14	Stromal Cells	Fibroblasts	133	0.904762	0.880795	0.880795	0.875	0.889632	0.784661	0.865772	0.877888
32451460	Lee et al	Colorectal Cancer	SMC15	Stromal Cells	Fibroblasts	80	0.935673	0.917647	0.946746	0.924855	0.946746	0.692641	0.934911	0.917647
32451460	Lee et al	Colorectal Cancer	SMC17	Stromal Cells	Fibroblasts	73	0.973333	0.973333	0.973333	0.973333	0.96	0.793478	0.966443	0.966887
32451460	Lee et al	Colorectal Cancer	SMC20	Stromal Cells	Fibroblasts	299	0.98843	0.986755	0.98843	0.98843	0.985173	0.839888	0.986755	0.986755
32451460	Lee et al	Colorectal Cancer	SMC14	Stromal Cells	Smooth Muscle Cell	37	0.391304	0	0	0	0	0	0	0
32561858	Qian et al	Colorectal Cancer	CRC_1	Cancer Cells	Colorectal Cancer Cell	1249	0.998002	0.998002	0.925386	0.995185	0.886121	0.909646	0	0.980073
32561858	Qian et al	Colorectal Cancer	CRC_2	Cancer Cells	Colorectal Cancer Cell	333	0.992481	0.986384	0.882943	0.981763	0.92283	0.85567	0.00598802	0.986384
32561858	Qian et al	Colorectal Cancer	CRC_3	Cancer Cells	Colorectal Cancer Cell	1627	0.999693	0.999693	0.851394	0.964024	0.879862	0.43708	0.052506	0.999385
32561858	Qian et al	Colorectal Cancer	CRC_4	Cancer Cells	Colorectal Cancer Cell	264	1	0.99811	0.982659	0.998102	0.992366	0.939759	0	1
32561858	Qian et al	Colorectal Cancer	CRC_6	Cancer Cells	Colorectal Cancer Cell	137	0.996364	0.989011	0.954198	0.996337	0.958175	0.858333	0	1
32561858	Qian et al	Colorectal Cancer	CRC_7	Cancer Cells	Colorectal Cancer Cell	273	1	0.998172	0.988889	0.988889	0.988889	0.8625	0	1
32561858	Qian et al	Colorectal Cancer	CRC_1	Stromal Cells	Endothelial Cell	241	0.995833	0.989518	0.989562	0.991667	0.965235	0.804714	0.978903	0.993789
32561858	Qian et al	Colorectal Cancer	CRC_2	Stromal Cells	Endothelial Cell	360	0.997214	0.997214	0.99021	0.993007	0.952767	0.950469	0.995816	0.998609
32561858	Qian et al	Colorectal Cancer	CRC_3	Stromal Cells	Endothelial Cell	167	0.996997	0.993976	0.967552	0.970238	0.8	0.644401	0.994012	1
32561858	Qian et al	Colorectal Cancer	CRC_4	Stromal Cells	Endothelial Cell	367	0.998636	0.995907	0.994521	0.997268	0.966622	0.960526	0.990371	0.995896
32561858	Qian et al	Colorectal Cancer	CRC_5	Stromal Cells	Endothelial Cell	245	1	0.997963	0.995902	0.997955	0.975806	0.995935	0.995902	0.989691
32561858	Qian et al	Colorectal Cancer	CRC_6	Stromal Cells	Endothelial Cell	141	0.992908	0.992908	0.992908	0.996441	0.958904	0.930693	0.996441	0.992857
32561858	Qian et al	Colorectal Cancer	CRC_7	Stromal Cells	Endothelial Cell	202	1	0.997519	0.997531	0.997519	0.966507	0.897321	1	0.995025
32561858	Qian et al	Colorectal Cancer	CRC_1	Stromal Cells	Fibroblasts	571	0.997366	0.975785	0.994718	0.994718	0.988526	0.923328	0.979446	0.994718
32561858	Qian et al	Colorectal Cancer	CRC_2	Stromal Cells	Fibroblasts	605	0.996694	0.99421	0.995041	0.993399	0.981667	0.970185	0.951557	0.99422
32561858	Qian et al	Colorectal Cancer	CRC_3	Stromal Cells	Fibroblasts	1137	0.999121	0.9978	0.990785	0.988256	0.968021	0.698832	0.95225	0.999121
32561858	Qian et al	Colorectal Cancer	CRC_4	Stromal Cells	Fibroblasts	510	0.998039	0.995084	0.999021	0.995093	0.973896	0.996086	0.967677	0.998043
32561858	Qian et al	Colorectal Cancer	CRC_5	Stromal Cells	Fibroblasts	254	1	0.998028	0.998035	0.998035	0.976	0.998035	0.9375	0.994106
32561858	Qian et al	Colorectal Cancer	CRC_6	Stromal Cells	Fibroblasts	177	0.994318	0.991453	0.994318	0.997167	0.976879	0.967213	0.979827	0.99435
32561858	Qian et al	Colorectal Cancer	CRC_7	Stromal Cells	Fibroblasts	337	1	0.995542	0.99403	0.998514	0.972561	0.971098	0.918138	0.997041
30093597	Young et al	Kidney Cancer	pRCC_Kid_T_ldc_1_1	Cancer Cells	Kidney Cancer Cell	85	1	0	0.152174	0.559322	0.0232558	0	0	0
30093597	Young et al	Kidney Cancer	pRCC_Kid_T_ldc_1_2	Cancer Cells	Kidney Cancer Cell	85	1	0	0.191489	0.629032	0.0681818	0	0	0
30093597	Young et al	Kidney Cancer	RCC1_Kid_T_ldc_2_1	Cancer Cells	Kidney Cancer Cell	131	1	1	0.885106	0.875536	0.635417	0.0300752	0	0
30093597	Young et al	Kidney Cancer	RCC1_Kid_T_ldc_2_2	Cancer Cells	Kidney Cancer Cell	116	0.9869	0.9869	0.895238	0.925926	0.666667	0.0338983	0	0
30093597	Young et al	Kidney Cancer	RCC2_Kid_T_ldc_1_1	Cancer Cells	Kidney Cancer Cell	69	0.859504	0.810345	0.230769	0.253165	0.0285714	0	0	0.230769
30093597	Young et al	Kidney Cancer	RCC2_Kid_T_ldc_1_2	Cancer Cells	Kidney Cancer Cell	174	0.976471	0.979472	0.425339	0.432432	0	0	0	0.979472
30093597	Young et al	Kidney Cancer	RCC2_Kid_T_ldc_2_1	Cancer Cells	Kidney Cancer Cell	106	1	0.990476	0.31746	0.304	0.037037	0.0186916	0	0
30093597	Young et al	Kidney Cancer	RCC2_Kid_T_ldc_2_2	Cancer Cells	Kidney Cancer Cell	116	0.978166	0.969163	0.268657	0.215385	0	0	0	0.112903
30093597	Young et al	Kidney Cancer	RCC2_Kid_T_ldc_2_1	Stromal Cells	Endothelial Cell	367	1	0.998639	0.930114	0.976	0.912769	0.965789	0.995896	0.998636
30093597	Young et al	Kidney Cancer	RCC2_Kid_T_ldc_2_2	Stromal Cells	Endothelial Cell	376	0.994695	0.99336	0.929016	0.966408	0.916667	0.951777	0.992	0.995995
30093597	Young et al	Kidney Cancer	VHL_Kid_T_ldc_1_1	Stromal Cells	Endothelial Cell	94	1	0.989362	0.949495	0.969072	0.974093	0.944724	1	1
30093597	Young et al	Kidney Cancer	VHL_Kid_T_ldc_1_2	Stromal Cells	Endothelial Cell	75	0.993289	0.993289	0.920245	0.967742	0.967742	0.9375	0.993289	0.986486
33711272	Bi et al	Kidney Cancer	P76	Cancer Cells	Kidney Cancer Cell	688	0.481236	0.482911	0.198953	0.15302	0.0941828	0.0564972	0	0.401858
33711272	Bi et al	Kidney Cancer	P90	Cancer Cells	Kidney Cancer Cell	2624	0.999619	0.999429	0.413418	0.603723	0.0804682	0.20765	0.021862	0
33711272	Bi et al	Kidney Cancer	P915	Cancer Cells	Kidney Cancer Cell	213	1	0.997647	0.960976	0.966019	0.942928	0.79661	0	0.985714
33711272	Bi et al	Kidney Cancer	P915	Stromal Cells	Endothelial Cell	46	0.967742	0.967742	0.946237	0.989011	0.916667	0.989011	0.989011	0.978723
31588021	Ma et al	Liver Cancer	LCP34	Cancer Cells	Liver Cancer Cell	40	0.987342	0.987342	0.961039	0.518519	0	0	0	0
31588021	Ma et al	Liver Cancer	LCP37	Cancer Cells	Liver Cancer Cell	35	0.985915	0.957746	0.985507	0.939394	0.292683	0.409091	0	0.157895
31588021	Ma et al	Liver Cancer	LCP38	Cancer Cells	Liver Cancer Cell	180	1	1	0.811881	0.363636	0.0434783	0	0	0
31588021	Ma et al	Liver Cancer	LCP65	Cancer Cells	Liver Cancer Cell	77	1	0.968553	1	0.937931	0.412371	0	0	0
31588021	Ma et al	Liver Cancer	LCP21	Stromal Cells	Endothelial Cell	218	1	1	0.990741	0.988399	0.922414	1	1	0.997701
31588021	Ma et al	Liver Cancer	LCP23	Stromal Cells	Endothelial Cell	61	0.945736	0.945736	0.862385	0.983607	0.915254	0.99187	0.78	0.827586
31588021	Ma et al	Liver Cancer	LCP34	Stromal Cells	Endothelial Cell	48	0.968421	0.859813	0.967742	0.978723	0.938776	0.979167	0.978723	0.978723
31588021	Ma et al	Liver Cancer	LCP38	Stromal Cells	Endothelial Cell	411	0.998782	0.998782	0.98533	0.977995	0.926659	0.955814	0.997573	0.895161
31588021	Ma et al	Liver Cancer	LCP21	Stromal Cells	Fibroblasts	281	1	1	0.992933	0.991182	0.934334	1	1	0.998224
31588021	Ma et al	Liver Cancer	LCP34	Stromal Cells	Fibroblasts	43	1	0.837838	0.988506	0.988506	0.938272	0.699187	1	1
31588021	Ma et al	Liver Cancer	LCP38	Stromal Cells	Fibroblasts	180	0.99723	0.99723	0.888889	0.957447	0.956522	0.72	0.99723	0.825688
32385277	Kim et al	Lung Cancer	BRONCHO_58	Cancer Cells	Lung Cancer Cell	294	0.020202	0.0334448	0.0846906	0.0465116	0.0970874	0.0721311	0	0
32385277	Kim et al	Lung Cancer	EBUS_06	Cancer Cells	Lung Cancer Cell	948	0.999472	0.997367	0.130178	0.26691	0.180422	0.155642	0	0.150244
32385277	Kim et al	Lung Cancer	EBUS_28	Cancer Cells	Lung Cancer Cell	2964	0.999663	0.999663	0.0846527	0.275742	0.333427	0.137021	0	0.4192
32385277	Kim et al	Lung Cancer	EBUS_49	Cancer Cells	Lung Cancer Cell	46	1	1	0.230769	0.230769	0.516129	0.16	0	0
32385277	Kim et al	Lung Cancer	LUNG_T06	Cancer Cells	Lung Cancer Cell	134	1	0.984848	0	0	0.057971	0.0148148	0	0
32385277	Kim et al	Lung Cancer	LUNG_T08	Cancer Cells	Lung Cancer Cell	38	1	0.898551	0.0512821	0	0	0	0	0
32385277	Kim et al	Lung Cancer	LUNG_T09	Cancer Cells	Lung Cancer Cell	111	0.976959	0.947867	0	0	0.0526316	0.0353982	0	0
32385277	Kim et al	Lung Cancer	LUNG_T18	Cancer Cells	Lung Cancer Cell	954	0.998427	0.997375	0.168906	0.41	0.131244	0.374787	0.0041841	0
32385277	Kim et al	Lung Cancer	LUNG_T19	Cancer Cells	Lung Cancer Cell	178	0.997183	0.991501	0	0.0222222	0.0222222	0.0222222	0	0.0111732
32385277	Kim et al	Lung Cancer	LUNG_T20	Cancer Cells	Lung Cancer Cell	343	0.997093	0.997093	0.0730337	0.263291	0.440909	0.150943	0.0287356	0
32385277	Kim et al	Lung Cancer	LUNG_T25	Cancer Cells	Lung Cancer Cell	205	1	0.921053	0.0193237	0	0.0288462	0.0193237	0	0
32385277	Kim et al	Lung Cancer	LUNG_T28	Cancer Cells	Lung Cancer Cell	963	0.999481	0.99896	0.0306748	0.518462	0.131911	0.0682046	0	0.191549
32385277	Kim et al	Lung Cancer	LUNG_T30	Cancer Cells	Lung Cancer Cell	825	0.999394	0.99696	0	0	0.00242131	0.00242131	0	0.00242131
32385277	Kim et al	Lung Cancer	LUNG_T31	Cancer Cells	Lung Cancer Cell	116	0.987124	0.987124	0.473684	0.0504202	0.304348	0.0504202	0	0
32385277	Kim et al	Lung Cancer	LUNG_T34	Cancer Cells	Lung Cancer Cell	2266	0.99801	0.997123	0.00264434	0.00264434	0.0252723	0.00440335	0	0.0482343
32385277	Kim et al	Lung Cancer	LUNG_T06	Stromal Cells	Endothelial Cell	53	1	1	0.623529	0.654321	0.638554	0.654321	1	1
32385277	Kim et al	Lung Cancer	LUNG_T19	Stromal Cells	Endothelial Cell	158	0.996825	0.996825	0.95092	0.937313	0.692135	0.751807	0.996825	1
32385277	Kim et al	Lung Cancer	LUNG_T25	Stromal Cells	Endothelial Cell	31	0.966667	0.935484	0.869565	0.740741	0.444444	0.311558	0.983607	0
32385277	Kim et al	Lung Cancer	LUNG_T30	Stromal Cells	Endothelial Cell	153	1	0.993506	0.535211	0.573585	0.43553	0.328294	0.993464	0.993464
32385277	Kim et al	Lung Cancer	LUNG_T31	Stromal Cells	Endothelial Cell	144	0.989474	0.982578	0.989474	0.986014	0.92459	0.922078	0.985915	0.99654
32385277	Kim et al	Lung Cancer	BRONCHO_58	Stromal Cells	Fibroblasts	91	0.923077	0.929412	0.917647	0.918605	0.916667	0.67234	0.929412	1
32385277	Kim et al	Lung Cancer	LUNG_T06	Stromal Cells	Fibroblasts	481	0.995825	0.991667	0.991649	0.987421	0.966942	0.917485	0.980932	0.990556
32385277	Kim et al	Lung Cancer	LUNG_T08	Stromal Cells	Fibroblasts	201	0.997506	0.997506	1	0.992481	0.997506	0.984925	0.995	0.966019
32385277	Kim et al	Lung Cancer	LUNG_T18	Stromal Cells	Fibroblasts	186	0.994595	0.994595	1	0.936709	0.955844	0.80786	0.952113	0.997305
32385277	Kim et al	Lung Cancer	LUNG_T19	Stromal Cells	Fibroblasts	111	1	1	1	1	0.995516	0.92887	1	1
32385277	Kim et al	Lung Cancer	LUNG_T28	Stromal Cells	Fibroblasts	62	1	0.99187	0.97561	0.99187	0.952381	0.818792	1	1
32385277	Kim et al	Lung Cancer	LUNG_T30	Stromal Cells	Fibroblasts	72	0.993007	0.985915	0.972603	0.979592	0.941176	0.514493	0.986111	0.986301
32385277	Kim et al	Lung Cancer	LUNG_T31	Stromal Cells	Fibroblasts	491	0.989712	0.984488	0.989733	0.986612	0.983471	0.979592	0.97921	0.99591
32405060	Slyper et al	Lung Cancer	lung_14	Cancer Cells	Lung Cancer Cell	1887	0.998674	0.993335	0.0695652	0.167961	0.173282	0.0394805	0.010543	0
32405060	Slyper et al	Lung Cancer	lung_17	Cancer Cells	Lung Cancer Cell	7658	0.99668	0.993501	0.121398	0.695881	0.52326	0.170289	0.0298392	0.301594
32405060	Slyper et al	Lung Cancer	lung_14	Stromal Cells	Endothelial Cell	1966	0.99365	0.991635	0.9517	0.906418	0.760852	0.777202	0.994914	0.978669
32405060	Slyper et al	Lung Cancer	lung_17	Stromal Cells	Endothelial Cell	685	0.986686	0.973013	0.94713	0.946619	0.484892	0.521638	0.958175	0.990462
32405060	Slyper et al	Lung Cancer	lung_14	Stromal Cells	Fibroblasts	2830	0.99646	0.994859	0.991899	0.992259	0.957259	0.980248	0.995392	0.994675
32405060	Slyper et al	Lung Cancer	lung_17	Stromal Cells	Fibroblasts	1476	0.986301	0.967585	0.962008	0.954061	0.920137	0.771595	0.914769	0.986031
32561858	Qian et al	Lung Cancer	LC_2	Cancer Cells	Lung Cancer Cell	193	0.0103093	0	0.0406091	0.261261	0.404959	0.107843	0	0
32561858	Qian et al	Lung Cancer	LC_3	Cancer Cells	Lung Cancer Cell	784	1	1	0.297503	0.342495	0.267403	0.0831296	0	0
32561858	Qian et al	Lung Cancer	LC_4	Cancer Cells	Lung Cancer Cell	1451	0.997582	0.994804	0.240146	0.0717608	0.269529	0.28487	0	0
32561858	Qian et al	Lung Cancer	LC_5	Cancer Cells	Lung Cancer Cell	2776	0.99964	0.998197	0.352033	0.499054	0.368978	0.444382	0	0.28906
32561858	Qian et al	Lung Cancer	LC_6	Cancer Cells	Lung Cancer Cell	574	1	0.998255	0.111842	0.665116	0.306785	0.142395	0	0.350575
32561858	Qian et al	Lung Cancer	LC_8	Cancer Cells	Lung Cancer Cell	288	1	0.994764	0.12987	0.123779	0.0206186	0.358974	0	0
32561858	Qian et al	Lung Cancer	LC_1	Cancer Cells	Lung Cancer Cell	119	0	0	0.169231	0.0330579	0.155039	0.0166667	0	0
32561858	Qian et al	Lung Cancer	LC_3	Stromal Cells	Endothelial Cell	321	0.99532	0.990654	0.990625	0.979907	0.886331	0.735499	0.9922	0.998445
32561858	Qian et al	Lung Cancer	LC_4	Stromal Cells	Endothelial Cell	76	0.923077	0.884354	0.748538	0.759036	0.317618	0.369501	0.921986	1
32561858	Qian et al	Lung Cancer	LC_5	Stromal Cells	Endothelial Cell	344	0.994186	0.991279	0.965714	0.974212	0.480463	0.490922	0.992722	0.997101
32561858	Qian et al	Lung Cancer	LC_7	Stromal Cells	Endothelial Cell	180	0.98017	0.974359	0.965909	0.971429	0.956044	0.960452	0.977273	0.994413
32561858	Qian et al	Lung Cancer	LC_8	Stromal Cells	Endothelial Cell	47	1	0.978723	0.949495	1	0.427184	0.734375	1	1
32561858	Qian et al	Lung Cancer	LC_2	Stromal Cells	Fibroblasts	134	1	1	0.988679	0.996283	0.973585	0.896321	0.869198	0.996283
32561858	Qian et al	Lung Cancer	LC_3	Stromal Cells	Fibroblasts	507	0.992048	0.983968	0.987065	0.986028	0.978979	0.97619	0.976791	0.997033
32561858	Qian et al	Lung Cancer	LC_4	Stromal Cells	Fibroblasts	63	0.983871	0.923077	0.984375	0.96	0.903704	0.441948	0.97561	1
32561858	Qian et al	Lung Cancer	LC_5	Stromal Cells	Fibroblasts	393	0.991014	0.987113	0.967662	0.975858	0.871737	0.547518	0.964427	0.996169
32561858	Qian et al	Lung Cancer	LC_6	Stromal Cells	Fibroblasts	36	1	0.956522	1	0.986301	0.875	0.585366	0.956522	0.714286
32561858	Qian et al	Lung Cancer	LC_7	Stromal Cells	Fibroblasts	123	0.991803	0.987755	0.962343	0.966942	0.970711	0.971193	0.901786	1
32561858	Qian et al	Lung Cancer	LC_8	Stromal Cells	Fibroblasts	49	0.989691	0.968421	0.93617	0.886792	0.93617	0.609272	0.886364	1
32405060	Slyper et al	Neuroblastoma	NBM_244	Cancer Cells	Neuroblastoma Cell	5228	0.0371343	0.00875357	0.0467028	0.0117871	0.000764818	0.00114701	0	0.194751
32405060	Slyper et al	Neuroblastoma	NBM_656	Cancer Cells	Neuroblastoma Cell	192	0.0507614	0	0	0.0103627	0	0	0	0.232
32405060	Slyper et al	Neuroblastoma	NBM_312	Cancer Cells	Neuroblastoma Cell	1051	0	0.613456	0.255602	0.9957	0.335709	0.729141	0	0.850738
32405060	Slyper et al	Neuroblastoma	NBM_244	Stromal Cells	Endothelial Cell	183	0.904762	0.879765	0.543689	0.912281	0.435976	0.771654	0.97493	0.991736
32405060	Slyper et al	Neuroblastoma	NBM_312	Stromal Cells	Endothelial Cell	130	0.992366	0.992366	0.988417	0.996139	0.276302	0.869565	0.988506	0.992308
32405060	Slyper et al	Neuroblastoma	NBM_656	Stromal Cells	Endothelial Cell	1675	0.997314	0.990809	0.915233	0.968172	0.892552	0.940517	0.931463	0.99098
32405060	Slyper et al	Neuroblastoma	NBM_244	Stromal Cells	Fibroblasts	345	0.614458	0.5	0.739691	0.684411	0.406181	0.361251	0.197835	0.953662
32405060	Slyper et al	Neuroblastoma	NBM_312	Stromal Cells	Fibroblasts	238	0.995781	0.995781	0.991632	0.995816	0.92511	0.544406	0.979253	0.995798
32405060	Slyper et al	Neuroblastoma	NBM_656	Stromal Cells	Fibroblasts	1241	0.993522	0.986536	0.904708	0.943745	0.767925	0.902322	0.897617	0.981209
32946775	Dong et al	Neuroblastoma	T10	Cancer Cells	Neuroblastoma Cell	1874	0.999733	0.999733	0.231132	0.984557	0.364033	0.609792	0	0.324542
32946775	Dong et al	Neuroblastoma	T174	Cancer Cells	Neuroblastoma Cell	10229	1	NA	NA	NA	NA	NA	NA	NA
32946775	Dong et al	Neuroblastoma	T188	Cancer Cells	Neuroblastoma Cell	1879	1	NA	NA	NA	NA	NA	NA	NA
32946775	Dong et al	Neuroblastoma	T19	Cancer Cells	Neuroblastoma Cell	387	0.99871	0.99871	0.683673	0.982917	0.187354	0.76555	0	0.99871
32946775	Dong et al	Neuroblastoma	T200	Cancer Cells	Neuroblastoma Cell	2639	1	1	0.0422849	0.985195	0.452199	0.933953	0.198635	0
32946775	Dong et al	Neuroblastoma	T214	Cancer Cells	Neuroblastoma Cell	4002	0.998874	NA	NA	NA	NA	NA	NA	NA
32946775	Dong et al	Neuroblastoma	T230	Cancer Cells	Neuroblastoma Cell	3626	1	NA	NA	NA	NA	NA	NA	NA
32946775	Dong et al	Neuroblastoma	T27	Cancer Cells	Neuroblastoma Cell	724	1	0.99723	0.218942	0.996535	0.623574	0.835076	0	0.999309
32946775	Dong et al	Neuroblastoma	T40	Cancer Cells	Neuroblastoma Cell	975	1	1	0.0283114	0.991727	0.399015	0.846154	0	1
32946775	Dong et al	Neuroblastoma	T44	Cancer Cells	Neuroblastoma Cell	6309	1	1	0.38127	0.999366	0.456325	0.863857	0	0.261025
32946775	Dong et al	Neuroblastoma	T69	Cancer Cells	Neuroblastoma Cell	13811	0.999964	0.999964	0.0405731	0.99072	0.325127	0.828037	0	0
32946775	Dong et al	Neuroblastoma	T71	Cancer Cells	Neuroblastoma Cell	9214	1	1	0.101185	0.994928	0.315539	0.714565	0	0.74366
32946775	Dong et al	Neuroblastoma	T75	Cancer Cells	Neuroblastoma Cell	7384	1	1	0.143324	0.999187	0.58882	0.83035	0	0
32946775	Dong et al	Neuroblastoma	T92	Cancer Cells	Neuroblastoma Cell	2732	1	0.993743	0.253197	0.999634	0.680512	0.935723	0	0.717371
32946775	Dong et al	Neuroblastoma	T19	Stromal Cells	Endothelial Cell	139	0.992754	0.992754	0.978723	0.985612	0.495345	0.978723	0.992754	0.992754
32946775	Dong et al	Neuroblastoma	T69	Stromal Cells	Endothelial Cell	41	0.987654	0.987654	0.962025	0.975	0.00980753	0.197044	0.953488	1
32946775	Dong et al	Neuroblastoma	T19	Stromal Cells	Fibroblasts	1322	0.997726	0.997726	0.997349	0.99697	0.989061	0.952933	0.995074	0.997726
32405060	Slyper et al	Ovarian Cancer	ovarian_316	Cancer Cells	Ovarian Cancer Cell	1196	0.995399	0.952921	0.126761	0.0787149	0.122449	0	0.00496278	0.675632
32405060	Slyper et al	Ovarian Cancer	ovarian_624	Cancer Cells	Ovarian Cancer Cell	1367	0.998904	0.996714	0.444571	0.883816	0.502188	0.170013	0.00292184	0.896857
32405060	Slyper et al	Ovarian Cancer	ovarian_727_ascites	Cancer Cells	Ovarian Cancer Cell	542	0.99724	0.994465	0.255778	0.00727273	0.800809	0.0201005	0	0
32405060	Slyper et al	Ovarian Cancer	ovarian_316	Stromal Cells	Endothelial Cell	331	0.902156	0.854671	0.318548	0.417427	0.621711	0.679012	0.892977	0.972644
32405060	Slyper et al	Ovarian Cancer	ovarian_624	Stromal Cells	Endothelial Cell	188	0.997333	0.989247	0.992042	0.935323	0.944162	0.751004	0.994652	1
32405060	Qian et al	Ovarian Cancer	OvC_5	Stromal Cells	Fibroblasts	124	0.531792	0.457831	0.487805	0.49697	0.459627	0.728205	0.45	0.485207
32405060	Slyper et al	Ovarian Cancer	ovarian_316	Stromal Cells	Fibroblasts	5493	0.993654	0.988703	0.91224	0.942431	0.888576	0.805558	0.975937	0.985897
32405060	Slyper et al	Ovarian Cancer	ovarian_624	Stromal Cells	Fibroblasts	131	0.984496	0.976562	0.984496	0.980545	0.947791	0.686327	0.992366	0.988417
32405060	Slyper et al	Ovarian Cancer	ovarian_727_ascites	Stromal Cells	Fibroblasts	964	0.998442	0.924107	0.562267	0.896866	0.7227	0.911946	0.894495	0.966774
31273297	Peng et al	Pancreatic Cancer	T1	Cancer Cells	Pancreatic Cancer Cell	410	0.998782	0.997561	0.244111	0.0751174	0.0335731	0.00970874	0	0
31273297	Peng et al	Pancreatic Cancer	T10	Cancer Cells	Pancreatic Cancer Cell	77	1	0.993464	0.25	0.121951	0	0	0	0
31273297	Peng et al	Pancreatic Cancer	T11	Cancer Cells	Pancreatic Cancer Cell	179	0.98895	0.983333	0.579365	0.456897	0.474576	0.032967	0	0
31273297	Peng et al	Pancreatic Cancer	T12	Cancer Cells	Pancreatic Cancer Cell	140	1	0.996441	0.469945	0.041958	0.0555556	0.041958	0	0
31273297	Peng et al	Pancreatic Cancer	T13	Cancer Cells	Pancreatic Cancer Cell	206	1	0.995169	0.474074	0.144144	0.110092	0.00966184	0	0
31273297	Peng et al	Pancreatic Cancer	T14	Cancer Cells	Pancreatic Cancer Cell	1695	0.99941	0.99941	0.435625	0.0233236	0.0393291	0.00353357	0	0
31273297	Peng et al	Pancreatic Cancer	T15	Cancer Cells	Pancreatic Cancer Cell	117	1	0	0.240602	0.112903	0.2	0	0	0
31273297	Peng et al	Pancreatic Cancer	T16	Cancer Cells	Pancreatic Cancer Cell	111	1	0.995475	0.927536	0.0862069	0.529801	0.0695652	0	0
31273297	Peng et al	Pancreatic Cancer	T17	Cancer Cells	Pancreatic Cancer Cell	1465	0.999659	0.999318	0.421336	0.142042	0.254914	0.186881	0.0108328	0
31273297	Peng et al	Pancreatic Cancer	T19	Cancer Cells	Pancreatic Cancer Cell	352	0.997151	0.982659	0.574899	0.315789	0.222222	0.217722	0	0
31273297	Peng et al	Pancreatic Cancer	T2	Cancer Cells	Pancreatic Cancer Cell	112	0.0350877	0.0350877	0.388489	0.0350877	0.0689655	0.0854701	0	0
31273297	Peng et al	Pancreatic Cancer	T21	Cancer Cells	Pancreatic Cancer Cell	229	1	0.997821	0.695157	0.258555	0.404181	0.245211	0.059322	0
31273297	Peng et al	Pancreatic Cancer	T22	Cancer Cells	Pancreatic Cancer Cell	1028	0.00194363	0	0.134301	0.174067	0.125798	0.0640301	0	0
31273297	Peng et al	Pancreatic Cancer	T23	Cancer Cells	Pancreatic Cancer Cell	256	0.998051	0.996094	0.589532	0.20979	0.315789	0	0	0
31273297	Peng et al	Pancreatic Cancer	T24	Cancer Cells	Pancreatic Cancer Cell	218	1	1	0.360902	0.198347	0.0960699	0.00913242	0	0
31273297	Peng et al	Pancreatic Cancer	T3	Cancer Cells	Pancreatic Cancer Cell	198	1	0.997468	0.105263	0.208145	0.0869565	0.0100503	0	0
31273297	Peng et al	Pancreatic Cancer	T4	Cancer Cells	Pancreatic Cancer Cell	414	0.986569	0.97909	0.275	0.143498	0.100917	0.0191388	0	0
31273297	Peng et al	Pancreatic Cancer	T5	Cancer Cells	Pancreatic Cancer Cell	93	1	0.98913	0.815287	0.121212	0.211538	0.293578	0	0
31273297	Peng et al	Pancreatic Cancer	T6	Cancer Cells	Pancreatic Cancer Cell	286	0.994746	1	0.57	0.0610169	0.0869565	0	0	0
31273297	Peng et al	Pancreatic Cancer	T7	Cancer Cells	Pancreatic Cancer Cell	133	1	1	0.283871	0.1	0.0724638	0.0441176	0	0
31273297	Peng et al	Pancreatic Cancer	T9	Cancer Cells	Pancreatic Cancer Cell	69	0.985294	0.977778	0.135135	0	0.0285714	0	0	0
31273297	Peng et al	Pancreatic Cancer	T20	Cancer Cells	Pancreatic Cancer Cell	269	0	0	0.230263	0	0.0921986	0.00740741	0	0
31273297	Peng et al	Pancreatic Cancer	T8	Cancer Cells	Pancreatic Cancer Cell	313	0	0	0.554273	0.12012	0.28022	0.458128	0.0797546	0
31273297	Peng et al	Pancreatic Cancer	T1	Stromal Cells	Endothelial Cell	321	0.99844	0.99844	0.927536	0.794554	0.788875	0.626341	0.987382	0.996875
31273297	Peng et al	Pancreatic Cancer	T10	Stromal Cells	Endothelial Cell	127	1	1	0.988327	0.947761	0.947368	0.791277	1	1
31273297	Peng et al	Pancreatic Cancer	T11	Stromal Cells	Endothelial Cell	44	1	1	0.924731	0.965517	0.743363	0.976744	1	1
31273297	Peng et al	Pancreatic Cancer	T12	Stromal Cells	Endothelial Cell	261	0.998081	0.99422	0.975143	0.948718	0.960302	0.903339	0.976471	0.99422
31273297	Peng et al	Pancreatic Cancer	T13	Stromal Cells	Endothelial Cell	420	0.996416	0.992806	0.973934	0.953143	0.919283	0.834343	0.994012	0.98917
31273297	Peng et al	Pancreatic Cancer	T14	Stromal Cells	Endothelial Cell	81	0.993865	0.993865	0.920455	0.857143	0.75	0.107784	0.981818	0.975904
31273297	Peng et al	Pancreatic Cancer	T15	Stromal Cells	Endothelial Cell	303	0.996689	0.996689	0.990066	0.991708	0.968386	0.983607	0.996689	0.991708
31273297	Peng et al	Pancreatic Cancer	T16	Stromal Cells	Endothelial Cell	296	0.988034	0.988034	0.984615	0.984615	0.883943	0.979452	0.968641	0.993197
31273297	Peng et al	Pancreatic Cancer	T17	Stromal Cells	Endothelial Cell	120	0.991597	0.991597	0.983051	0.932271	0.678161	0.37987	0.974359	0.987342
31273297	Peng et al	Pancreatic Cancer	T18	Stromal Cells	Endothelial Cell	165	1	1	1	1	0.990826	1	0.981481	1
31273297	Peng et al	Pancreatic Cancer	T19	Stromal Cells	Endothelial Cell	856	0.995899	0.994145	0.984293	0.974033	0.96793	0.882261	0.982769	0.984579
31273297	Peng et al	Pancreatic Cancer	T2	Stromal Cells	Endothelial Cell	242	1	0.99793	0.9875	0.991736	0.976744	0.948413	0.99793	0.99793
31273297	Peng et al	Pancreatic Cancer	T20	Stromal Cells	Endothelial Cell	90	1	1	0.994475	0.994475	0.983607	0.72	0.853503	1
31273297	Peng et al	Pancreatic Cancer	T21	Stromal Cells	Endothelial Cell	34	0.969697	0.953846	0.953846	0.953846	0.861111	0.607843	0.985075	0.985075
31273297	Peng et al	Pancreatic Cancer	T23	Stromal Cells	Endothelial Cell	180	1	1	0.99169	0.99723	0.960452	1	1	0.991736
31273297	Peng et al	Pancreatic Cancer	T24	Stromal Cells	Endothelial Cell	498	0.996985	0.996985	0.958293	0.94605	0.977023	0.878222	0.996985	0.991903
31273297	Peng et al	Pancreatic Cancer	T3	Stromal Cells	Endothelial Cell	176	1	1	0.98324	0.941176	0.961749	0.911917	0.982659	1
31273297	Peng et al	Pancreatic Cancer	T4	Stromal Cells	Endothelial Cell	52	1	1	0.971963	0.881356	0.881356	0.337662	1	1
31273297	Peng et al	Pancreatic Cancer	T5	Stromal Cells	Endothelial Cell	295	0.998302	0.99661	0.99661	0.984925	0.978003	0.897397	0.964912	0.991453
31273297	Peng et al	Pancreatic Cancer	T6	Stromal Cells	Endothelial Cell	402	0.996255	0.996255	0.97549	0.908884	0.941874	0.750706	0.992481	0.992481
31273297	Peng et al	Pancreatic Cancer	T7	Stromal Cells	Endothelial Cell	116	0.995671	0.995671	0.991453	0.958333	0.974576	0.7557	1	0.995671
31273297	Peng et al	Pancreatic Cancer	T1	Stromal Cells	Fibroblasts	41	1	1	0.987952	0.931818	0.891304	0.836735	0.97619	1
31273297	Peng et al	Pancreatic Cancer	T11	Stromal Cells	Fibroblasts	1672	0.998802	0.998503	0.983488	0.972878	0.981493	0.948207	0.910394	0.82295
31273297	Peng et al	Pancreatic Cancer	T12	Stromal Cells	Fibroblasts	69	1	0.992806	0.978417	0.866242	0.985507	0.704663	0.992701	0.985507
31273297	Peng et al	Pancreatic Cancer	T13	Stromal Cells	Fibroblasts	192	0.992208	0.992208	0.992248	0.979592	0.98708	0.911695	0.989474	0.992208
31273297	Peng et al	Pancreatic Cancer	T14	Stromal Cells	Fibroblasts	60	0.991736	0.991736	0.983607	0.967742	1	0.827586	0.967742	0.967742
31273297	Peng et al	Pancreatic Cancer	T15	Stromal Cells	Fibroblasts	474	0.997895	0.997895	0.995789	0.988506	0.988433	0.901141	0.995781	0.99472
31273297	Peng et al	Pancreatic Cancer	T16	Stromal Cells	Fibroblasts	337	0.995569	0.995569	0.995569	0.905914	0.97093	0.878748	0.932496	0.998519
31273297	Peng et al	Pancreatic Cancer	T17	Stromal Cells	Fibroblasts	139	0.992806	0.98917	0.963768	0.961672	0.942029	0.852761	0.989247	0.985714
31273297	Peng et al	Pancreatic Cancer	T18	Stromal Cells	Fibroblasts	160	1	0.996885	0.996885	0.993789	0.993789	0.987654	0.99375	0.996885
31273297	Peng et al	Pancreatic Cancer	T19	Stromal Cells	Fibroblasts	113	0.99115	0.977778	0.973451	0.92887	0.956522	0.918699	0.964286	0.9869
31273297	Peng et al	Pancreatic Cancer	T2	Stromal Cells	Fibroblasts	56	1	1	1	1	0.99115	0.973913	1	1
31273297	Peng et al	Pancreatic Cancer	T21	Stromal Cells	Fibroblasts	31	1	1	1	0.953846	0.96875	0.364706	1	1
31273297	Peng et al	Pancreatic Cancer	T23	Stromal Cells	Fibroblasts	1105	0.999547	0.999095	0.962445	0.924948	0.966887	0.895316	0.992714	0.992707
31273297	Peng et al	Pancreatic Cancer	T24	Stromal Cells	Fibroblasts	313	0.995215	0.995215	0.985827	0.962963	0.988942	0.890157	0.991948	0.988906
31273297	Peng et al	Pancreatic Cancer	T3	Stromal Cells	Fibroblasts	146	1	1	0.996587	0.9701	0.963455	0.650334	0.996564	1
31273297	Peng et al	Pancreatic Cancer	T4	Stromal Cells	Fibroblasts	77	0.993464	0.993464	1	0.980892	0.993548	0.566176	0.987013	0.993464
31273297	Peng et al	Pancreatic Cancer	T5	Stromal Cells	Fibroblasts	54	1	0.990654	1	1	0.981818	0.981818	1	1
31273297	Peng et al	Pancreatic Cancer	T6	Stromal Cells	Fibroblasts	50	1	0.990099	0.990099	0.961538	0.989899	0.934579	0.990099	0.990099
31273297	Peng et al	Pancreatic Cancer	T9	Stromal Cells	Fibroblasts	637	0.995313	0.99375	0.982998	0.968085	0.988309	0.948622	0.990521	0.994501
33420488	Chen et al	Prostate Cancer	53	Cancer Cells	Prostate Cancer Cell	638	1	1	0.960912	0.992897	0.741617	0.0840841	0	1
33420488	Chen et al	Prostate Cancer	55	Cancer Cells	Prostate Cancer Cell	621	0.997583	0.97275	0.648531	0.762948	0.521429	0.0316957	0	0.992736
33420488	Chen et al	Prostate Cancer	56	Cancer Cells	Prostate Cancer Cell	1963	0.999491	0.999236	0.958621	0.973863	0.864662	0.108863	0	0.601852
33420488	Chen et al	Prostate Cancer	59	Cancer Cells	Prostate Cancer Cell	926	0.99946	0.99946	0.90089	0.935632	0.732375	0.0847983	0	0.744407
33420488	Chen et al	Prostate Cancer	62	Cancer Cells	Prostate Cancer Cell	1515	0.998678	0.998679	0.790419	0.927434	0.881093	0.0489375	0	0.983563
33420488	Chen et al	Prostate Cancer	71	Cancer Cells	Prostate Cancer Cell	344	1	1	0.249364	0.422018	0.701887	0	0	0.986784
33420488	Chen et al	Prostate Cancer	72	Cancer Cells	Prostate Cancer Cell	2003	1	0.99975	0.863546	0.944401	0.646164	0.00299103	0	0.889382
33420488	Chen et al	Prostate Cancer	73	Cancer Cells	Prostate Cancer Cell	84	0.994083	0.994083	0.956522	0.97561	0.916129	0.268041	0	1
33420488	Chen et al	Prostate Cancer	74	Cancer Cells	Prostate Cancer Cell	2065	0.999758	0.999273	0.890977	0.936389	0.882576	0.178209	0	0.984033
33420488	Chen et al	Prostate Cancer	75	Cancer Cells	Prostate Cancer Cell	565	0.999114	0.999114	0.814271	0.903977	0.880079	0.0244755	0	0.97366
33420488	Chen et al	Prostate Cancer	76	Cancer Cells	Prostate Cancer Cell	486	0.99897	0.99897	0.982199	0.978992	0.679348	0.248649	0	0.99897
33420488	Chen et al	Prostate Cancer	77	Cancer Cells	Prostate Cancer Cell	874	0.999428	0.998855	0.95015	0.980163	0.811693	0.114347	0	0.760284
33420488	Wu et al	Prostate Cancer	PC-P1	Cancer Cells	Prostate Cancer Cell	7344	0.960984	0.989556	0.14966	0.155932	0.155932	0.00948638	0	0.533839
33420488	Chen et al	Prostate Cancer	53	Stromal Cells	Endothelial Cell	81	0.788321	0.77037	0.791367	0.764706	0.603175	0.646707	0.746269	0.742424
33420488	Chen et al	Prostate Cancer	54	Stromal Cells	Endothelial Cell	70	0.914729	0.77686	0.813008	0.79661	0.765957	0.8	0.727273	0.861314
33420488	Chen et al	Prostate Cancer	55	Stromal Cells	Endothelial Cell	491	0.631579	0.616246	0.573624	0.592798	0.525424	0.478398	0.618182	0.616246
33420488	Chen et al	Prostate Cancer	56	Stromal Cells	Endothelial Cell	38	0.886076	0.871795	0.849315	0.80597	0.503704	0.201299	0.869565	0
33420488	Chen et al	Prostate Cancer	59	Stromal Cells	Endothelial Cell	45	0.440678	0.440678	0.393939	0.440678	0.242991	0.0875421	0.440678	0.440678
33420488	Chen et al	Prostate Cancer	62	Stromal Cells	Endothelial Cell	74	0.677686	0.672269	0.632479	0.644068	0.231707	0.104539	0.66087	0.644628
33420488	Chen et al	Prostate Cancer	71	Stromal Cells	Endothelial Cell	89	0.858974	0.851613	0.820513	0.83871	0.518219	0.380403	0.844156	0.844156
33420488	Chen et al	Prostate Cancer	72	Stromal Cells	Endothelial Cell	333	0.867868	0.864458	0.839941	0.856716	0.735632	0.592363	0.852897	0.852018
33420488	Chen et al	Prostate Cancer	73	Stromal Cells	Endothelial Cell	92	0.782051	0.782051	0.789809	0.782051	0.780488	0.733728	0.782051	0.782051
33420488	Chen et al	Prostate Cancer	74	Stromal Cells	Endothelial Cell	1572	0.876452	0.874471	0.868163	0.867487	0.797756	0.724249	0.868644	0.873985
33420488	Chen et al	Prostate Cancer	75	Stromal Cells	Endothelial Cell	65	0.742857	0.742857	0.677966	0.735849	0.510067	0.218487	0.742857	0.730769
33420488	Chen et al	Prostate Cancer	76	Stromal Cells	Endothelial Cell	915	0.949584	0.949002	0.948476	0.947894	0.930081	0.926988	0.948476	0.944847
33420488	Wu et al	Prostate Cancer	PC-P1	Stromal Cells	Endothelial Cell	2217	0.995265	0.992773	0.486082	0.618025	0.544374	0.472433	0.993437	0.997074
33420488	Chen et al	Prostate Cancer	53	Stromal Cells	Fibroblasts	35	0.825	0.804878	0.835443	0.804878	0.857143	0.733333	0.785714	0.776471
33420488	Chen et al	Prostate Cancer	54	Stromal Cells	Fibroblasts	51	0.953271	0.806452	0.862069	0.837607	0.694737	0.862069	0.720721	0.884211
33420488	Chen et al	Prostate Cancer	55	Stromal Cells	Fibroblasts	103	0.441964	0.434211	0.43573	0.423077	0.439141	0.387597	0.430435	0.431373
33420488	Chen et al	Prostate Cancer	72	Stromal Cells	Fibroblasts	179	0.775862	0.775862	0.773639	0.775862	0.759644	0.663391	0.770115	0.765714
33420488	Chen et al	Prostate Cancer	74	Stromal Cells	Fibroblasts	546	0.761835	0.759825	0.756484	0.756989	0.736434	0.627545	0.75431	0.761281
33420488	Chen et al	Prostate Cancer	76	Stromal Cells	Fibroblasts	52	0.342342	0.342342	0.357143	0.365217	0.345455	0.344828	0.345455	0.336134
33420488	Wu et al	Prostate Cancer	PC-P1	Stromal Cells	Fibroblasts	659	0.996956	0.992366	0.807385	0.889193	0.863606	0.390288	0.863636	0.994677
32405060	Slyper et al	Sarcoma	sarcoma_951	Cancer Cells	Sarcoma Cell	2923	0.990143	0.991688	0.792741	0	0	0	0	0
32405060	Slyper et al	Sarcoma	sarcoma_951	Stromal Cells	Endothelial Cell	65	0.984375	0.984375	0.915493	0.976378	0.906475	0.695122	1	1
32405060	Slyper et al	Sarcoma	sarcoma_951	Stromal Cells	Fibroblasts	67	0.477273	0.45977	0.743243	0.781818	0.458333	0.34717	0.740741	0.945736
30388455	Jerby-Arnon et al	Skin Cancer	Mel129pa	Cancer Cells	Skin Cancer Cell	68	0.978417	0.978417	0.653465	0.894309	0.807018	0.763636	0	0.847458
30388455	Jerby-Arnon et al	Skin Cancer	Mel105	Stromal Cells	Endothelial Cell	40	0.898876	0.898876	0.987654	1	0.952381	0.987654	0.987342	0.974359
30595452	Li et al	Skin Cancer	p21	Cancer Cells	Skin Cancer Cell	366	1	1	0.910714	0.984743	0.915556	0.00544959	0	0.380531
30595452	Li et al	Skin Cancer	p25	Cancer Cells	Skin Cancer Cell	141	1	1	0.8	0.91954	0.820084	0.515789	0	0.475676
30595452	Li et al	Skin Cancer	p26	Cancer Cells	Skin Cancer Cell	141	0.996441	0.992857	0.757709	0.955556	0.829876	0.2375	0	1
32405060	Slyper et al	Skin Cancer	melanoma_112	Cancer Cells	Skin Cancer Cell	430	0.99422	0.99422	0.358095	0	0.109649	0	0.00464037	0
32405060	Slyper et al	Skin Cancer	melanoma_128	Cancer Cells	Skin Cancer Cell	3169	0.986766	0.986152	0.615251	0.201986	0.26776	0	0	0.591837
32405060	Slyper et al	Skin Cancer	melanoma_112	Stromal Cells	Endothelial Cell	109	0.981308	0.565789	0.80829	0.517007	0.88785	0.607595	0.966825	0.976526
32405060	Slyper et al	Skin Cancer	melanoma_128	Stromal Cells	Endothelial Cell	544	0.968839	0.933075	0.455544	0.76075	0.710015	0.777567	0.960076	0.987996
32405060	Slyper et al	Skin Cancer	melanoma_112	Stromal Cells	Fibroblasts	130	0.988327	0.609626	0.487329	0.557377	0.742081	0.253968	0.403785	0.980392
32405060	Slyper et al	Skin Cancer	melanoma_128	Stromal Cells	Fibroblasts	548	0.94514	0.842993	0.503717	0.84878	0.640207	0.291959	0.940952	0.986376
34767762	Leader et al	Lung Cancer	103	Blood Cells	B Cell	174	0.988372	0.979592	0.929348	0.982558	0.929972	0.97971	0.985591	0.977011
34767762	Leader et al	Lung Cancer	107	Blood Cells	B Cell	174	0.979472	0.958824	0.918478	0.97076	0.94051	0.96793	0.965116	0.964912
34767762	Leader et al	Lung Cancer	111	Blood Cells	B Cell	183	0.991781	0.980822	0.937824	0.978142	0.967391	0.97561	0.98103	0.975477
34767762	Leader et al	Lung Cancer	448	Blood Cells	B Cell	774	0.994205	0.994839	0.986547	0.994819	0.991586	0.993548	0.998061	0.99288
34767762	Leader et al	Lung Cancer	452	Blood Cells	B Cell	785	0.996188	0.992366	0.989261	0.996809	0.993631	0.998088	0.996813	0.996813
34767762	Leader et al	Lung Cancer	456	Blood Cells	B Cell	763	0.998035	0.994121	0.988968	0.998033	0.991498	0.996073	0.99673	0.996068
34767762	Leader et al	Lung Cancer	460	Blood Cells	B Cell	770	0.994825	0.989691	0.991629	0.997399	0.987766	0.996109	0.993523	0.995457
34767762	Leader et al	Lung Cancer	464	Blood Cells	B Cell	750	0.996669	0.992672	0.986807	0.995995	0.986702	0.998004	0.997333	0.993316
34767762	Leader et al	Lung Cancer	468	Blood Cells	B Cell	708	0.996471	0.994366	0.981869	0.995769	0.989444	0.995067	0.996471	0.990839
34767762	Leader et al	Lung Cancer	472	Blood Cells	B Cell	734	0.995913	0.989803	0.979812	0.99316	0.99115	0.995228	0.996601	0.989086
34767762	Leader et al	Lung Cancer	48	Blood Cells	B Cell	66	0.935252	0.926471	0.845638	0.961832	0.888889	0.921986	0.935252	0.920635
34767762	Leader et al	Lung Cancer	52	Blood Cells	B Cell	199	0.995	0.99005	0.97549	0.982456	0.966019	0.980198	0.992519	0.97284
34767762	Leader et al	Lung Cancer	53	Blood Cells	B Cell	164	0.984985	0.967552	0.950437	0.98773	0.958824	0.97619	0.97619	0.956268
34767762	Leader et al	Lung Cancer	58	Blood Cells	B Cell	304	0.977492	0.982172	0.95873	0.986755	0.975689	0.986928	0.988543	0.983819
34767762	Leader et al	Lung Cancer	59	Blood Cells	B Cell	279	0.987611	0.977233	0.947009	0.981949	0.963093	0.983957	0.978873	0.97373
34767762	Leader et al	Lung Cancer	62	Blood Cells	B Cell	38	0.95	0.901408	0.873563	0.987013	0.902439	1	0.894118	0.935065
34767762	Leader et al	Lung Cancer	95	Blood Cells	B Cell	668	0.997749	0.945541	0.955829	0.986364	0.96562	0.962963	0.993248	0.978692
34767762	Leader et al	Lung Cancer	97	Blood Cells	B Cell	311	0.946844	0.936242	0.974763	0.985318	0.970968	0.976974	0.991948	0.99361
34767762	Leader et al	Lung Cancer	99	Blood Cells	B Cell	212	0.997636	0.988235	0.92511	0.992908	0.964539	0.99061	0.997647	0.985915
34767762	Leader et al	Lung Cancer	103	Blood Cells	CD4+ T Cell	486	0.967607	0.928416	0.877901	0.930373	0.903826	0.92163	0.924471	0.914286
34767762	Leader et al	Lung Cancer	107	Blood Cells	CD4+ T Cell	496	0.967347	0.890351	0.863095	0.926927	0.883864	0.89916	0.91675	0.922311
34767762	Leader et al	Lung Cancer	111	Blood Cells	CD4+ T Cell	547	0.966972	0.922488	0.862401	0.924845	0.904332	0.922797	0.91844	0.902111
34767762	Leader et al	Lung Cancer	448	Blood Cells	CD4+ T Cell	544	0.944762	0.904055	0.844607	0.909589	0.878591	0.87619	0.900274	0.814173
34767762	Leader et al	Lung Cancer	452	Blood Cells	CD4+ T Cell	554	0.955005	0.904716	0.824482	0.900441	0.879713	0.888889	0.901818	0.721378
34767762	Leader et al	Lung Cancer	456	Blood Cells	CD4+ T Cell	567	0.939759	0.88932	0.826007	0.907789	0.880952	0.892139	0.898711	0.751953
34767762	Leader et al	Lung Cancer	460	Blood Cells	CD4+ T Cell	570	0.94708	0.901998	0.829956	0.898678	0.870504	0.903986	0.869252	0.815208
34767762	Leader et al	Lung Cancer	464	Blood Cells	CD4+ T Cell	551	0.94717	0.902655	0.823748	0.909256	0.887454	0.901304	0.898072	0.747012
34767762	Leader et al	Lung Cancer	468	Blood Cells	CD4+ T Cell	562	0.954755	0.905222	0.835629	0.91689	0.895118	0.904505	0.91748	0.767599
34767762	Leader et al	Lung Cancer	472	Blood Cells	CD4+ T Cell	605	0.961767	0.913778	0.838546	0.919901	0.901099	0.903442	0.911184	0.825863
34767762	Leader et al	Lung Cancer	48	Blood Cells	CD4+ T Cell	240	0.837963	0.689295	0.792291	0.832981	0.785872	0.779343	0.808511	0.386293
34767762	Leader et al	Lung Cancer	52	Blood Cells	CD4+ T Cell	629	0.971978	0.948403	0.896659	0.934884	0.92504	0.938136	0.919048	0.91053
34767762	Leader et al	Lung Cancer	53	Blood Cells	CD4+ T Cell	583	0.974978	0.948673	0.909552	0.94958	0.925347	0.941581	0.924528	0.894689
34767762	Leader et al	Lung Cancer	57	Blood Cells	CD4+ T Cell	119	0.961702	0.880734	0.858369	0.88412	0.86087	0.852321	0.857143	0.806897
34767762	Leader et al	Lung Cancer	58	Blood Cells	CD4+ T Cell	830	0.943302	0.898701	0.844817	0.887952	0.888082	0.883578	0.861374	0.869994
34767762	Leader et al	Lung Cancer	59	Blood Cells	CD4+ T Cell	809	0.935463	0.892287	0.844444	0.891943	0.877867	0.882316	0.875696	0.868895
34767762	Leader et al	Lung Cancer	62	Blood Cells	CD4+ T Cell	950	0.874636	0.78921	0.766935	0.82656	0.801606	0.793369	0.802848	0.793415
34767762	Leader et al	Lung Cancer	95	Blood Cells	CD4+ T Cell	1022	0.980198	0.130672	0.843544	0.922162	0.905812	0.90687	0.931259	0.849695
34767762	Leader et al	Lung Cancer	97	Blood Cells	CD4+ T Cell	546	0.0774648	0.0638298	0.854369	0.911956	0.892925	0.900383	0.944751	0.936479
34767762	Leader et al	Lung Cancer	99	Blood Cells	CD4+ T Cell	546	0.967623	0.916505	0.875223	0.931189	0.899635	0.924791	0.921124	0.924175
34767762	Leader et al	Lung Cancer	103	Blood Cells	CD8+ T Cell	179	0.936288	0.890173	0.653722	0.8	0.765957	0.805479	0.793939	0.725146
34767762	Leader et al	Lung Cancer	107	Blood Cells	CD8+ T Cell	185	0.928382	0.89011	0.648148	0.807692	0.738292	0.760976	0.804348	0.771277
34767762	Leader et al	Lung Cancer	111	Blood Cells	CD8+ T Cell	204	0.925373	0.83871	0.56213	0.775956	0.756032	0.801008	0.758808	0.750533
34767762	Leader et al	Lung Cancer	448	Blood Cells	CD8+ T Cell	341	0.923077	0.903134	0.736177	0.850746	0.807069	0.811348	0.845697	0
34767762	Leader et al	Lung Cancer	452	Blood Cells	CD8+ T Cell	366	0.93531	0.914835	0.7178	0.842553	0.819718	0.831063	0.850136	0.665891
34767762	Leader et al	Lung Cancer	456	Blood Cells	CD8+ T Cell	320	0.911466	0.88724	0.730949	0.843558	0.819672	0.824405	0.8418	0.646675
34767762	Leader et al	Lung Cancer	460	Blood Cells	CD8+ T Cell	341	0.923505	0.894286	0.715596	0.830904	0.795322	0.840909	0.811634	0.675105
34767762	Leader et al	Lung Cancer	464	Blood Cells	CD8+ T Cell	326	0.917031	0.879518	0.692063	0.845679	0.814701	0.826866	0.842424	0.642202
34767762	Leader et al	Lung Cancer	468	Blood Cells	CD8+ T Cell	343	0.934993	0.909348	0.760646	0.863768	0.835994	0.852224	0.86931	0.654956
34767762	Leader et al	Lung Cancer	472	Blood Cells	CD8+ T Cell	334	0.931232	0.901325	0.725881	0.854573	0.834081	0.824047	0.839098	0.529524
34767762	Leader et al	Lung Cancer	48	Blood Cells	CD8+ T Cell	89	0.707547	0.616162	0.471338	0.601093	0.548387	0.60274	0.625641	0.441791
34767762	Leader et al	Lung Cancer	52	Blood Cells	CD8+ T Cell	284	0.945326	0.904762	0.733871	0.842105	0.839416	0.832392	0.822898	0.788991
34767762	Leader et al	Lung Cancer	53	Blood Cells	CD8+ T Cell	224	0.946667	0.920273	0.736573	0.85782	0.823266	0.830275	0.808126	0.666667
34767762	Leader et al	Lung Cancer	57	Blood Cells	CD8+ T Cell	54	0.927273	0.843137	0.733945	0.767857	0.738739	0.685185	0.770642	0
34767762	Leader et al	Lung Cancer	58	Blood Cells	CD8+ T Cell	393	0.901205	0.864259	0.676754	0.773537	0.764249	0.768657	0.764331	0.729625
34767762	Leader et al	Lung Cancer	59	Blood Cells	CD8+ T Cell	376	0.882427	0.845953	0.693295	0.788036	0.746955	0.76129	0.773263	0.731126
34767762	Leader et al	Lung Cancer	62	Blood Cells	CD8+ T Cell	928	0.890672	0.843096	0.70461	0.795309	0.797017	0.754536	0.787464	0.599713
34767762	Leader et al	Lung Cancer	95	Blood Cells	CD8+ T Cell	528	0.973635	0.870466	0.74433	0.869238	0.828654	0.850408	0.871747	0.811382
34767762	Leader et al	Lung Cancer	97	Blood Cells	CD8+ T Cell	269	0.881423	0.861167	0.774704	0.854442	0.825926	0.824561	0.888889	0.880597
34767762	Leader et al	Lung Cancer	99	Blood Cells	CD8+ T Cell	196	0.921914	0.879581	0.612613	0.786704	0.742547	0.781327	0.78628	0.742706
34767762	Leader et al	Lung Cancer	448	Blood Cells	cDC	72	0.95302	0.897436	0.811429	0.916129	0.913907	0.836364	0.958333	0.979021
34767762	Leader et al	Lung Cancer	452	Blood Cells	cDC	63	0.976	0.938462	0.849315	0.903704	0.917293	0.821918	0.961832	0.938462
34767762	Leader et al	Lung Cancer	456	Blood Cells	cDC	56	0.99115	0.92562	0.738255	0.916667	0.870968	0.759124	0.964912	0.901639
34767762	Leader et al	Lung Cancer	460	Blood Cells	cDC	59	0.991453	0.892308	0.830986	0.943089	0.90625	0.832117	0.973913	0.949153
34767762	Leader et al	Lung Cancer	464	Blood Cells	cDC	65	0.977444	0.879433	0.751445	0.901408	0.876712	0.824324	0.927536	0.977099
34767762	Leader et al	Lung Cancer	468	Blood Cells	cDC	58	0.97479	0.899225	0.713376	0.894309	0.87218	0.774648	0.97479	0.77551
34767762	Leader et al	Lung Cancer	472	Blood Cells	cDC	58	0.991453	0.888889	0.727273	0.966102	0.892308	0.8	0.982759	0
34767762	Leader et al	Lung Cancer	48	Blood Cells	cDC	32	0.703297	0.588235	0.659794	0.842105	0.75	0.756757	0.793651	0.794118
34767762	Leader et al	Lung Cancer	52	Blood Cells	cDC	132	0.897959	0.874172	0.821656	0.888087	0.860068	0.807018	0.970149	0.95941
34767762	Leader et al	Lung Cancer	53	Blood Cells	cDC	121	0.948617	0.866426	0.82069	0.888889	0.848921	0.850575	0.959016	0.955466
34767762	Leader et al	Lung Cancer	57	Blood Cells	cDC	50	0.969697	0.949495	0.899083	0.897959	0.857143	0.764045	0.970297	0.87619
34767762	Leader et al	Lung Cancer	58	Blood Cells	cDC	110	0.939655	0.93617	0.892562	0.922414	0.870968	0.869198	0.964602	0.92827
34767762	Leader et al	Lung Cancer	59	Blood Cells	cDC	89	0.951351	0.956522	0.888889	0.918919	0.844221	0.861538	0.988764	0.918919
34767762	Leader et al	Lung Cancer	62	Blood Cells	cDC	134	0.977778	0.933824	0.764706	0.875912	0.82	0.768116	0.92029	0.961832
34767762	Leader et al	Lung Cancer	95	Blood Cells	cDC	163	0.981595	0.943038	0.865922	0.881579	0.882353	0.671378	0.945783	0.938272
34767762	Leader et al	Lung Cancer	97	Blood Cells	cDC	84	0.934132	0.928571	0.84375	0.857143	0.883978	0.619718	0.962963	0.930233
34767762	Leader et al	Lung Cancer	103	Blood Cells	Macrophage	365	0.973262	0.95	0.887538	0.912072	0.902758	0.931587	0.969101	0.820513
34767762	Leader et al	Lung Cancer	107	Blood Cells	Macrophage	414	0.973995	0.917411	0.879892	0.924067	0.906977	0.946183	0.974296	0.810811
34767762	Leader et al	Lung Cancer	111	Blood Cells	Macrophage	364	0.951634	0.913208	0.861586	0.909361	0.897959	0.929412	0.958865	0.823344
34767762	Leader et al	Lung Cancer	448	Blood Cells	Macrophage	314	0.9856	0.970968	0.733467	0.772816	0.741617	0.796226	0.9824	0.636559
34767762	Leader et al	Lung Cancer	452	Blood Cells	Macrophage	272	0.994495	0.979817	0.701671	0.724299	0.744292	0.784922	0.990724	0.619289
34767762	Leader et al	Lung Cancer	456	Blood Cells	Macrophage	297	0.996633	0.986395	0.688742	0.73617	0.72766	0.761905	0.984615	0.58216
34767762	Leader et al	Lung Cancer	460	Blood Cells	Macrophage	299	1	0.979522	0.711207	0.748954	0.707627	0.777096	0.972603	0.628702
34767762	Leader et al	Lung Cancer	464	Blood Cells	Macrophage	285	0.992958	0.968085	0.660422	0.717489	0.717149	0.756989	0.97491	0.577778
34767762	Leader et al	Lung Cancer	468	Blood Cells	Macrophage	279	0.98917	0.946237	0.6	0.645631	0.682028	0.708333	0.990958	0.5
34767762	Leader et al	Lung Cancer	472	Blood Cells	Macrophage	318	0.99529	0.976228	0.707317	0.740594	0.728346	0.8	0.980769	0.542636
34767762	Leader et al	Lung Cancer	48	Blood Cells	Macrophage	449	0.980704	0.976431	0.88228	0.937278	0.892157	0.965753	0.804205	0.629008
34767762	Leader et al	Lung Cancer	52	Blood Cells	Macrophage	493	0.970772	0.965445	0.759051	0.777778	0.798544	0.862967	0.987705	0.748436
34767762	Leader et al	Lung Cancer	53	Blood Cells	Macrophage	407	0.986301	0.956522	0.762481	0.79646	0.811594	0.867403	0.96343	0.696486
34767762	Leader et al	Lung Cancer	57	Blood Cells	Macrophage	671	0.997019	0.994048	0.945797	0.943013	0.950541	0.954338	0.990991	0.92823
34767762	Leader et al	Lung Cancer	58	Blood Cells	Macrophage	878	0.992542	0.991384	0.861021	0.858625	0.912237	0.902424	0.97971	0.828552
34767762	Leader et al	Lung Cancer	59	Blood Cells	Macrophage	766	0.994098	0.995416	0.852018	0.851382	0.900143	0.895758	0.995416	0.822717
34767762	Leader et al	Lung Cancer	62	Blood Cells	Macrophage	1179	0.994924	0.905296	0.820969	0.875762	0.891743	0.919448	0.979715	0.779154
34767762	Leader et al	Lung Cancer	95	Blood Cells	Macrophage	2799	0.99875	0.839436	0.982494	0.984681	0.979782	0.978506	0.975921	0.939841
34767762	Leader et al	Lung Cancer	97	Blood Cells	Macrophage	772	0.718954	0.718021	0.962141	0.965079	0.953235	0.961755	0.982341	0.926287
34767762	Leader et al	Lung Cancer	99	Blood Cells	Macrophage	390	0.97733	0.95203	0.860029	0.892655	0.902338	0.911602	0.972477	0.775385
34767762	Leader et al	Lung Cancer	452	Blood Cells	Mast Cell	31	1	1	0.821918	0.984127	0.933333	0.966667	0.106383	1
34767762	Leader et al	Lung Cancer	58	Blood Cells	Mast Cell	37	1	1	0.880952	0.986667	0.973684	1	0	0.891566
34767762	Leader et al	Lung Cancer	62	Blood Cells	Mast Cell	87	1	1	0.794521	0.988636	0.941176	0.988372	0.171123	0.988636
34767762	Leader et al	Lung Cancer	53	Blood Cells	Natural killer Cell	42	1	0.976744	0.84	0.94382	0.884211	0.831683	0.923077	0.6
34767762	Leader et al	Lung Cancer	57	Blood Cells	Natural killer Cell	35	0.985915	0.985915	0.985915	0.985915	0.985915	0.985915	0.985915	0.985915
34767762	Leader et al	Lung Cancer	58	Blood Cells	Natural killer Cell	82	0.982036	0.953488	0.921348	0.982036	0.942529	0.959064	0.953488	0.87234
34767762	Leader et al	Lung Cancer	59	Blood Cells	Natural killer Cell	86	0.982857	0.945055	0.966292	0.982659	0.934783	0.955056	0.955556	0.847291
34767762	Leader et al	Lung Cancer	62	Blood Cells	Natural killer Cell	395	0.963415	0.88565	0.796334	0.860566	0.865639	0.804481	0.768482	0.642384
34767762	Leader et al	Lung Cancer	448	Blood Cells	pDC	48	1	0.989474	0.967742	0.978723	0.989691	0.945055	1	0.989474
34767762	Leader et al	Lung Cancer	452	Blood Cells	pDC	41	1	0.97561	0.987654	0.962025	0.987952	0.95	0.987654	0.975
34767762	Leader et al	Lung Cancer	456	Blood Cells	pDC	53	1	0.990476	0.981132	0.990476	0.971963	0.980769	0.981132	0.990476
34767762	Leader et al	Lung Cancer	460	Blood Cells	pDC	46	1	1	0.989247	0.989247	1	0.978261	0.989247	0.978261
34767762	Leader et al	Lung Cancer	464	Blood Cells	pDC	45	1	0.988764	0.988764	1	0.988764	0.977273	1	0.988764
34767762	Leader et al	Lung Cancer	468	Blood Cells	pDC	39	1	1	1	0.987013	0.987342	0.987013	1	0.974359
34767762	Leader et al	Lung Cancer	472	Blood Cells	pDC	32	0.984127	0.984127	1	1	0.984127	0.984127	1	0.967742
34767762	Leader et al	Lung Cancer	52	Blood Cells	pDC	70	1	1	0.992806	1	0.979021	0.992806	1	1
34767762	Leader et al	Lung Cancer	53	Blood Cells	pDC	75	0.993289	0.993289	0.986667	0.986486	0.993289	0.979592	0.986667	0.986667
34767762	Leader et al	Lung Cancer	62	Blood Cells	pDC	32	0.967742	0.95082	0.984127	0.967742	0.95082	0.967742	0.984127	0.984127
34767762	Leader et al	Lung Cancer	103	Blood Cells	Plasma Cell	1096	0.993596	0.989454	0.980591	0.997724	0.983621	0.994989	0.866564	0.9959
34767762	Leader et al	Lung Cancer	107	Blood Cells	Plasma Cell	934	0.995708	0.98318	0.987027	0.997861	0.98411	0.996259	0.73428	0.994114
34767762	Leader et al	Lung Cancer	111	Blood Cells	Plasma Cell	988	0.989785	0.980433	0.973616	0.997471	0.978338	0.996449	0.736775	0.990937
34767762	Leader et al	Lung Cancer	448	Blood Cells	Plasma Cell	120	0.961039	0.965517	0.962025	0.983193	0.987448	0.987448	0.862559	0.983193
34767762	Leader et al	Lung Cancer	452	Blood Cells	Plasma Cell	78	0.966887	0.95302	0.96	0.993548	0.973684	0.987013	0.455446	0.980645
34767762	Leader et al	Lung Cancer	456	Blood Cells	Plasma Cell	117	0.995708	0.982609	0.961039	0.982609	0.969957	0.973684	0.714286	0.978166
34767762	Leader et al	Lung Cancer	460	Blood Cells	Plasma Cell	104	0.980392	0.96	0.970297	0.980392	0.980392	0.975369	0.739394	0.995169
34767762	Leader et al	Lung Cancer	464	Blood Cells	Plasma Cell	99	0.994924	0.994924	0.98	0.989796	0.974619	0.994924	0.7625	0.984615
34767762	Leader et al	Lung Cancer	468	Blood Cells	Plasma Cell	114	0.9869	0.93578	0.951542	0.991228	0.991228	0.991228	0.622754	0.986784
34767762	Leader et al	Lung Cancer	472	Blood Cells	Plasma Cell	107	0.995305	0.990566	0.956938	1	0.995349	0.990566	0.48227	1
34767762	Leader et al	Lung Cancer	48	Blood Cells	Plasma Cell	174	0.997118	0.988372	0.982659	0.994253	0.994253	0.99422	0.812287	0.99422
34767762	Leader et al	Lung Cancer	52	Blood Cells	Plasma Cell	62	0.983607	0.975207	0.913386	0.983607	0.983871	0.983607	0.368421	0.983871
34767762	Leader et al	Lung Cancer	53	Blood Cells	Plasma Cell	81	0.9875	0.974684	0.938272	0.9875	0.974684	0.961538	0.714286	0.954839
34767762	Leader et al	Lung Cancer	62	Blood Cells	Plasma Cell	188	0.969863	0	0.936288	0.981132	0.983871	0.983871	0.70068	1
34767762	Leader et al	Lung Cancer	95	Blood Cells	Plasma Cell	40	0.961039	0	0.873239	0.933333	0.918919	0.961039	0.139535	0.91954
34767762	Leader et al	Lung Cancer	99	Blood Cells	Plasma Cell	1063	0.997645	0.990512	0.981349	0.997175	0.986867	0.994329	0.748971	0.99435

## Sheet: Figure 2C P Values
major_class	.y.	group1	group2	p	p.format	method
Cancer Cells	F1	scATOMIC	seurat	7.35805e-49	< 2e-16	Wilcoxon
Cancer Cells	F1	scATOMIC	SCN	1.59534e-33	< 2e-16	Wilcoxon
Cancer Cells	F1	scATOMIC	singleR	4.88885e-25	< 2e-16	Wilcoxon
Cancer Cells	F1	scATOMIC	chetah	1.14599e-41	< 2e-16	Wilcoxon
Cancer Cells	F1	scATOMIC	scmap	5.28394e-37	< 2e-16	Wilcoxon
Cancer Cells	F1	scATOMIC	sctype	1.24597e-22	< 2e-16	Wilcoxon
Stromal Cells	F1	scATOMIC	seurat	0.0588997	0.0589	Wilcoxon
Stromal Cells	F1	scATOMIC	SCN	1.14586e-27	< 2e-16	Wilcoxon
Stromal Cells	F1	scATOMIC	singleR	1.60278e-09	1.6e-09	Wilcoxon
Stromal Cells	F1	scATOMIC	chetah	3.95743e-35	< 2e-16	Wilcoxon
Stromal Cells	F1	scATOMIC	scmap	2.4451e-09	2.4e-09	Wilcoxon
Stromal Cells	F1	scATOMIC	sctype	0.533213	0.53321	Wilcoxon
Blood Cells	F1	scATOMIC	seurat	0.19023	0.19023	Wilcoxon
Blood Cells	F1	scATOMIC	SCN	0.000871931	0.00087	Wilcoxon
Blood Cells	F1	scATOMIC	singleR	0.350076	0.35008	Wilcoxon
Blood Cells	F1	scATOMIC	chetah	0.0213428	0.02134	Wilcoxon
Blood Cells	F1	scATOMIC	scmap	8.4955e-08	8.5e-08	Wilcoxon
Blood Cells	F1	scATOMIC	sctype	0.00539456	0.00539	Wilcoxon

## Sheet: Figure 3B comparison plots
Patient	Disease	Freq	Annotation type
2	Bladder Cancer	393	scATOMIC_cancer
8	Bladder Cancer	7868	scATOMIC_cancer
3	Bladder Cancer	677	scATOMIC_cancer
7	Bladder Cancer	7538	scATOMIC_cancer
4	Bladder Cancer	982	scATOMIC_cancer
1	Bladder Cancer	132	scATOMIC_cancer
5	Bladder Cancer	3333	scATOMIC_cancer
6	Bladder Cancer	7263	scATOMIC_cancer
7	Breast Cancer	13	scATOMIC_cancer
1	Breast Cancer	0	scATOMIC_cancer
25	Breast Cancer	441	scATOMIC_cancer
15	Breast Cancer	194	scATOMIC_cancer
2	Breast Cancer	0	scATOMIC_cancer
21	Breast Cancer	245	scATOMIC_cancer
18	Breast Cancer	216	scATOMIC_cancer
3	Breast Cancer	0	scATOMIC_cancer
27	Breast Cancer	515	scATOMIC_cancer
41	Breast Cancer	2353	scATOMIC_cancer
46	Breast Cancer	4060	scATOMIC_cancer
4	Breast Cancer	0	scATOMIC_cancer
11	Breast Cancer	88	scATOMIC_cancer
14	Breast Cancer	162	scATOMIC_cancer
29	Breast Cancer	661	scATOMIC_cancer
12	Breast Cancer	122	scATOMIC_cancer
33	Breast Cancer	852	scATOMIC_cancer
36	Breast Cancer	1062	scATOMIC_cancer
35	Breast Cancer	1019	scATOMIC_cancer
45	Breast Cancer	4036	scATOMIC_cancer
24	Breast Cancer	397	scATOMIC_cancer
32	Breast Cancer	806	scATOMIC_cancer
39	Breast Cancer	1731	scATOMIC_cancer
40	Breast Cancer	2222	scATOMIC_cancer
37	Breast Cancer	1092	scATOMIC_cancer
42	Breast Cancer	2665	scATOMIC_cancer
43	Breast Cancer	2726	scATOMIC_cancer
31	Breast Cancer	781	scATOMIC_cancer
26	Breast Cancer	498	scATOMIC_cancer
17	Breast Cancer	215	scATOMIC_cancer
28	Breast Cancer	548	scATOMIC_cancer
38	Breast Cancer	1481	scATOMIC_cancer
23	Colorectal Cancer	912	scATOMIC_cancer
15	Colorectal Cancer	339	scATOMIC_cancer
22	Colorectal Cancer	782	scATOMIC_cancer
8	Colorectal Cancer	260	scATOMIC_cancer
1	Colorectal Cancer	0	scATOMIC_cancer
6	Colorectal Cancer	189	scATOMIC_cancer
18	Colorectal Cancer	472	scATOMIC_cancer
12	Colorectal Cancer	296	scATOMIC_cancer
27	Colorectal Cancer	1792	scATOMIC_cancer
7	Colorectal Cancer	241	scATOMIC_cancer
11	Colorectal Cancer	288	scATOMIC_cancer
5	Colorectal Cancer	152	scATOMIC_cancer
9	Colorectal Cancer	283	scATOMIC_cancer
30	Colorectal Cancer	2670	scATOMIC_cancer
3	Colorectal Cancer	128	scATOMIC_cancer
24	Colorectal Cancer	1218	scATOMIC_cancer
16	Colorectal Cancer	352	scATOMIC_cancer
17	Colorectal Cancer	435	scATOMIC_cancer
25	Colorectal Cancer	1715	scATOMIC_cancer
29	Colorectal Cancer	1888	scATOMIC_cancer
20	Colorectal Cancer	514	scATOMIC_cancer
14	Colorectal Cancer	308	scATOMIC_cancer
13	Colorectal Cancer	301	scATOMIC_cancer
5	Brain Cancer	589	scATOMIC_cancer
8	Brain Cancer	1325	scATOMIC_cancer
2	Brain Cancer	77	scATOMIC_cancer
11	Brain Cancer	3929	scATOMIC_cancer
10	Brain Cancer	2779	scATOMIC_cancer
9	Brain Cancer	2323	scATOMIC_cancer
6	Brain Cancer	949	scATOMIC_cancer
7	Brain Cancer	1071	scATOMIC_cancer
4	Brain Cancer	552	scATOMIC_cancer
12	Brain Cancer	4260	scATOMIC_cancer
16	Kidney Cancer	297	scATOMIC_cancer
18	Kidney Cancer	2846	scATOMIC_cancer
17	Kidney Cancer	374	scATOMIC_cancer
8	Kidney Cancer	91	scATOMIC_cancer
10	Kidney Cancer	105	scATOMIC_cancer
15	Kidney Cancer	233	scATOMIC_cancer
14	Kidney Cancer	212	scATOMIC_cancer
9	Kidney Cancer	101	scATOMIC_cancer
13	Kidney Cancer	197	scATOMIC_cancer
11	Kidney Cancer	120	scATOMIC_cancer
12	Kidney Cancer	145	scATOMIC_cancer
7	Kidney Cancer	31	scATOMIC_cancer
6	Kidney Cancer	26	scATOMIC_cancer
5	Kidney Cancer	9	scATOMIC_cancer
4	Kidney Cancer	3	scATOMIC_cancer
1	Kidney Cancer	0	scATOMIC_cancer
2	Kidney Cancer	0	scATOMIC_cancer
3	Kidney Cancer	0	scATOMIC_cancer
1	Liver Cancer	0	scATOMIC_cancer
6	Liver Cancer	46	scATOMIC_cancer
2	Liver Cancer	6	scATOMIC_cancer
3	Liver Cancer	13	scATOMIC_cancer
5	Liver Cancer	45	scATOMIC_cancer
4	Liver Cancer	19	scATOMIC_cancer
7	Liver Cancer	176	scATOMIC_cancer
8	Liver Cancer	499	scATOMIC_cancer
11	Lung Cancer	336	scATOMIC_cancer
18	Lung Cancer	1155	scATOMIC_cancer
24	Lung Cancer	4660	scATOMIC_cancer
5	Lung Cancer	104	scATOMIC_cancer
3	Lung Cancer	78	scATOMIC_cancer
1	Lung Cancer	17	scATOMIC_cancer
4	Lung Cancer	93	scATOMIC_cancer
17	Lung Cancer	974	scATOMIC_cancer
7	Lung Cancer	131	scATOMIC_cancer
13	Lung Cancer	428	scATOMIC_cancer
2	Lung Cancer	19	scATOMIC_cancer
16	Lung Cancer	963	scATOMIC_cancer
15	Lung Cancer	793	scATOMIC_cancer
8	Lung Cancer	141	scATOMIC_cancer
22	Lung Cancer	2366	scATOMIC_cancer
2	Melanoma	8	scATOMIC_cancer
4	Melanoma	10	scATOMIC_cancer
9	Melanoma	358	scATOMIC_cancer
8	Melanoma	141	scATOMIC_cancer
7	Melanoma	129	scATOMIC_cancer
1	Melanoma	1	scATOMIC_cancer
3	Melanoma	8	scATOMIC_cancer
6	Melanoma	111	scATOMIC_cancer
5	Melanoma	10	scATOMIC_cancer
6	Neuroblastoma	1874	scATOMIC_cancer
17	Neuroblastoma	15651	scATOMIC_cancer
10	Neuroblastoma	6375	scATOMIC_cancer
2	Neuroblastoma	387	scATOMIC_cancer
13	Neuroblastoma	10311	scATOMIC_cancer
11	Neuroblastoma	6696	scATOMIC_cancer
14	Neuroblastoma	11739	scATOMIC_cancer
3	Neuroblastoma	699	scATOMIC_cancer
4	Neuroblastoma	967	scATOMIC_cancer
9	Neuroblastoma	6333	scATOMIC_cancer
15	Neuroblastoma	13893	scATOMIC_cancer
12	Neuroblastoma	9388	scATOMIC_cancer
16	Neuroblastoma	15067	scATOMIC_cancer
7	Neuroblastoma	2684	scATOMIC_cancer
3	Brain Cancer	462	scATOMIC_cancer
1	Brain Cancer	0	scATOMIC_cancer
19	Lung Cancer	1401	scATOMIC_cancer
25	Lung Cancer	7825	scATOMIC_cancer
10	Melanoma	429	scATOMIC_cancer
11	Melanoma	3937	scATOMIC_cancer
1	Neuroblastoma	170	scATOMIC_cancer
8	Neuroblastoma	3825	scATOMIC_cancer
5	Neuroblastoma	1204	scATOMIC_cancer
3	Ovarian Cancer	594	scATOMIC_cancer
4	Ovarian Cancer	1687	scATOMIC_cancer
2	Ovarian Cancer	542	scATOMIC_cancer
14	Prostate Cancer	7177	scATOMIC_cancer
9	Breast Cancer	34	scATOMIC_cancer
5	Breast Cancer	0	scATOMIC_cancer
34	Breast Cancer	854	scATOMIC_cancer
6	Breast Cancer	0	scATOMIC_cancer
20	Breast Cancer	241	scATOMIC_cancer
44	Breast Cancer	3548	scATOMIC_cancer
16	Breast Cancer	205	scATOMIC_cancer
22	Breast Cancer	254	scATOMIC_cancer
10	Breast Cancer	77	scATOMIC_cancer
19	Breast Cancer	234	scATOMIC_cancer
8	Breast Cancer	17	scATOMIC_cancer
30	Breast Cancer	736	scATOMIC_cancer
13	Breast Cancer	157	scATOMIC_cancer
23	Breast Cancer	265	scATOMIC_cancer
28	Colorectal Cancer	1793	scATOMIC_cancer
21	Colorectal Cancer	661	scATOMIC_cancer
26	Colorectal Cancer	1758	scATOMIC_cancer
19	Colorectal Cancer	499	scATOMIC_cancer
2	Colorectal Cancer	43	scATOMIC_cancer
4	Colorectal Cancer	148	scATOMIC_cancer
10	Colorectal Cancer	285	scATOMIC_cancer
6	Lung Cancer	122	scATOMIC_cancer
9	Lung Cancer	150	scATOMIC_cancer
20	Lung Cancer	1518	scATOMIC_cancer
21	Lung Cancer	1898	scATOMIC_cancer
23	Lung Cancer	3303	scATOMIC_cancer
14	Lung Cancer	684	scATOMIC_cancer
10	Lung Cancer	178	scATOMIC_cancer
12	Lung Cancer	349	scATOMIC_cancer
1	Ovarian Cancer	79	scATOMIC_cancer
8	Pancreatic Cancer	220	scATOMIC_cancer
4	Pancreatic Cancer	84	scATOMIC_cancer
9	Pancreatic Cancer	220	scATOMIC_cancer
2	Pancreatic Cancer	76	scATOMIC_cancer
13	Pancreatic Cancer	266	scATOMIC_cancer
24	Pancreatic Cancer	1695	scATOMIC_cancer
6	Pancreatic Cancer	115	scATOMIC_cancer
3	Pancreatic Cancer	83	scATOMIC_cancer
23	Pancreatic Cancer	1479	scATOMIC_cancer
19	Pancreatic Cancer	569	scATOMIC_cancer
1	Pancreatic Cancer	51	scATOMIC_cancer
18	Pancreatic Cancer	461	scATOMIC_cancer
11	Pancreatic Cancer	228	scATOMIC_cancer
14	Pancreatic Cancer	289	scATOMIC_cancer
21	Pancreatic Cancer	1026	scATOMIC_cancer
12	Pancreatic Cancer	263	scATOMIC_cancer
7	Pancreatic Cancer	212	scATOMIC_cancer
15	Pancreatic Cancer	335	scATOMIC_cancer
10	Pancreatic Cancer	225	scATOMIC_cancer
5	Pancreatic Cancer	91	scATOMIC_cancer
20	Pancreatic Cancer	733	scATOMIC_cancer
16	Pancreatic Cancer	362	scATOMIC_cancer
17	Pancreatic Cancer	415	scATOMIC_cancer
22	Pancreatic Cancer	1152	scATOMIC_cancer
6	Prostate Cancer	645	scATOMIC_cancer
2	Prostate Cancer	139	scATOMIC_cancer
5	Prostate Cancer	632	scATOMIC_cancer
13	Prostate Cancer	5690	scATOMIC_cancer
8	Prostate Cancer	1230	scATOMIC_cancer
12	Prostate Cancer	3325	scATOMIC_cancer
7	Prostate Cancer	696	scATOMIC_cancer
10	Prostate Cancer	2438	scATOMIC_cancer
1	Prostate Cancer	128	scATOMIC_cancer
9	Prostate Cancer	2056	scATOMIC_cancer
3	Prostate Cancer	561	scATOMIC_cancer
4	Prostate Cancer	598	scATOMIC_cancer
11	Prostate Cancer	2887	scATOMIC_cancer
2	Bladder Cancer	779	scATOMIC_Normal
8	Bladder Cancer	1339	scATOMIC_Normal
3	Bladder Cancer	646	scATOMIC_Normal
7	Bladder Cancer	124	scATOMIC_Normal
4	Bladder Cancer	1352	scATOMIC_Normal
1	Bladder Cancer	549	scATOMIC_Normal
5	Bladder Cancer	186	scATOMIC_Normal
6	Bladder Cancer	134	scATOMIC_Normal
7	Breast Cancer	674	scATOMIC_Normal
1	Breast Cancer	233	scATOMIC_Normal
25	Breast Cancer	100	scATOMIC_Normal
15	Breast Cancer	3	scATOMIC_Normal
2	Breast Cancer	100	scATOMIC_Normal
21	Breast Cancer	68	scATOMIC_Normal
18	Breast Cancer	47	scATOMIC_Normal
3	Breast Cancer	338	scATOMIC_Normal
27	Breast Cancer	1189	scATOMIC_Normal
41	Breast Cancer	125	scATOMIC_Normal
46	Breast Cancer	279	scATOMIC_Normal
4	Breast Cancer	172	scATOMIC_Normal
11	Breast Cancer	743	scATOMIC_Normal
14	Breast Cancer	63	scATOMIC_Normal
29	Breast Cancer	48	scATOMIC_Normal
12	Breast Cancer	189	scATOMIC_Normal
33	Breast Cancer	2172	scATOMIC_Normal
36	Breast Cancer	297	scATOMIC_Normal
35	Breast Cancer	1195	scATOMIC_Normal
45	Breast Cancer	290	scATOMIC_Normal
24	Breast Cancer	2007	scATOMIC_Normal
32	Breast Cancer	38	scATOMIC_Normal
39	Breast Cancer	748	scATOMIC_Normal
40	Breast Cancer	185	scATOMIC_Normal
37	Breast Cancer	148	scATOMIC_Normal
42	Breast Cancer	0	scATOMIC_Normal
43	Breast Cancer	36	scATOMIC_Normal
31	Breast Cancer	59	scATOMIC_Normal
26	Breast Cancer	101	scATOMIC_Normal
17	Breast Cancer	262	scATOMIC_Normal
28	Breast Cancer	671	scATOMIC_Normal
38	Breast Cancer	25	scATOMIC_Normal
23	Colorectal Cancer	245	scATOMIC_Normal
15	Colorectal Cancer	76	scATOMIC_Normal
22	Colorectal Cancer	183	scATOMIC_Normal
8	Colorectal Cancer	103	scATOMIC_Normal
1	Colorectal Cancer	49	scATOMIC_Normal
6	Colorectal Cancer	78	scATOMIC_Normal
18	Colorectal Cancer	159	scATOMIC_Normal
12	Colorectal Cancer	138	scATOMIC_Normal
27	Colorectal Cancer	100	scATOMIC_Normal
7	Colorectal Cancer	337	scATOMIC_Normal
11	Colorectal Cancer	55	scATOMIC_Normal
5	Colorectal Cancer	189	scATOMIC_Normal
9	Colorectal Cancer	233	scATOMIC_Normal
30	Colorectal Cancer	39	scATOMIC_Normal
3	Colorectal Cancer	499	scATOMIC_Normal
24	Colorectal Cancer	253	scATOMIC_Normal
16	Colorectal Cancer	46	scATOMIC_Normal
17	Colorectal Cancer	432	scATOMIC_Normal
25	Colorectal Cancer	1	scATOMIC_Normal
29	Colorectal Cancer	2	scATOMIC_Normal
20	Colorectal Cancer	65	scATOMIC_Normal
14	Colorectal Cancer	38	scATOMIC_Normal
13	Colorectal Cancer	105	scATOMIC_Normal
5	Brain Cancer	25	scATOMIC_Normal
8	Brain Cancer	59	scATOMIC_Normal
2	Brain Cancer	562	scATOMIC_Normal
11	Brain Cancer	4702	scATOMIC_Normal
10	Brain Cancer	25	scATOMIC_Normal
9	Brain Cancer	77	scATOMIC_Normal
6	Brain Cancer	25	scATOMIC_Normal
7	Brain Cancer	32	scATOMIC_Normal
4	Brain Cancer	24	scATOMIC_Normal
12	Brain Cancer	175	scATOMIC_Normal
16	Kidney Cancer	7	scATOMIC_Normal
18	Kidney Cancer	89	scATOMIC_Normal
17	Kidney Cancer	157	scATOMIC_Normal
8	Kidney Cancer	2	scATOMIC_Normal
10	Kidney Cancer	0	scATOMIC_Normal
15	Kidney Cancer	15	scATOMIC_Normal
14	Kidney Cancer	55	scATOMIC_Normal
9	Kidney Cancer	103	scATOMIC_Normal
13	Kidney Cancer	16	scATOMIC_Normal
11	Kidney Cancer	61	scATOMIC_Normal
12	Kidney Cancer	48	scATOMIC_Normal
7	Kidney Cancer	9	scATOMIC_Normal
6	Kidney Cancer	11	scATOMIC_Normal
5	Kidney Cancer	5	scATOMIC_Normal
4	Kidney Cancer	2	scATOMIC_Normal
1	Kidney Cancer	46	scATOMIC_Normal
2	Kidney Cancer	16	scATOMIC_Normal
3	Kidney Cancer	52	scATOMIC_Normal
1	Liver Cancer	24	scATOMIC_Normal
6	Liver Cancer	1	scATOMIC_Normal
2	Liver Cancer	3	scATOMIC_Normal
3	Liver Cancer	21	scATOMIC_Normal
5	Liver Cancer	33	scATOMIC_Normal
4	Liver Cancer	39	scATOMIC_Normal
7	Liver Cancer	14	scATOMIC_Normal
8	Liver Cancer	8	scATOMIC_Normal
11	Lung Cancer	184	scATOMIC_Normal
18	Lung Cancer	18	scATOMIC_Normal
24	Lung Cancer	76	scATOMIC_Normal
5	Lung Cancer	5	scATOMIC_Normal
3	Lung Cancer	499	scATOMIC_Normal
1	Lung Cancer	221	scATOMIC_Normal
4	Lung Cancer	37	scATOMIC_Normal
17	Lung Cancer	181	scATOMIC_Normal
7	Lung Cancer	287	scATOMIC_Normal
13	Lung Cancer	103	scATOMIC_Normal
2	Lung Cancer	224	scATOMIC_Normal
16	Lung Cancer	315	scATOMIC_Normal
15	Lung Cancer	139	scATOMIC_Normal
8	Lung Cancer	570	scATOMIC_Normal
22	Lung Cancer	110	scATOMIC_Normal
2	Melanoma	2	scATOMIC_Normal
4	Melanoma	0	scATOMIC_Normal
9	Melanoma	8	scATOMIC_Normal
8	Melanoma	0	scATOMIC_Normal
7	Melanoma	3	scATOMIC_Normal
1	Melanoma	0	scATOMIC_Normal
3	Melanoma	0	scATOMIC_Normal
6	Melanoma	0	scATOMIC_Normal
5	Melanoma	5	scATOMIC_Normal
6	Neuroblastoma	41	scATOMIC_Normal
17	Neuroblastoma	1	scATOMIC_Normal
10	Neuroblastoma	67	scATOMIC_Normal
2	Neuroblastoma	1364	scATOMIC_Normal
13	Neuroblastoma	13	scATOMIC_Normal
11	Neuroblastoma	63	scATOMIC_Normal
14	Neuroblastoma	0	scATOMIC_Normal
3	Neuroblastoma	68	scATOMIC_Normal
4	Neuroblastoma	10	scATOMIC_Normal
9	Neuroblastoma	0	scATOMIC_Normal
15	Neuroblastoma	1	scATOMIC_Normal
12	Neuroblastoma	0	scATOMIC_Normal
16	Neuroblastoma	4	scATOMIC_Normal
7	Neuroblastoma	51	scATOMIC_Normal
3	Brain Cancer	163	scATOMIC_Normal
1	Brain Cancer	37	scATOMIC_Normal
19	Lung Cancer	2786	scATOMIC_Normal
25	Lung Cancer	2418	scATOMIC_Normal
10	Melanoma	204	scATOMIC_Normal
11	Melanoma	554	scATOMIC_Normal
1	Neuroblastoma	2155	scATOMIC_Normal
8	Neuroblastoma	18	scATOMIC_Normal
5	Neuroblastoma	483	scATOMIC_Normal
3	Ovarian Cancer	9292	scATOMIC_Normal
4	Ovarian Cancer	146	scATOMIC_Normal
2	Ovarian Cancer	1009	scATOMIC_Normal
14	Prostate Cancer	2539	scATOMIC_Normal
9	Breast Cancer	743	scATOMIC_Normal
5	Breast Cancer	23	scATOMIC_Normal
34	Breast Cancer	343	scATOMIC_Normal
6	Breast Cancer	9	scATOMIC_Normal
20	Breast Cancer	36	scATOMIC_Normal
44	Breast Cancer	98	scATOMIC_Normal
16	Breast Cancer	602	scATOMIC_Normal
22	Breast Cancer	166	scATOMIC_Normal
10	Breast Cancer	211	scATOMIC_Normal
19	Breast Cancer	748	scATOMIC_Normal
8	Breast Cancer	23	scATOMIC_Normal
30	Breast Cancer	211	scATOMIC_Normal
13	Breast Cancer	164	scATOMIC_Normal
23	Breast Cancer	2019	scATOMIC_Normal
28	Colorectal Cancer	667	scATOMIC_Normal
21	Colorectal Cancer	535	scATOMIC_Normal
26	Colorectal Cancer	1139	scATOMIC_Normal
19	Colorectal Cancer	627	scATOMIC_Normal
2	Colorectal Cancer	174	scATOMIC_Normal
4	Colorectal Cancer	180	scATOMIC_Normal
10	Colorectal Cancer	375	scATOMIC_Normal
6	Lung Cancer	28	scATOMIC_Normal
9	Lung Cancer	253	scATOMIC_Normal
20	Lung Cancer	413	scATOMIC_Normal
21	Lung Cancer	177	scATOMIC_Normal
23	Lung Cancer	855	scATOMIC_Normal
14	Lung Cancer	208	scATOMIC_Normal
10	Lung Cancer	433	scATOMIC_Normal
12	Lung Cancer	146	scATOMIC_Normal
1	Ovarian Cancer	49	scATOMIC_Normal
8	Pancreatic Cancer	325	scATOMIC_Normal
4	Pancreatic Cancer	59	scATOMIC_Normal
9	Pancreatic Cancer	2137	scATOMIC_Normal
2	Pancreatic Cancer	156	scATOMIC_Normal
13	Pancreatic Cancer	848	scATOMIC_Normal
24	Pancreatic Cancer	70	scATOMIC_Normal
6	Pancreatic Cancer	707	scATOMIC_Normal
3	Pancreatic Cancer	601	scATOMIC_Normal
23	Pancreatic Cancer	144	scATOMIC_Normal
19	Pancreatic Cancer	627	scATOMIC_Normal
1	Pancreatic Cancer	620	scATOMIC_Normal
18	Pancreatic Cancer	147	scATOMIC_Normal
11	Pancreatic Cancer	106	scATOMIC_Normal
14	Pancreatic Cancer	52	scATOMIC_Normal
21	Pancreatic Cancer	26	scATOMIC_Normal
12	Pancreatic Cancer	1242	scATOMIC_Normal
7	Pancreatic Cancer	605	scATOMIC_Normal
15	Pancreatic Cancer	205	scATOMIC_Normal
10	Pancreatic Cancer	286	scATOMIC_Normal
5	Pancreatic Cancer	260	scATOMIC_Normal
20	Pancreatic Cancer	193	scATOMIC_Normal
16	Pancreatic Cancer	68	scATOMIC_Normal
17	Pancreatic Cancer	86	scATOMIC_Normal
22	Pancreatic Cancer	1044	scATOMIC_Normal
6	Prostate Cancer	23	scATOMIC_Normal
2	Prostate Cancer	154	scATOMIC_Normal
5	Prostate Cancer	313	scATOMIC_Normal
13	Prostate Cancer	0	scATOMIC_Normal
8	Prostate Cancer	20	scATOMIC_Normal
12	Prostate Cancer	75	scATOMIC_Normal
7	Prostate Cancer	100	scATOMIC_Normal
10	Prostate Cancer	31	scATOMIC_Normal
1	Prostate Cancer	44	scATOMIC_Normal
9	Prostate Cancer	58	scATOMIC_Normal
3	Prostate Cancer	130	scATOMIC_Normal
4	Prostate Cancer	22	scATOMIC_Normal
11	Prostate Cancer	55	scATOMIC_Normal
2	Bladder Cancer	335	copyKat_aneuploid
8	Bladder Cancer	5472	copyKat_aneuploid
3	Bladder Cancer	670	copyKat_aneuploid
7	Bladder Cancer	7568	copyKat_aneuploid
4	Bladder Cancer	1168	copyKat_aneuploid
1	Bladder Cancer	139	copyKat_aneuploid
5	Bladder Cancer	3349	copyKat_aneuploid
6	Bladder Cancer	6546	copyKat_aneuploid
7	Breast Cancer	434	copyKat_aneuploid
1	Breast Cancer	233	copyKat_aneuploid
25	Breast Cancer	390	copyKat_aneuploid
15	Breast Cancer	196	copyKat_aneuploid
2	Breast Cancer	71	copyKat_aneuploid
21	Breast Cancer	254	copyKat_aneuploid
18	Breast Cancer	218	copyKat_aneuploid
3	Breast Cancer	333	copyKat_aneuploid
27	Breast Cancer	518	copyKat_aneuploid
41	Breast Cancer	2306	copyKat_aneuploid
46	Breast Cancer	4059	copyKat_aneuploid
4	Breast Cancer	98	copyKat_aneuploid
11	Breast Cancer	607	copyKat_aneuploid
14	Breast Cancer	179	copyKat_aneuploid
29	Breast Cancer	659	copyKat_aneuploid
12	Breast Cancer	122	copyKat_aneuploid
33	Breast Cancer	221	copyKat_aneuploid
36	Breast Cancer	1125	copyKat_aneuploid
35	Breast Cancer	887	copyKat_aneuploid
45	Breast Cancer	4030	copyKat_aneuploid
24	Breast Cancer	2057	copyKat_aneuploid
32	Breast Cancer	809	copyKat_aneuploid
39	Breast Cancer	1737	copyKat_aneuploid
40	Breast Cancer	2204	copyKat_aneuploid
37	Breast Cancer	1093	copyKat_aneuploid
42	Breast Cancer	1374	copyKat_aneuploid
43	Breast Cancer	2582	copyKat_aneuploid
31	Breast Cancer	781	copyKat_aneuploid
26	Breast Cancer	593	copyKat_aneuploid
17	Breast Cancer	176	copyKat_aneuploid
28	Breast Cancer	916	copyKat_aneuploid
38	Breast Cancer	1464	copyKat_aneuploid
23	Colorectal Cancer	1023	copyKat_aneuploid
15	Colorectal Cancer	285	copyKat_aneuploid
22	Colorectal Cancer	693	copyKat_aneuploid
8	Colorectal Cancer	233	copyKat_aneuploid
1	Colorectal Cancer	33	copyKat_aneuploid
6	Colorectal Cancer	185	copyKat_aneuploid
18	Colorectal Cancer	388	copyKat_aneuploid
12	Colorectal Cancer	177	copyKat_aneuploid
27	Colorectal Cancer	1858	copyKat_aneuploid
7	Colorectal Cancer	379	copyKat_aneuploid
11	Colorectal Cancer	294	copyKat_aneuploid
5	Colorectal Cancer	146	copyKat_aneuploid
9	Colorectal Cancer	241	copyKat_aneuploid
30	Colorectal Cancer	2542	copyKat_aneuploid
3	Colorectal Cancer	344	copyKat_aneuploid
24	Colorectal Cancer	1353	copyKat_aneuploid
16	Colorectal Cancer	256	copyKat_aneuploid
17	Colorectal Cancer	430	copyKat_aneuploid
25	Colorectal Cancer	1703	copyKat_aneuploid
29	Colorectal Cancer	1759	copyKat_aneuploid
20	Colorectal Cancer	427	copyKat_aneuploid
14	Colorectal Cancer	299	copyKat_aneuploid
13	Colorectal Cancer	317	copyKat_aneuploid
5	Brain Cancer	404	copyKat_aneuploid
8	Brain Cancer	1016	copyKat_aneuploid
2	Brain Cancer	373	copyKat_aneuploid
11	Brain Cancer	3832	copyKat_aneuploid
10	Brain Cancer	1687	copyKat_aneuploid
9	Brain Cancer	1106	copyKat_aneuploid
6	Brain Cancer	412	copyKat_aneuploid
7	Brain Cancer	551	copyKat_aneuploid
4	Brain Cancer	250	copyKat_aneuploid
12	Brain Cancer	2424	copyKat_aneuploid
16	Kidney Cancer	301	copyKat_aneuploid
18	Kidney Cancer	2906	copyKat_aneuploid
17	Kidney Cancer	269	copyKat_aneuploid
8	Kidney Cancer	93	copyKat_aneuploid
10	Kidney Cancer	101	copyKat_aneuploid
15	Kidney Cancer	156	copyKat_aneuploid
14	Kidney Cancer	132	copyKat_aneuploid
9	Kidney Cancer	142	copyKat_aneuploid
13	Kidney Cancer	203	copyKat_aneuploid
11	Kidney Cancer	166	copyKat_aneuploid
12	Kidney Cancer	185	copyKat_aneuploid
7	Kidney Cancer	35	copyKat_aneuploid
6	Kidney Cancer	28	copyKat_aneuploid
5	Kidney Cancer	8	copyKat_aneuploid
4	Kidney Cancer	2	copyKat_aneuploid
1	Kidney Cancer	24	copyKat_aneuploid
2	Kidney Cancer	7	copyKat_aneuploid
3	Kidney Cancer	37	copyKat_aneuploid
1	Liver Cancer	2	copyKat_aneuploid
6	Liver Cancer	46	copyKat_aneuploid
2	Liver Cancer	8	copyKat_aneuploid
3	Liver Cancer	1	copyKat_aneuploid
5	Liver Cancer	45	copyKat_aneuploid
4	Liver Cancer	35	copyKat_aneuploid
7	Liver Cancer	180	copyKat_aneuploid
8	Liver Cancer	96	copyKat_aneuploid
11	Lung Cancer	297	copyKat_aneuploid
18	Lung Cancer	1159	copyKat_aneuploid
24	Lung Cancer	3056	copyKat_aneuploid
5	Lung Cancer	65	copyKat_aneuploid
3	Lung Cancer	546	copyKat_aneuploid
1	Lung Cancer	208	copyKat_aneuploid
4	Lung Cancer	118	copyKat_aneuploid
17	Lung Cancer	995	copyKat_aneuploid
7	Lung Cancer	179	copyKat_aneuploid
13	Lung Cancer	371	copyKat_aneuploid
2	Lung Cancer	223	copyKat_aneuploid
16	Lung Cancer	974	copyKat_aneuploid
15	Lung Cancer	916	copyKat_aneuploid
8	Lung Cancer	130	copyKat_aneuploid
22	Lung Cancer	2363	copyKat_aneuploid
2	Melanoma	10	copyKat_aneuploid
4	Melanoma	10	copyKat_aneuploid
9	Melanoma	366	copyKat_aneuploid
8	Melanoma	141	copyKat_aneuploid
7	Melanoma	132	copyKat_aneuploid
1	Melanoma	1	copyKat_aneuploid
3	Melanoma	7	copyKat_aneuploid
6	Melanoma	69	copyKat_aneuploid
5	Melanoma	13	copyKat_aneuploid
6	Neuroblastoma	1909	copyKat_aneuploid
17	Neuroblastoma	10675	copyKat_aneuploid
10	Neuroblastoma	2070	copyKat_aneuploid
2	Neuroblastoma	1737	copyKat_aneuploid
13	Neuroblastoma	2693	copyKat_aneuploid
11	Neuroblastoma	4095	copyKat_aneuploid
14	Neuroblastoma	3651	copyKat_aneuploid
3	Neuroblastoma	735	copyKat_aneuploid
4	Neuroblastoma	977	copyKat_aneuploid
9	Neuroblastoma	6332	copyKat_aneuploid
15	Neuroblastoma	13887	copyKat_aneuploid
12	Neuroblastoma	9388	copyKat_aneuploid
16	Neuroblastoma	7716	copyKat_aneuploid
7	Neuroblastoma	2733	copyKat_aneuploid
3	Brain Cancer	611	copyKat_aneuploid
1	Brain Cancer	1	copyKat_aneuploid
19	Lung Cancer	1900	copyKat_aneuploid
25	Lung Cancer	8051	copyKat_aneuploid
10	Melanoma	440	copyKat_aneuploid
11	Melanoma	3950	copyKat_aneuploid
1	Neuroblastoma	627	copyKat_aneuploid
8	Neuroblastoma	1413	copyKat_aneuploid
5	Neuroblastoma	778	copyKat_aneuploid
3	Ovarian Cancer	1268	copyKat_aneuploid
4	Ovarian Cancer	1438	copyKat_aneuploid
2	Ovarian Cancer	553	copyKat_aneuploid
14	Prostate Cancer	7391	copyKat_aneuploid
9	Breast Cancer	723	copyKat_aneuploid
5	Breast Cancer	17	copyKat_aneuploid
34	Breast Cancer	478	copyKat_aneuploid
6	Breast Cancer	6	copyKat_aneuploid
20	Breast Cancer	242	copyKat_aneuploid
44	Breast Cancer	2472	copyKat_aneuploid
16	Breast Cancer	147	copyKat_aneuploid
22	Breast Cancer	281	copyKat_aneuploid
10	Breast Cancer	187	copyKat_aneuploid
19	Breast Cancer	872	copyKat_aneuploid
8	Breast Cancer	31	copyKat_aneuploid
30	Breast Cancer	497	copyKat_aneuploid
13	Breast Cancer	287	copyKat_aneuploid
23	Breast Cancer	237	copyKat_aneuploid
28	Colorectal Cancer	1368	copyKat_aneuploid
21	Colorectal Cancer	1141	copyKat_aneuploid
26	Colorectal Cancer	1767	copyKat_aneuploid
19	Colorectal Cancer	400	copyKat_aneuploid
2	Colorectal Cancer	31	copyKat_aneuploid
4	Colorectal Cancer	151	copyKat_aneuploid
10	Colorectal Cancer	297	copyKat_aneuploid
6	Lung Cancer	126	copyKat_aneuploid
9	Lung Cancer	196	copyKat_aneuploid
20	Lung Cancer	1129	copyKat_aneuploid
21	Lung Cancer	1914	copyKat_aneuploid
23	Lung Cancer	3322	copyKat_aneuploid
14	Lung Cancer	690	copyKat_aneuploid
10	Lung Cancer	159	copyKat_aneuploid
12	Lung Cancer	392	copyKat_aneuploid
1	Ovarian Cancer	38	copyKat_aneuploid
8	Pancreatic Cancer	445	copyKat_aneuploid
4	Pancreatic Cancer	77	copyKat_aneuploid
9	Pancreatic Cancer	188	copyKat_aneuploid
2	Pancreatic Cancer	213	copyKat_aneuploid
13	Pancreatic Cancer	209	copyKat_aneuploid
24	Pancreatic Cancer	1694	copyKat_aneuploid
6	Pancreatic Cancer	118	copyKat_aneuploid
3	Pancreatic Cancer	111	copyKat_aneuploid
23	Pancreatic Cancer	1464	copyKat_aneuploid
19	Pancreatic Cancer	172	copyKat_aneuploid
1	Pancreatic Cancer	353	copyKat_aneuploid
18	Pancreatic Cancer	122	copyKat_aneuploid
11	Pancreatic Cancer	269	copyKat_aneuploid
14	Pancreatic Cancer	229	copyKat_aneuploid
21	Pancreatic Cancer	1025	copyKat_aneuploid
12	Pancreatic Cancer	257	copyKat_aneuploid
7	Pancreatic Cancer	222	copyKat_aneuploid
15	Pancreatic Cancer	220	copyKat_aneuploid
10	Pancreatic Cancer	422	copyKat_aneuploid
5	Pancreatic Cancer	93	copyKat_aneuploid
20	Pancreatic Cancer	286	copyKat_aneuploid
16	Pancreatic Cancer	134	copyKat_aneuploid
17	Pancreatic Cancer	313	copyKat_aneuploid
22	Pancreatic Cancer	779	copyKat_aneuploid
6	Prostate Cancer	640	copyKat_aneuploid
2	Prostate Cancer	55	copyKat_aneuploid
5	Prostate Cancer	645	copyKat_aneuploid
13	Prostate Cancer	1963	copyKat_aneuploid
8	Prostate Cancer	952	copyKat_aneuploid
12	Prostate Cancer	1883	copyKat_aneuploid
7	Prostate Cancer	412	copyKat_aneuploid
10	Prostate Cancer	2092	copyKat_aneuploid
1	Prostate Cancer	99	copyKat_aneuploid
9	Prostate Cancer	2080	copyKat_aneuploid
3	Prostate Cancer	583	copyKat_aneuploid
4	Prostate Cancer	502	copyKat_aneuploid
11	Prostate Cancer	874	copyKat_aneuploid
2	Bladder Cancer	837	copyKat_diploid
8	Bladder Cancer	3735	copyKat_diploid
3	Bladder Cancer	653	copyKat_diploid
7	Bladder Cancer	94	copyKat_diploid
4	Bladder Cancer	1166	copyKat_diploid
1	Bladder Cancer	542	copyKat_diploid
5	Bladder Cancer	170	copyKat_diploid
6	Bladder Cancer	851	copyKat_diploid
7	Breast Cancer	253	copyKat_diploid
1	Breast Cancer	0	copyKat_diploid
25	Breast Cancer	151	copyKat_diploid
15	Breast Cancer	1	copyKat_diploid
2	Breast Cancer	29	copyKat_diploid
21	Breast Cancer	59	copyKat_diploid
18	Breast Cancer	45	copyKat_diploid
3	Breast Cancer	5	copyKat_diploid
27	Breast Cancer	1186	copyKat_diploid
41	Breast Cancer	172	copyKat_diploid
46	Breast Cancer	280	copyKat_diploid
4	Breast Cancer	74	copyKat_diploid
11	Breast Cancer	224	copyKat_diploid
14	Breast Cancer	46	copyKat_diploid
29	Breast Cancer	50	copyKat_diploid
12	Breast Cancer	189	copyKat_diploid
33	Breast Cancer	2803	copyKat_diploid
36	Breast Cancer	234	copyKat_diploid
35	Breast Cancer	1327	copyKat_diploid
45	Breast Cancer	296	copyKat_diploid
24	Breast Cancer	347	copyKat_diploid
32	Breast Cancer	35	copyKat_diploid
39	Breast Cancer	742	copyKat_diploid
40	Breast Cancer	203	copyKat_diploid
37	Breast Cancer	147	copyKat_diploid
42	Breast Cancer	1291	copyKat_diploid
43	Breast Cancer	180	copyKat_diploid
31	Breast Cancer	59	copyKat_diploid
26	Breast Cancer	6	copyKat_diploid
17	Breast Cancer	301	copyKat_diploid
28	Breast Cancer	303	copyKat_diploid
38	Breast Cancer	42	copyKat_diploid
23	Colorectal Cancer	134	copyKat_diploid
15	Colorectal Cancer	130	copyKat_diploid
22	Colorectal Cancer	272	copyKat_diploid
8	Colorectal Cancer	130	copyKat_diploid
1	Colorectal Cancer	16	copyKat_diploid
6	Colorectal Cancer	82	copyKat_diploid
18	Colorectal Cancer	243	copyKat_diploid
12	Colorectal Cancer	257	copyKat_diploid
27	Colorectal Cancer	34	copyKat_diploid
7	Colorectal Cancer	199	copyKat_diploid
11	Colorectal Cancer	49	copyKat_diploid
5	Colorectal Cancer	195	copyKat_diploid
9	Colorectal Cancer	275	copyKat_diploid
30	Colorectal Cancer	167	copyKat_diploid
3	Colorectal Cancer	283	copyKat_diploid
24	Colorectal Cancer	118	copyKat_diploid
16	Colorectal Cancer	142	copyKat_diploid
17	Colorectal Cancer	437	copyKat_diploid
25	Colorectal Cancer	13	copyKat_diploid
29	Colorectal Cancer	131	copyKat_diploid
20	Colorectal Cancer	152	copyKat_diploid
14	Colorectal Cancer	47	copyKat_diploid
13	Colorectal Cancer	89	copyKat_diploid
5	Brain Cancer	210	copyKat_diploid
8	Brain Cancer	0	copyKat_diploid
2	Brain Cancer	266	copyKat_diploid
11	Brain Cancer	4799	copyKat_diploid
10	Brain Cancer	1117	copyKat_diploid
9	Brain Cancer	1294	copyKat_diploid
6	Brain Cancer	562	copyKat_diploid
7	Brain Cancer	552	copyKat_diploid
4	Brain Cancer	326	copyKat_diploid
12	Brain Cancer	2011	copyKat_diploid
16	Kidney Cancer	3	copyKat_diploid
18	Kidney Cancer	29	copyKat_diploid
17	Kidney Cancer	262	copyKat_diploid
8	Kidney Cancer	0	copyKat_diploid
10	Kidney Cancer	4	copyKat_diploid
15	Kidney Cancer	92	copyKat_diploid
14	Kidney Cancer	135	copyKat_diploid
9	Kidney Cancer	62	copyKat_diploid
13	Kidney Cancer	10	copyKat_diploid
11	Kidney Cancer	15	copyKat_diploid
12	Kidney Cancer	8	copyKat_diploid
7	Kidney Cancer	5	copyKat_diploid
6	Kidney Cancer	9	copyKat_diploid
5	Kidney Cancer	6	copyKat_diploid
4	Kidney Cancer	3	copyKat_diploid
1	Kidney Cancer	22	copyKat_diploid
2	Kidney Cancer	9	copyKat_diploid
3	Kidney Cancer	15	copyKat_diploid
1	Liver Cancer	22	copyKat_diploid
6	Liver Cancer	1	copyKat_diploid
2	Liver Cancer	1	copyKat_diploid
3	Liver Cancer	33	copyKat_diploid
5	Liver Cancer	33	copyKat_diploid
4	Liver Cancer	23	copyKat_diploid
7	Liver Cancer	10	copyKat_diploid
8	Liver Cancer	411	copyKat_diploid
11	Lung Cancer	223	copyKat_diploid
18	Lung Cancer	14	copyKat_diploid
24	Lung Cancer	1680	copyKat_diploid
5	Lung Cancer	44	copyKat_diploid
3	Lung Cancer	31	copyKat_diploid
1	Lung Cancer	30	copyKat_diploid
4	Lung Cancer	12	copyKat_diploid
17	Lung Cancer	160	copyKat_diploid
7	Lung Cancer	239	copyKat_diploid
13	Lung Cancer	160	copyKat_diploid
2	Lung Cancer	20	copyKat_diploid
16	Lung Cancer	304	copyKat_diploid
15	Lung Cancer	16	copyKat_diploid
8	Lung Cancer	581	copyKat_diploid
22	Lung Cancer	113	copyKat_diploid
2	Melanoma	0	copyKat_diploid
4	Melanoma	0	copyKat_diploid
9	Melanoma	0	copyKat_diploid
8	Melanoma	0	copyKat_diploid
7	Melanoma	0	copyKat_diploid
1	Melanoma	0	copyKat_diploid
3	Melanoma	1	copyKat_diploid
6	Melanoma	42	copyKat_diploid
5	Melanoma	2	copyKat_diploid
6	Neuroblastoma	6	copyKat_diploid
17	Neuroblastoma	4977	copyKat_diploid
10	Neuroblastoma	4372	copyKat_diploid
2	Neuroblastoma	14	copyKat_diploid
13	Neuroblastoma	7631	copyKat_diploid
11	Neuroblastoma	2664	copyKat_diploid
14	Neuroblastoma	8088	copyKat_diploid
3	Neuroblastoma	32	copyKat_diploid
4	Neuroblastoma	0	copyKat_diploid
9	Neuroblastoma	1	copyKat_diploid
15	Neuroblastoma	7	copyKat_diploid
12	Neuroblastoma	0	copyKat_diploid
16	Neuroblastoma	7355	copyKat_diploid
7	Neuroblastoma	2	copyKat_diploid
3	Brain Cancer	14	copyKat_diploid
1	Brain Cancer	36	copyKat_diploid
19	Lung Cancer	2287	copyKat_diploid
25	Lung Cancer	2192	copyKat_diploid
10	Melanoma	193	copyKat_diploid
11	Melanoma	541	copyKat_diploid
1	Neuroblastoma	1698	copyKat_diploid
8	Neuroblastoma	2430	copyKat_diploid
5	Neuroblastoma	909	copyKat_diploid
3	Ovarian Cancer	8618	copyKat_diploid
4	Ovarian Cancer	395	copyKat_diploid
2	Ovarian Cancer	998	copyKat_diploid
14	Prostate Cancer	2325	copyKat_diploid
9	Breast Cancer	54	copyKat_diploid
5	Breast Cancer	6	copyKat_diploid
34	Breast Cancer	719	copyKat_diploid
6	Breast Cancer	3	copyKat_diploid
20	Breast Cancer	35	copyKat_diploid
44	Breast Cancer	1174	copyKat_diploid
16	Breast Cancer	660	copyKat_diploid
22	Breast Cancer	139	copyKat_diploid
10	Breast Cancer	101	copyKat_diploid
19	Breast Cancer	110	copyKat_diploid
8	Breast Cancer	9	copyKat_diploid
30	Breast Cancer	450	copyKat_diploid
13	Breast Cancer	34	copyKat_diploid
23	Breast Cancer	2047	copyKat_diploid
28	Colorectal Cancer	1092	copyKat_diploid
21	Colorectal Cancer	55	copyKat_diploid
26	Colorectal Cancer	1130	copyKat_diploid
19	Colorectal Cancer	726	copyKat_diploid
2	Colorectal Cancer	186	copyKat_diploid
4	Colorectal Cancer	177	copyKat_diploid
10	Colorectal Cancer	363	copyKat_diploid
6	Lung Cancer	24	copyKat_diploid
9	Lung Cancer	207	copyKat_diploid
20	Lung Cancer	802	copyKat_diploid
21	Lung Cancer	161	copyKat_diploid
23	Lung Cancer	836	copyKat_diploid
14	Lung Cancer	202	copyKat_diploid
10	Lung Cancer	452	copyKat_diploid
12	Lung Cancer	103	copyKat_diploid
1	Ovarian Cancer	90	copyKat_diploid
8	Pancreatic Cancer	100	copyKat_diploid
4	Pancreatic Cancer	66	copyKat_diploid
9	Pancreatic Cancer	2169	copyKat_diploid
2	Pancreatic Cancer	19	copyKat_diploid
13	Pancreatic Cancer	905	copyKat_diploid
24	Pancreatic Cancer	71	copyKat_diploid
6	Pancreatic Cancer	704	copyKat_diploid
3	Pancreatic Cancer	573	copyKat_diploid
23	Pancreatic Cancer	159	copyKat_diploid
19	Pancreatic Cancer	1024	copyKat_diploid
1	Pancreatic Cancer	318	copyKat_diploid
18	Pancreatic Cancer	486	copyKat_diploid
11	Pancreatic Cancer	65	copyKat_diploid
14	Pancreatic Cancer	112	copyKat_diploid
21	Pancreatic Cancer	27	copyKat_diploid
12	Pancreatic Cancer	1248	copyKat_diploid
7	Pancreatic Cancer	595	copyKat_diploid
15	Pancreatic Cancer	320	copyKat_diploid
10	Pancreatic Cancer	89	copyKat_diploid
5	Pancreatic Cancer	258	copyKat_diploid
20	Pancreatic Cancer	640	copyKat_diploid
16	Pancreatic Cancer	296	copyKat_diploid
17	Pancreatic Cancer	188	copyKat_diploid
22	Pancreatic Cancer	1417	copyKat_diploid
6	Prostate Cancer	28	copyKat_diploid
2	Prostate Cancer	238	copyKat_diploid
5	Prostate Cancer	300	copyKat_diploid
13	Prostate Cancer	3727	copyKat_diploid
8	Prostate Cancer	298	copyKat_diploid
12	Prostate Cancer	1517	copyKat_diploid
7	Prostate Cancer	384	copyKat_diploid
10	Prostate Cancer	377	copyKat_diploid
1	Prostate Cancer	73	copyKat_diploid
9	Prostate Cancer	34	copyKat_diploid
3	Prostate Cancer	108	copyKat_diploid
4	Prostate Cancer	118	copyKat_diploid
11	Prostate Cancer	2068	copyKat_diploid

## Sheet: Figure 3B agreement plots
Patient	Disease	Agreement Pct
1	Bladder Cancer	98.3847
2	Bladder Cancer	93.1741
3	Bladder Cancer	98.7053
4	Bladder Cancer	89.1174
5	Bladder Cancer	98.4086
6	Bladder Cancer	88.7627
7	Bladder Cancer	99.4245
8	Bladder Cancer	60.5735
1	Brain Cancer	94.4444
2	Brain Cancer	53.3646
3	Brain Cancer	73.2113
4	Brain Cancer	42.7083
5	Brain Cancer	65.0246
6	Brain Cancer	44.4902
7	Brain Cancer	48.7179
8	Brain Cancer	71.7486
9	Brain Cancer	49.0204
10	Brain Cancer	59.472
11	Brain Cancer	45.5083
12	Brain Cancer	51.701
1	Breast Cancer	200
2	Breast Cancer	1.38889
3	Breast Cancer	0.892857
4	Breast Cancer	28.9855
5	Breast Cancer	19.0476
6	Breast Cancer	200
7	Breast Cancer	25.3076
8	Breast Cancer	38.8889
9	Breast Cancer	2.46238
10	Breast Cancer	34.7826
11	Breast Cancer	14.2317
12	Breast Cancer	100
13	Breast Cancer	40
14	Breast Cancer	84.3284
15	Breast Cancer	98.8439
16	Breast Cancer	87.3016
17	Breast Cancer	90.9853
18	Breast Cancer	98.2979
19	Breast Cancer	25.8174
20	Breast Cancer	98.0769
21	Breast Cancer	96.6912
22	Breast Cancer	53.7815
23	Breast Cancer	98.3748
24	Breast Cancer	27.5109
25	Breast Cancer	90.1163
26	Breast Cancer	82.1369
27	Breast Cancer	99.8165
28	Breast Cancer	45.0369
29	Breast Cancer	99.7106
30	Breast Cancer	47.4172
31	Breast Cancer	98.3333
32	Breast Cancer	99.359
33	Breast Cancer	78.5278
34	Breast Cancer	55.8696
35	Breast Cancer	90.26
36	Breast Cancer	93.1953
37	Breast Cancer	99.1129
38	Breast Cancer	98.8712
39	Breast Cancer	99.7549
40	Breast Cancer	97.1895
41	Breast Cancer	97.8779
42	Breast Cancer	51.5572
43	Breast Cancer	92.4692
44	Breast Cancer	69.2525
45	Breast Cancer	99.5735
46	Breast Cancer	99.88
1	Colorectal Cancer	21.4286
2	Colorectal Cancer	91.6667
3	Colorectal Cancer	58.9226
4	Colorectal Cancer	98.3278
5	Colorectal Cancer	97.9798
6	Colorectal Cancer	98.4615
7	Colorectal Cancer	66.8508
8	Colorectal Cancer	90.6061
9	Colorectal Cancer	91.6168
10	Colorectal Cancer	97.4318
11	Colorectal Cancer	96.8051
12	Colorectal Cancer	69.9495
13	Colorectal Cancer	70.3704
14	Colorectal Cancer	97.3134
15	Colorectal Cancer	86.3636
16	Colorectal Cancer	69.7531
17	Colorectal Cancer	89.9882
18	Colorectal Cancer	84.3636
19	Colorectal Cancer	89.5553
20	Colorectal Cancer	46.6019
21	Colorectal Cancer	40.4938
22	Colorectal Cancer	90.3397
23	Colorectal Cancer	89.6044
24	Colorectal Cancer	88.4068
25	Colorectal Cancer	99.1677
26	Colorectal Cancer	99.4457
27	Colorectal Cancer	95.8019
28	Colorectal Cancer	66.6522
29	Colorectal Cancer	93.0571
30	Colorectal Cancer	93.8313
1	Kidney Cancer	45.4545
2	Kidney Cancer	50
3	Kidney Cancer	26
4	Kidney Cancer	80
5	Kidney Cancer	72.7273
6	Kidney Cancer	67.7419
7	Kidney Cancer	87.8788
8	Kidney Cancer	97.8022
9	Kidney Cancer	56.8421
10	Kidney Cancer	95.7895
11	Kidney Cancer	67.1233
12	Kidney Cancer	74.8428
13	Kidney Cancer	93.5484
14	Kidney Cancer	62.4454
15	Kidney Cancer	61.5385
16	Kidney Cancer	96.3636
17	Kidney Cancer	70.9424
18	Kidney Cancer	97.4164
1	Liver Cancer	91.6667
2	Liver Cancer	77.7778
3	Liver Cancer	62.5
4	Liver Cancer	60.7143
5	Liver Cancer	100
6	Liver Cancer	100
7	Liver Cancer	97.8947
8	Liver Cancer	17.418
1	Lung Cancer	15.7205
2	Lung Cancer	10.1322
3	Lung Cancer	16.726
4	Lung Cancer	77.686
5	Lung Cancer	56.1798
6	Lung Cancer	97.0588
7	Lung Cancer	87.4055
8	Lung Cancer	98.3077
9	Lung Cancer	87.1866
10	Lung Cancer	51.1583
11	Lung Cancer	89.4619
12	Lung Cancer	84.0295
13	Lung Cancer	88.2
14	Lung Cancer	98.9333
15	Lung Cancer	85.8277
16	Lung Cancer	98.328
17	Lung Cancer	96.2761
18	Lung Cancer	99.3737
19	Lung Cancer	85.8498
20	Lung Cancer	74.4751
21	Lung Cancer	98.3215
22	Lung Cancer	97.0825
23	Lung Cancer	99.2295
24	Lung Cancer	65.4385
25	Lung Cancer	96.6622
1	Melanoma	100
2	Melanoma	80
3	Melanoma	87.5
4	Melanoma	100
5	Melanoma	80
6	Melanoma	62.1622
7	Melanoma	97.7273
8	Melanoma	100
9	Melanoma	97.8142
10	Melanoma	98.2026
11	Melanoma	99.2558
1	Neuroblastoma	51.1191
2	Neuroblastoma	22.3692
3	Neuroblastoma	94.7514
4	Neuroblastoma	98.9744
5	Neuroblastoma	17.451
6	Neuroblastoma	97.9255
7	Neuroblastoma	98.2078
8	Neuroblastoma	30.6697
9	Neuroblastoma	99.9842
10	Neuroblastoma	30.8937
11	Neuroblastoma	60.2013
12	Neuroblastoma	100
13	Neuroblastoma	25.8228
14	Neuroblastoma	30.9544
15	Neuroblastoma	99.9421
16	Neuroblastoma	50.0848
17	Neuroblastoma	67.2739
1	Ovarian Cancer	59.4595
2	Ovarian Cancer	97.3394
3	Ovarian Cancer	91.2729
4	Ovarian Cancer	84.9394
1	Pancreatic Cancer	39.7914
2	Pancreatic Cancer	37.2294
3	Pancreatic Cancer	71.6374
4	Pancreatic Cancer	85.1064
5	Pancreatic Cancer	98.2906
6	Pancreatic Cancer	99.3888
7	Pancreatic Cancer	97.775
8	Pancreatic Cancer	53.3708
9	Pancreatic Cancer	97.8769
10	Pancreatic Cancer	59.8039
11	Pancreatic Cancer	56.5868
12	Pancreatic Cancer	99.0667
13	Pancreatic Cancer	92.7093
14	Pancreatic Cancer	81.8182
15	Pancreatic Cancer	70.2335
16	Pancreatic Cancer	42.8571
17	Pancreatic Cancer	74.4
18	Pancreatic Cancer	41.9628
19	Pancreatic Cancer	38.7124
20	Pancreatic Cancer	50.5411
21	Pancreatic Cancer	99.5247
22	Pancreatic Cancer	16.8033
23	Pancreatic Cancer	98.9526
24	Pancreatic Cancer	99.7167
1	Prostate Cancer	80.6667
2	Prostate Cancer	45.7447
3	Prostate Cancer	95.2381
4	Prostate Cancer	83.9465
5	Prostate Cancer	93.9841
6	Prostate Cancer	98.3459
7	Prostate Cancer	57.8035
8	Prostate Cancer	77.2876
9	Prostate Cancer	98.3802
10	Prostate Cancer	85.3885
11	Prostate Cancer	31.4859
12	Prostate Cancer	51.5915
13	Prostate Cancer	34.4991
14	Prostate Cancer	86.0272

## Sheet: Figure 4A
x	node	next_x	next_node
original_annotation.2	Macrophage	scATOMIC_pred	Macrophage
scATOMIC_pred	Macrophage
original_annotation.2	T Cells	scATOMIC_pred	CD4+ T Cells
scATOMIC_pred	CD4+ T Cells
original_annotation.2	Macrophage	scATOMIC_pred	Macrophage
scATOMIC_pred	Macrophage
original_annotation.2	Epithelial Cells	scATOMIC_pred	Lung Cancer Cells
scATOMIC_pred	Lung Cancer Cells
original_annotation.2	Mast Cells	scATOMIC_pred	Mast Cells
scATOMIC_pred	Mast Cells
original_annotation.2	Epithelial Cells	scATOMIC_pred	Lung Cancer Cells
scATOMIC_pred	Lung Cancer Cells
original_annotation.2	Macrophage	scATOMIC_pred	Macrophage
scATOMIC_pred	Macrophage
original_annotation.2	Epithelial Cells	scATOMIC_pred	Lung Cancer Cells
scATOMIC_pred	Lung Cancer Cells
original_annotation.2	Endothelial Cells	scATOMIC_pred	Endothelial Cells
scATOMIC_pred	Endothelial Cells
original_annotation.2	B Cells	scATOMIC_pred	Plasma Cells
scATOMIC_pred	Plasma Cells
original_annotation.2	Macrophage	scATOMIC_pred	Macrophage
scATOMIC_pred	Macrophage
original_annotation.2	B Cells	scATOMIC_pred	B Cells
scATOMIC_pred	B Cells
original_annotation.2	T Cells	scATOMIC_pred	T regulatory Cells
scATOMIC_pred	T regulatory Cells
original_annotation.2	Epithelial Cells	scATOMIC_pred	Lung Cancer Cells
scATOMIC_pred	Lung Cancer Cells
original_annotation.2	B Cells	scATOMIC_pred	B Cells
scATOMIC_pred	B Cells
original_annotation.2	Macrophage	scATOMIC_pred	Macrophage
scATOMIC_pred	Macrophage
original_annotation.2	T Cells	scATOMIC_pred	CD4 or CD8 T Cells
scATOMIC_pred	CD4 or CD8 T Cells
original_annotation.2	T Cells	scATOMIC_pred	Effector/Memory CD8+ T Cells
scATOMIC_pred	Effector/Memory CD8+ T Cells
original_annotation.2	Macrophage	scATOMIC_pred	Macrophage
scATOMIC_pred	Macrophage
original_annotation.2	T Cells	scATOMIC_pred	CD8+ T Cells
scATOMIC_pred	CD8+ T Cells
original_annotation.2	Macrophage	scATOMIC_pred	Macrophage
scATOMIC_pred	Macrophage
original_annotation.2	Epithelial Cells	scATOMIC_pred	Lung Cancer Cells
scATOMIC_pred	Lung Cancer Cells
original_annotation.2	T Cells	scATOMIC_pred	Effector/Memory CD8+ T Cells
scATOMIC_pred	Effector/Memory CD8+ T Cells
original_annotation.2	Macrophage	scATOMIC_pred	Macrophage
scATOMIC_pred	Macrophage
original_annotation.2	Epithelial Cells	scATOMIC_pred	Lung Cancer Cells
scATOMIC_pred	Lung Cancer Cells
original_annotation.2	Fibroblast	scATOMIC_pred	Cancer Associated Fibroblasts
scATOMIC_pred	Cancer Associated Fibroblasts
original_annotation.2	T Cells	scATOMIC_pred	CD8+ T Cells
scATOMIC_pred	CD8+ T Cells
original_annotation.2	T Cells	scATOMIC_pred	T regulatory Cells
scATOMIC_pred	T regulatory Cells
original_annotation.2	Epithelial Cells	scATOMIC_pred	Lung Cancer Cells
scATOMIC_pred	Lung Cancer Cells
original_annotation.2	Macrophage	scATOMIC_pred	Macrophage
scATOMIC_pred	Macrophage
original_annotation.2	T Cells	scATOMIC_pred	Effector/Memory CD8+ T Cells
scATOMIC_pred	Effector/Memory CD8+ T Cells
original_annotation.2	B Cells	scATOMIC_pred	B Cells
scATOMIC_pred	B Cells
original_annotation.2	Epithelial Cells	scATOMIC_pred	Lung Cancer Cells
scATOMIC_pred	Lung Cancer Cells
original_annotation.2	Epithelial Cells	scATOMIC_pred	Lung Cancer Cells
scATOMIC_pred	Lung Cancer Cells
original_annotation.2	T Cells	scATOMIC_pred	CD4+ T Cells
scATOMIC_pred	CD4+ T Cells
original_annotation.2	B Cells	scATOMIC_pred	Plasma Cells
scATOMIC_pred	Plasma Cells
original_annotation.2	Epithelial Cells	scATOMIC_pred	Lung Cancer Cells
scATOMIC_pred	Lung Cancer Cells
original_annotation.2	B Cells	scATOMIC_pred	B Cells
scATOMIC_pred	B Cells
original_annotation.2	T Cells	scATOMIC_pred	Effector/Memory CD4+ T Cells
scATOMIC_pred	Effector/Memory CD4+ T Cells
original_annotation.2	Mast Cells	scATOMIC_pred	Mast Cells
scATOMIC_pred	Mast Cells
original_annotation.2	Epithelial Cells	scATOMIC_pred	Lung Cancer Cells
scATOMIC_pred	Lung Cancer Cells
original_annotation.2	Mast Cells	scATOMIC_pred	Mast Cells
scATOMIC_pred	Mast Cells
original_annotation.2	Epithelial Cells	scATOMIC_pred	Lung Cancer Cells
scATOMIC_pred	Lung Cancer Cells
original_annotation.2	Epithelial Cells	scATOMIC_pred	Lung Cancer Cells
scATOMIC_pred	Lung Cancer Cells
original_annotation.2	Epithelial Cells	scATOMIC_pred	Lung Cancer Cells
scATOMIC_pred	Lung Cancer Cells
original_annotation.2	T Cells	scATOMIC_pred	T regulatory Cells
scATOMIC_pred	T regulatory Cells
original_annotation.2	T Cells	scATOMIC_pred	Effector/Memory CD8+ T Cells
scATOMIC_pred	Effector/Memory CD8+ T Cells
original_annotation.2	T Cells	scATOMIC_pred	Effector/Memory CD8+ T Cells
scATOMIC_pred	Effector/Memory CD8+ T Cells
original_annotation.2	Fibroblast	scATOMIC_pred	Cancer Associated Fibroblasts
scATOMIC_pred	Cancer Associated Fibroblasts
original_annotation.2	Epithelial Cells	scATOMIC_pred	T regulatory Cells
scATOMIC_pred	T regulatory Cells
original_annotation.2	Macrophage	scATOMIC_pred	Macrophage
scATOMIC_pred	Macrophage
original_annotation.2	B Cells	scATOMIC_pred	B Cells
scATOMIC_pred	B Cells
original_annotation.2	Macrophage	scATOMIC_pred	Macrophage
scATOMIC_pred	Macrophage
original_annotation.2	T Cells	scATOMIC_pred	Effector/Memory CD8+ T Cells
scATOMIC_pred	Effector/Memory CD8+ T Cells
original_annotation.2	Macrophage	scATOMIC_pred	Macrophage
scATOMIC_pred	Macrophage
original_annotation.2	Epithelial Cells	scATOMIC_pred	Lung Cancer Cells
scATOMIC_pred	Lung Cancer Cells
original_annotation.2	Epithelial Cells	scATOMIC_pred	Lung Cancer Cells
scATOMIC_pred	Lung Cancer Cells
original_annotation.2	Epithelial Cells	scATOMIC_pred	Lung Cancer Cells
scATOMIC_pred	Lung Cancer Cells
original_annotation.2	Endothelial Cells	scATOMIC_pred	Endothelial Cells
scATOMIC_pred	Endothelial Cells
original_annotation.2	T Cells	scATOMIC_pred	Natural killer Cells
scATOMIC_pred	Natural killer Cells
original_annotation.2	Macrophage	scATOMIC_pred	Macrophage
scATOMIC_pred	Macrophage
original_annotation.2	Macrophage	scATOMIC_pred	Macrophage
scATOMIC_pred	Macrophage
original_annotation.2	T Cells	scATOMIC_pred	Effector/Memory CD8+ T Cells
scATOMIC_pred	Effector/Memory CD8+ T Cells
original_annotation.2	B Cells	scATOMIC_pred	Plasma Cells
scATOMIC_pred	Plasma Cells
original_annotation.2	B Cells	scATOMIC_pred	B Cells
scATOMIC_pred	B Cells
original_annotation.2	Macrophage	scATOMIC_pred	Macrophage
scATOMIC_pred	Macrophage
original_annotation.2	Epithelial Cells	scATOMIC_pred	Lung Cancer Cells
scATOMIC_pred	Lung Cancer Cells
original_annotation.2	T Cells	scATOMIC_pred	Exhausted CD8+ T Cells
scATOMIC_pred	Exhausted CD8+ T Cells
original_annotation.2	Epithelial Cells	scATOMIC_pred	Lung Cancer Cells
scATOMIC_pred	Lung Cancer Cells
original_annotation.2	T Cells	scATOMIC_pred	T regulatory Cells
scATOMIC_pred	T regulatory Cells
original_annotation.2	T Cells	scATOMIC_pred	CD4+ T Cells
scATOMIC_pred	CD4+ T Cells
original_annotation.2	Epithelial Cells	scATOMIC_pred	Lung Cancer Cells
scATOMIC_pred	Lung Cancer Cells
original_annotation.2	Macrophage	scATOMIC_pred	Macrophage
scATOMIC_pred	Macrophage
original_annotation.2	Epithelial Cells	scATOMIC_pred	Lung Cancer Cells
scATOMIC_pred	Lung Cancer Cells
original_annotation.2	T Cells	scATOMIC_pred	Effector/Memory CD4+ T Cells
scATOMIC_pred	Effector/Memory CD4+ T Cells
original_annotation.2	B Cells	scATOMIC_pred	Plasma Cells
scATOMIC_pred	Plasma Cells
original_annotation.2	Fibroblast	scATOMIC_pred	Cancer Associated Fibroblasts
scATOMIC_pred	Cancer Associated Fibroblasts
original_annotation.2	Macrophage	scATOMIC_pred	cDC
scATOMIC_pred	cDC
original_annotation.2	Epithelial Cells	scATOMIC_pred	Lung Cancer Cells
scATOMIC_pred	Lung Cancer Cells
original_annotation.2	T Cells	scATOMIC_pred	CD4+ T Cells
scATOMIC_pred	CD4+ T Cells
original_annotation.2	Fibroblast	scATOMIC_pred	Cancer Associated Fibroblasts
scATOMIC_pred	Cancer Associated Fibroblasts
original_annotation.2	Epithelial Cells	scATOMIC_pred	Lung Cancer Cells
scATOMIC_pred	Lung Cancer Cells
original_annotation.2	T Cells	scATOMIC_pred	CD8+ T Cells
scATOMIC_pred	CD8+ T Cells
original_annotation.2	Fibroblast	scATOMIC_pred	Cancer Associated Fibroblasts
scATOMIC_pred	Cancer Associated Fibroblasts
original_annotation.2	Epithelial Cells	scATOMIC_pred	Lung Cancer Cells
scATOMIC_pred	Lung Cancer Cells
original_annotation.2	T Cells	scATOMIC_pred	Effector/Memory CD8+ T Cells
scATOMIC_pred	Effector/Memory CD8+ T Cells
original_annotation.2	Macrophage	scATOMIC_pred	Macrophage
scATOMIC_pred	Macrophage
original_annotation.2	Epithelial Cells	scATOMIC_pred	Normal Tissue Cells
scATOMIC_pred	Normal Tissue Cells
original_annotation.2	T Cells	scATOMIC_pred	Effector/Memory CD4+ T Cells
scATOMIC_pred	Effector/Memory CD4+ T Cells
original_annotation.2	B Cells	scATOMIC_pred	B Cells
scATOMIC_pred	B Cells
original_annotation.2	B Cells	scATOMIC_pred	pDC
scATOMIC_pred	pDC
original_annotation.2	Epithelial Cells	scATOMIC_pred	Lung Cancer Cells
scATOMIC_pred	Lung Cancer Cells
original_annotation.2	Epithelial Cells	scATOMIC_pred	Non Blood Cells
scATOMIC_pred	Non Blood Cells
original_annotation.2	Fibroblast	scATOMIC_pred	Cancer Associated Fibroblasts
scATOMIC_pred	Cancer Associated Fibroblasts
original_annotation.2	Epithelial Cells	scATOMIC_pred	Lung Cancer Cells
scATOMIC_pred	Lung Cancer Cells
original_annotation.2	Epithelial Cells	scATOMIC_pred	Non Blood Cells
scATOMIC_pred	Non Blood Cells
original_annotation.2	Epithelial Cells	scATOMIC_pred	Lung Cancer Cells
scATOMIC_pred	Lung Cancer Cells
original_annotation.2	Epithelial Cells	scATOMIC_pred	Lung Cancer Cells
scATOMIC_pred	Lung Cancer Cells
original_annotation.2	Macrophage	scATOMIC_pred	cDC
scATOMIC_pred	cDC
original_annotation.2	Mast Cells	scATOMIC_pred	Mast Cells
scATOMIC_pred	Mast Cells
original_annotation.2	T Cells	scATOMIC_pred	T regulatory Cells
scATOMIC_pred	T regulatory Cells
original_annotation.2	Macrophage	scATOMIC_pred	Macrophage
scATOMIC_pred	Macrophage
original_annotation.2	Epithelial Cells	scATOMIC_pred	Lung Cancer Cells
scATOMIC_pred	Lung Cancer Cells
original_annotation.2	T Cells	scATOMIC_pred	Effector/Memory CD8+ T Cells
scATOMIC_pred	Effector/Memory CD8+ T Cells
original_annotation.2	Macrophage	scATOMIC_pred	cDC
scATOMIC_pred	cDC
original_annotation.2	Epithelial Cells	scATOMIC_pred	Lung Cancer Cells
scATOMIC_pred	Lung Cancer Cells
original_annotation.2	B Cells	scATOMIC_pred	B Cells
scATOMIC_pred	B Cells
original_annotation.2	T Cells	scATOMIC_pred	Effector/Memory CD8+ T Cells
scATOMIC_pred	Effector/Memory CD8+ T Cells
original_annotation.2	B Cells	scATOMIC_pred	pDC
scATOMIC_pred	pDC
original_annotation.2	Macrophage	scATOMIC_pred	Macrophage
scATOMIC_pred	Macrophage
original_annotation.2	Epithelial Cells	scATOMIC_pred	Lung Cancer Cells
scATOMIC_pred	Lung Cancer Cells
original_annotation.2	Macrophage	scATOMIC_pred	Macrophage
scATOMIC_pred	Macrophage
original_annotation.2	T Cells	scATOMIC_pred	Tfh/Th1 helper CD4+ T Cells
scATOMIC_pred	Tfh/Th1 helper CD4+ T Cells
original_annotation.2	Mast Cells	scATOMIC_pred	Mast Cells
scATOMIC_pred	Mast Cells
original_annotation.2	T Cells	scATOMIC_pred	CD4 or CD8 T Cells
scATOMIC_pred	CD4 or CD8 T Cells
original_annotation.2	T Cells	scATOMIC_pred	T regulatory Cells
scATOMIC_pred	T regulatory Cells
original_annotation.2	Macrophage	scATOMIC_pred	Macrophage
scATOMIC_pred	Macrophage
original_annotation.2	Epithelial Cells	scATOMIC_pred	Lung Cancer Cells
scATOMIC_pred	Lung Cancer Cells
original_annotation.2	Epithelial Cells	scATOMIC_pred	Lung Cancer Cells
scATOMIC_pred	Lung Cancer Cells
original_annotation.2	T Cells	scATOMIC_pred	Effector/Memory CD4+ T Cells
scATOMIC_pred	Effector/Memory CD4+ T Cells
original_annotation.2	T Cells	scATOMIC_pred	Effector/Memory CD4+ T Cells
scATOMIC_pred	Effector/Memory CD4+ T Cells
original_annotation.2	T Cells	scATOMIC_pred	T regulatory Cells
scATOMIC_pred	T regulatory Cells
original_annotation.2	B Cells	scATOMIC_pred	Plasma Cells
scATOMIC_pred	Plasma Cells
original_annotation.2	Macrophage	scATOMIC_pred	Macrophage
scATOMIC_pred	Macrophage
original_annotation.2	Fibroblast	scATOMIC_pred	Cancer Associated Fibroblasts
scATOMIC_pred	Cancer Associated Fibroblasts
original_annotation.2	Macrophage	scATOMIC_pred	Macrophage
scATOMIC_pred	Macrophage
original_annotation.2	T Cells	scATOMIC_pred	Effector/Memory CD8+ T Cells
scATOMIC_pred	Effector/Memory CD8+ T Cells
original_annotation.2	Macrophage	scATOMIC_pred	Macrophage
scATOMIC_pred	Macrophage
original_annotation.2	Macrophage	scATOMIC_pred	Macrophage
scATOMIC_pred	Macrophage
original_annotation.2	Epithelial Cells	scATOMIC_pred	Lung Cancer Cells
scATOMIC_pred	Lung Cancer Cells
original_annotation.2	Epithelial Cells	scATOMIC_pred	Lung Cancer Cells
scATOMIC_pred	Lung Cancer Cells
original_annotation.2	Epithelial Cells	scATOMIC_pred	Lung Cancer Cells
scATOMIC_pred	Lung Cancer Cells
original_annotation.2	Macrophage	scATOMIC_pred	Macrophage
scATOMIC_pred	Macrophage
original_annotation.2	Epithelial Cells	scATOMIC_pred	Normal Tissue Cells
scATOMIC_pred	Normal Tissue Cells
original_annotation.2	T Cells	scATOMIC_pred	Effector/Memory CD8+ T Cells
scATOMIC_pred	Effector/Memory CD8+ T Cells
original_annotation.2	T Cells	scATOMIC_pred	Effector/Memory CD4+ T Cells
scATOMIC_pred	Effector/Memory CD4+ T Cells
original_annotation.2	T Cells	scATOMIC_pred	Tfh/Th1 helper CD4+ T Cells
scATOMIC_pred	Tfh/Th1 helper CD4+ T Cells
original_annotation.2	Epithelial Cells	scATOMIC_pred	Lung Cancer Cells
scATOMIC_pred	Lung Cancer Cells
original_annotation.2	T Cells	scATOMIC_pred	CD4+ T Cells
scATOMIC_pred	CD4+ T Cells
original_annotation.2	Macrophage	scATOMIC_pred	Macrophage
scATOMIC_pred	Macrophage
original_annotation.2	T Cells	scATOMIC_pred	CD8+ T Cells
scATOMIC_pred	CD8+ T Cells
original_annotation.2	T Cells	scATOMIC_pred	CD4+ T Cells
scATOMIC_pred	CD4+ T Cells
original_annotation.2	Mast Cells	scATOMIC_pred	Mast Cells
scATOMIC_pred	Mast Cells
original_annotation.2	T Cells	scATOMIC_pred	Natural killer Cells
scATOMIC_pred	Natural killer Cells
original_annotation.2	B Cells	scATOMIC_pred	B Cells
scATOMIC_pred	B Cells
original_annotation.2	Macrophage	scATOMIC_pred	Macrophage
scATOMIC_pred	Macrophage
original_annotation.2	Endothelial Cells	scATOMIC_pred	Endothelial Cells
scATOMIC_pred	Endothelial Cells
original_annotation.2	Macrophage	scATOMIC_pred	Macrophage
scATOMIC_pred	Macrophage
original_annotation.2	Epithelial Cells	scATOMIC_pred	Lung Cancer Cells
scATOMIC_pred	Lung Cancer Cells
original_annotation.2	Epithelial Cells	scATOMIC_pred	Lung Cancer Cells
scATOMIC_pred	Lung Cancer Cells
original_annotation.2	T Cells	scATOMIC_pred	Effector/Memory CD8+ T Cells
scATOMIC_pred	Effector/Memory CD8+ T Cells
original_annotation.2	Macrophage	scATOMIC_pred	Macrophage
scATOMIC_pred	Macrophage
original_annotation.2	Epithelial Cells	scATOMIC_pred	Lung Cancer Cells
scATOMIC_pred	Lung Cancer Cells
original_annotation.2	Epithelial Cells	scATOMIC_pred	Lung Cancer Cells
scATOMIC_pred	Lung Cancer Cells
original_annotation.2	Epithelial Cells	scATOMIC_pred	Lung Cancer Cells
scATOMIC_pred	Lung Cancer Cells
original_annotation.2	B Cells	scATOMIC_pred	B Cells
scATOMIC_pred	B Cells
original_annotation.2	T Cells	scATOMIC_pred	CD4+ T Cells
scATOMIC_pred	CD4+ T Cells
original_annotation.2	Epithelial Cells	scATOMIC_pred	Lung Cancer Cells
scATOMIC_pred	Lung Cancer Cells
original_annotation.2	Macrophage	scATOMIC_pred	Macrophage
scATOMIC_pred	Macrophage
original_annotation.2	Macrophage	scATOMIC_pred	Macrophage
scATOMIC_pred	Macrophage
original_annotation.2	Macrophage	scATOMIC_pred	Macrophage
scATOMIC_pred	Macrophage
original_annotation.2	T Cells	scATOMIC_pred	Effector/Memory CD8+ T Cells
scATOMIC_pred	Effector/Memory CD8+ T Cells
original_annotation.2	T Cells	scATOMIC_pred	Natural killer Cells
scATOMIC_pred	Natural killer Cells
original_annotation.2	Epithelial Cells	scATOMIC_pred	Non Blood Cells
scATOMIC_pred	Non Blood Cells
original_annotation.2	Epithelial Cells	scATOMIC_pred	Lung Cancer Cells
scATOMIC_pred	Lung Cancer Cells
original_annotation.2	T Cells	scATOMIC_pred	Effector/Memory CD8+ T Cells
scATOMIC_pred	Effector/Memory CD8+ T Cells
original_annotation.2	Epithelial Cells	scATOMIC_pred	Lung Cancer Cells
scATOMIC_pred	Lung Cancer Cells
original_annotation.2	T Cells	scATOMIC_pred	Effector/Memory CD4+ T Cells
scATOMIC_pred	Effector/Memory CD4+ T Cells
original_annotation.2	T Cells	scATOMIC_pred	Effector/Memory CD8+ T Cells
scATOMIC_pred	Effector/Memory CD8+ T Cells
original_annotation.2	B Cells	scATOMIC_pred	B Cells
scATOMIC_pred	B Cells
original_annotation.2	Macrophage	scATOMIC_pred	Macrophage
scATOMIC_pred	Macrophage
original_annotation.2	Epithelial Cells	scATOMIC_pred	Non Blood Cells
scATOMIC_pred	Non Blood Cells
original_annotation.2	Macrophage	scATOMIC_pred	cDC
scATOMIC_pred	cDC
original_annotation.2	Macrophage	scATOMIC_pred	Macrophage
scATOMIC_pred	Macrophage
original_annotation.2	Fibroblast	scATOMIC_pred	Cancer Associated Fibroblasts
scATOMIC_pred	Cancer Associated Fibroblasts
original_annotation.2	T Cells	scATOMIC_pred	T regulatory Cells
scATOMIC_pred	T regulatory Cells
original_annotation.2	T Cells	scATOMIC_pred	T regulatory Cells
scATOMIC_pred	T regulatory Cells
original_annotation.2	Fibroblast	scATOMIC_pred	Cancer Associated Fibroblasts
scATOMIC_pred	Cancer Associated Fibroblasts
original_annotation.2	B Cells	scATOMIC_pred	B Cells
scATOMIC_pred	B Cells
original_annotation.2	Fibroblast	scATOMIC_pred	Cancer Associated Fibroblasts
scATOMIC_pred	Cancer Associated Fibroblasts
original_annotation.2	Epithelial Cells	scATOMIC_pred	Lung Cancer Cells
scATOMIC_pred	Lung Cancer Cells
original_annotation.2	T Cells	scATOMIC_pred	Effector/Memory CD8+ T Cells
scATOMIC_pred	Effector/Memory CD8+ T Cells
original_annotation.2	T Cells	scATOMIC_pred	Tfh/Th1 helper CD4+ T Cells
scATOMIC_pred	Tfh/Th1 helper CD4+ T Cells
original_annotation.2	Macrophage	scATOMIC_pred	cDC
scATOMIC_pred	cDC
original_annotation.2	Epithelial Cells	scATOMIC_pred	Lung Cancer Cells
scATOMIC_pred	Lung Cancer Cells
original_annotation.2	Macrophage	scATOMIC_pred	Macrophage
scATOMIC_pred	Macrophage
original_annotation.2	T Cells	scATOMIC_pred	T regulatory Cells
scATOMIC_pred	T regulatory Cells
original_annotation.2	T Cells	scATOMIC_pred	Tfh/Th1 helper CD4+ T Cells
scATOMIC_pred	Tfh/Th1 helper CD4+ T Cells
original_annotation.2	B Cells	scATOMIC_pred	B Cells
scATOMIC_pred	B Cells
original_annotation.2	T Cells	scATOMIC_pred	Effector/Memory CD8+ T Cells
scATOMIC_pred	Effector/Memory CD8+ T Cells
original_annotation.2	Fibroblast	scATOMIC_pred	Cancer Associated Fibroblasts
scATOMIC_pred	Cancer Associated Fibroblasts
original_annotation.2	Epithelial Cells	scATOMIC_pred	Lung Cancer Cells
scATOMIC_pred	Lung Cancer Cells
original_annotation.2	Epithelial Cells	scATOMIC_pred	Lung Cancer Cells
scATOMIC_pred	Lung Cancer Cells
original_annotation.2	B Cells	scATOMIC_pred	B Cells
scATOMIC_pred	B Cells
original_annotation.2	Endothelial Cells	scATOMIC_pred	Endothelial Cells
scATOMIC_pred	Endothelial Cells
original_annotation.2	Macrophage	scATOMIC_pred	cDC
scATOMIC_pred	cDC
original_annotation.2	Epithelial Cells	scATOMIC_pred	Lung Cancer Cells
scATOMIC_pred	Lung Cancer Cells
original_annotation.2	T Cells	scATOMIC_pred	Effector/Memory CD4+ T Cells
scATOMIC_pred	Effector/Memory CD4+ T Cells
original_annotation.2	T Cells	scATOMIC_pred	CD4+ T Cells
scATOMIC_pred	CD4+ T Cells
original_annotation.2	Macrophage	scATOMIC_pred	Macrophage
scATOMIC_pred	Macrophage
original_annotation.2	Epithelial Cells	scATOMIC_pred	Lung Cancer Cells
scATOMIC_pred	Lung Cancer Cells
original_annotation.2	Macrophage	scATOMIC_pred	Macrophage
scATOMIC_pred	Macrophage
original_annotation.2	Macrophage	scATOMIC_pred	Macrophage
scATOMIC_pred	Macrophage
original_annotation.2	T Cells	scATOMIC_pred	Effector/Memory CD8+ T Cells
scATOMIC_pred	Effector/Memory CD8+ T Cells
original_annotation.2	Macrophage	scATOMIC_pred	Macrophage
scATOMIC_pred	Macrophage
original_annotation.2	T Cells	scATOMIC_pred	Natural killer Cells
scATOMIC_pred	Natural killer Cells
original_annotation.2	Macrophage	scATOMIC_pred	Macrophage
scATOMIC_pred	Macrophage
original_annotation.2	Fibroblast	scATOMIC_pred	Cancer Associated Fibroblasts
scATOMIC_pred	Cancer Associated Fibroblasts
original_annotation.2	T Cells	scATOMIC_pred	Effector/Memory CD8+ T Cells
scATOMIC_pred	Effector/Memory CD8+ T Cells
original_annotation.2	Macrophage	scATOMIC_pred	Macrophage
scATOMIC_pred	Macrophage
original_annotation.2	T Cells	scATOMIC_pred	Effector/Memory CD4+ T Cells
scATOMIC_pred	Effector/Memory CD4+ T Cells
original_annotation.2	T Cells	scATOMIC_pred	Effector/Memory CD4+ T Cells
scATOMIC_pred	Effector/Memory CD4+ T Cells
original_annotation.2	T Cells	scATOMIC_pred	CD4 or CD8 T Cells
scATOMIC_pred	CD4 or CD8 T Cells
original_annotation.2	Epithelial Cells	scATOMIC_pred	Lung Cancer Cells
scATOMIC_pred	Lung Cancer Cells
original_annotation.2	Macrophage	scATOMIC_pred	Macrophage
scATOMIC_pred	Macrophage
original_annotation.2	Epithelial Cells	scATOMIC_pred	Non Blood Cells
scATOMIC_pred	Non Blood Cells
original_annotation.2	Macrophage	scATOMIC_pred	Macrophage
scATOMIC_pred	Macrophage
original_annotation.2	Epithelial Cells	scATOMIC_pred	Lung Cancer Cells
scATOMIC_pred	Lung Cancer Cells
original_annotation.2	T Cells	scATOMIC_pred	Exhausted CD8+ T Cells
scATOMIC_pred	Exhausted CD8+ T Cells
original_annotation.2	Epithelial Cells	scATOMIC_pred	Lung Cancer Cells
scATOMIC_pred	Lung Cancer Cells
original_annotation.2	Epithelial Cells	scATOMIC_pred	Lung Cancer Cells
scATOMIC_pred	Lung Cancer Cells
original_annotation.2	Epithelial Cells	scATOMIC_pred	Non Blood Cells
scATOMIC_pred	Non Blood Cells
original_annotation.2	T Cells	scATOMIC_pred	Natural killer Cells
scATOMIC_pred	Natural killer Cells
original_annotation.2	T Cells	scATOMIC_pred	Effector/Memory CD4+ T Cells
scATOMIC_pred	Effector/Memory CD4+ T Cells
original_annotation.2	T Cells	scATOMIC_pred	Natural killer Cells
scATOMIC_pred	Natural killer Cells
original_annotation.2	T Cells	scATOMIC_pred	Effector/Memory CD4+ T Cells
scATOMIC_pred	Effector/Memory CD4+ T Cells
original_annotation.2	Epithelial Cells	scATOMIC_pred	Non Blood Cells
scATOMIC_pred	Non Blood Cells
original_annotation.2	Fibroblast	scATOMIC_pred	Cancer Associated Fibroblasts
scATOMIC_pred	Cancer Associated Fibroblasts
original_annotation.2	T Cells	scATOMIC_pred	CD4+ T Cells
scATOMIC_pred	CD4+ T Cells
original_annotation.2	Epithelial Cells	scATOMIC_pred	Non Blood Cells
scATOMIC_pred	Non Blood Cells
original_annotation.2	Fibroblast	scATOMIC_pred	Cancer Associated Fibroblasts
scATOMIC_pred	Cancer Associated Fibroblasts
original_annotation.2	Macrophage	scATOMIC_pred	Macrophage
scATOMIC_pred	Macrophage
original_annotation.2	Macrophage	scATOMIC_pred	Macrophage
scATOMIC_pred	Macrophage
original_annotation.2	B Cells	scATOMIC_pred	B Cells
scATOMIC_pred	B Cells
original_annotation.2	T Cells	scATOMIC_pred	T regulatory Cells
scATOMIC_pred	T regulatory Cells
original_annotation.2	Macrophage	scATOMIC_pred	Macrophage
scATOMIC_pred	Macrophage
original_annotation.2	Epithelial Cells	scATOMIC_pred	Non Blood Cells
scATOMIC_pred	Non Blood Cells
original_annotation.2	Epithelial Cells	scATOMIC_pred	Non Blood Cells
scATOMIC_pred	Non Blood Cells
original_annotation.2	Macrophage	scATOMIC_pred	Macrophage
scATOMIC_pred	Macrophage
original_annotation.2	Fibroblast	scATOMIC_pred	Cancer Associated Fibroblasts
scATOMIC_pred	Cancer Associated Fibroblasts
original_annotation.2	T Cells	scATOMIC_pred	Effector/Memory CD8+ T Cells
scATOMIC_pred	Effector/Memory CD8+ T Cells
original_annotation.2	Epithelial Cells	scATOMIC_pred	Lung Cancer Cells
scATOMIC_pred	Lung Cancer Cells
original_annotation.2	T Cells	scATOMIC_pred	Effector/Memory CD4+ T Cells
scATOMIC_pred	Effector/Memory CD4+ T Cells
original_annotation.2	Mast Cells	scATOMIC_pred	Mast Cells
scATOMIC_pred	Mast Cells
original_annotation.2	T Cells	scATOMIC_pred	Effector/Memory CD4+ T Cells
scATOMIC_pred	Effector/Memory CD4+ T Cells
original_annotation.2	B Cells	scATOMIC_pred	pDC
scATOMIC_pred	pDC
original_annotation.2	T Cells	scATOMIC_pred	Effector/Memory CD8+ T Cells
scATOMIC_pred	Effector/Memory CD8+ T Cells
original_annotation.2	Macrophage	scATOMIC_pred	Macrophage
scATOMIC_pred	Macrophage
original_annotation.2	Epithelial Cells	scATOMIC_pred	Lung Cancer Cells
scATOMIC_pred	Lung Cancer Cells
original_annotation.2	B Cells	scATOMIC_pred	B Cells
scATOMIC_pred	B Cells
original_annotation.2	T Cells	scATOMIC_pred	Effector/Memory CD8+ T Cells
scATOMIC_pred	Effector/Memory CD8+ T Cells
original_annotation.2	T Cells	scATOMIC_pred	Effector/Memory CD8+ T Cells
scATOMIC_pred	Effector/Memory CD8+ T Cells
original_annotation.2	Macrophage	scATOMIC_pred	Macrophage
scATOMIC_pred	Macrophage
original_annotation.2	Macrophage	scATOMIC_pred	Macrophage
scATOMIC_pred	Macrophage
original_annotation.2	Macrophage	scATOMIC_pred	cDC
scATOMIC_pred	cDC
original_annotation.2	Epithelial Cells	scATOMIC_pred	Lung Cancer Cells
scATOMIC_pred	Lung Cancer Cells
original_annotation.2	T Cells	scATOMIC_pred	T regulatory Cells
scATOMIC_pred	T regulatory Cells
original_annotation.2	B Cells	scATOMIC_pred	B Cells
scATOMIC_pred	B Cells
original_annotation.2	Epithelial Cells	scATOMIC_pred	Macrophage
scATOMIC_pred	Macrophage
original_annotation.2	Endothelial Cells	scATOMIC_pred	Endothelial Cells
scATOMIC_pred	Endothelial Cells
original_annotation.2	Epithelial Cells	scATOMIC_pred	Lung Cancer Cells
scATOMIC_pred	Lung Cancer Cells
original_annotation.2	Epithelial Cells	scATOMIC_pred	Non Blood Cells
scATOMIC_pred	Non Blood Cells
original_annotation.2	B Cells	scATOMIC_pred	Plasma Cells
scATOMIC_pred	Plasma Cells
original_annotation.2	Macrophage	scATOMIC_pred	Macrophage
scATOMIC_pred	Macrophage
original_annotation.2	Epithelial Cells	scATOMIC_pred	Lung Cancer Cells
scATOMIC_pred	Lung Cancer Cells
original_annotation.2	T Cells	scATOMIC_pred	Effector/Memory CD8+ T Cells
scATOMIC_pred	Effector/Memory CD8+ T Cells
original_annotation.2	T Cells	scATOMIC_pred	Effector/Memory CD4+ T Cells
scATOMIC_pred	Effector/Memory CD4+ T Cells
original_annotation.2	Epithelial Cells	scATOMIC_pred	Lung Cancer Cells
scATOMIC_pred	Lung Cancer Cells
original_annotation.2	Macrophage	scATOMIC_pred	Macrophage
scATOMIC_pred	Macrophage
original_annotation.2	Fibroblast	scATOMIC_pred	Cancer Associated Fibroblasts
scATOMIC_pred	Cancer Associated Fibroblasts
original_annotation.2	Epithelial Cells	scATOMIC_pred	Lung Cancer Cells
scATOMIC_pred	Lung Cancer Cells
original_annotation.2	Epithelial Cells	scATOMIC_pred	Lung Cancer Cells
scATOMIC_pred	Lung Cancer Cells
original_annotation.2	Macrophage	scATOMIC_pred	Macrophage
scATOMIC_pred	Macrophage
original_annotation.2	Epithelial Cells	scATOMIC_pred	cDC
scATOMIC_pred	cDC
original_annotation.2	Epithelial Cells	scATOMIC_pred	Lung Cancer Cells
scATOMIC_pred	Lung Cancer Cells
original_annotation.2	T Cells	scATOMIC_pred	Effector/Memory CD4+ T Cells
scATOMIC_pred	Effector/Memory CD4+ T Cells
original_annotation.2	Macrophage	scATOMIC_pred	Macrophage
scATOMIC_pred	Macrophage
original_annotation.2	Epithelial Cells	scATOMIC_pred	Lung Cancer Cells
scATOMIC_pred	Lung Cancer Cells
original_annotation.2	Epithelial Cells	scATOMIC_pred	Lung Cancer Cells
scATOMIC_pred	Lung Cancer Cells
original_annotation.2	T Cells	scATOMIC_pred	Natural killer Cells
scATOMIC_pred	Natural killer Cells
original_annotation.2	Epithelial Cells	scATOMIC_pred	Lung Cancer Cells
scATOMIC_pred	Lung Cancer Cells
original_annotation.2	Macrophage	scATOMIC_pred	Macrophage
scATOMIC_pred	Macrophage
original_annotation.2	B Cells	scATOMIC_pred	B Cells
scATOMIC_pred	B Cells
original_annotation.2	Epithelial Cells	scATOMIC_pred	Lung Cancer Cells
scATOMIC_pred	Lung Cancer Cells
original_annotation.2	Epithelial Cells	scATOMIC_pred	Lung Cancer Cells
scATOMIC_pred	Lung Cancer Cells
original_annotation.2	Fibroblast	scATOMIC_pred	Cancer Associated Fibroblasts
scATOMIC_pred	Cancer Associated Fibroblasts
original_annotation.2	Mast Cells	scATOMIC_pred	Mast Cells
scATOMIC_pred	Mast Cells
original_annotation.2	B Cells	scATOMIC_pred	Plasma Cells
scATOMIC_pred	Plasma Cells
original_annotation.2	Epithelial Cells	scATOMIC_pred	Non Blood Cells
scATOMIC_pred	Non Blood Cells
original_annotation.2	T Cells	scATOMIC_pred	Effector/Memory CD8+ T Cells
scATOMIC_pred	Effector/Memory CD8+ T Cells
original_annotation.2	Epithelial Cells	scATOMIC_pred	Lung Cancer Cells
scATOMIC_pred	Lung Cancer Cells
original_annotation.2	T Cells	scATOMIC_pred	Natural killer Cells
scATOMIC_pred	Natural killer Cells
original_annotation.2	Fibroblast	scATOMIC_pred	Cancer Associated Fibroblasts
scATOMIC_pred	Cancer Associated Fibroblasts
original_annotation.2	Macrophage	scATOMIC_pred	Macrophage
scATOMIC_pred	Macrophage
original_annotation.2	T Cells	scATOMIC_pred	Effector/Memory CD4+ T Cells
scATOMIC_pred	Effector/Memory CD4+ T Cells
original_annotation.2	Endothelial Cells	scATOMIC_pred	Endothelial Cells
scATOMIC_pred	Endothelial Cells
original_annotation.2	T Cells	scATOMIC_pred	Natural killer Cells
scATOMIC_pred	Natural killer Cells
original_annotation.2	Macrophage	scATOMIC_pred	cDC
scATOMIC_pred	cDC
original_annotation.2	Macrophage	scATOMIC_pred	Macrophage
scATOMIC_pred	Macrophage
original_annotation.2	Epithelial Cells	scATOMIC_pred	Lung Cancer Cells
scATOMIC_pred	Lung Cancer Cells
original_annotation.2	Epithelial Cells	scATOMIC_pred	Lung Cancer Cells
scATOMIC_pred	Lung Cancer Cells
original_annotation.2	T Cells	scATOMIC_pred	Effector/Memory CD4+ T Cells
scATOMIC_pred	Effector/Memory CD4+ T Cells
original_annotation.2	Epithelial Cells	scATOMIC_pred	Lung Cancer Cells
scATOMIC_pred	Lung Cancer Cells
original_annotation.2	Epithelial Cells	scATOMIC_pred	Lung Cancer Cells
scATOMIC_pred	Lung Cancer Cells
original_annotation.2	Epithelial Cells	scATOMIC_pred	Normal Tissue Cells
scATOMIC_pred	Normal Tissue Cells
original_annotation.2	Epithelial Cells	scATOMIC_pred	Lung Cancer Cells
scATOMIC_pred	Lung Cancer Cells
original_annotation.2	Epithelial Cells	scATOMIC_pred	Lung Cancer Cells
scATOMIC_pred	Lung Cancer Cells
original_annotation.2	Macrophage	scATOMIC_pred	Macrophage
scATOMIC_pred	Macrophage
original_annotation.2	T Cells	scATOMIC_pred	Effector/Memory CD8+ T Cells
scATOMIC_pred	Effector/Memory CD8+ T Cells
original_annotation.2	B Cells	scATOMIC_pred	Plasma Cells
scATOMIC_pred	Plasma Cells
original_annotation.2	Macrophage	scATOMIC_pred	Macrophage
scATOMIC_pred	Macrophage
original_annotation.2	Epithelial Cells	scATOMIC_pred	Lung Cancer Cells
scATOMIC_pred	Lung Cancer Cells
original_annotation.2	Epithelial Cells	scATOMIC_pred	Lung Cancer Cells
scATOMIC_pred	Lung Cancer Cells
original_annotation.2	T Cells	scATOMIC_pred	CD4+ T Cells
scATOMIC_pred	CD4+ T Cells
original_annotation.2	Epithelial Cells	scATOMIC_pred	Lung Cancer Cells
scATOMIC_pred	Lung Cancer Cells
original_annotation.2	Epithelial Cells	scATOMIC_pred	Lung Cancer Cells
scATOMIC_pred	Lung Cancer Cells
original_annotation.2	Fibroblast	scATOMIC_pred	Cancer Associated Fibroblasts
scATOMIC_pred	Cancer Associated Fibroblasts
original_annotation.2	Endothelial Cells	scATOMIC_pred	Endothelial Cells
scATOMIC_pred	Endothelial Cells
original_annotation.2	Epithelial Cells	scATOMIC_pred	Lung Cancer Cells
scATOMIC_pred	Lung Cancer Cells
original_annotation.2	Epithelial Cells	scATOMIC_pred	Lung Cancer Cells
scATOMIC_pred	Lung Cancer Cells
original_annotation.2	Epithelial Cells	scATOMIC_pred	Lung Cancer Cells
scATOMIC_pred	Lung Cancer Cells
original_annotation.2	T Cells	scATOMIC_pred	Natural killer Cells
scATOMIC_pred	Natural killer Cells
original_annotation.2	T Cells	scATOMIC_pred	Tfh/Th1 helper CD4+ T Cells
scATOMIC_pred	Tfh/Th1 helper CD4+ T Cells
original_annotation.2	Epithelial Cells	scATOMIC_pred	Non Blood Cells
scATOMIC_pred	Non Blood Cells
original_annotation.2	T Cells	scATOMIC_pred	Natural killer Cells
scATOMIC_pred	Natural killer Cells
original_annotation.2	T Cells	scATOMIC_pred	Effector/Memory CD8+ T Cells
scATOMIC_pred	Effector/Memory CD8+ T Cells
original_annotation.2	Macrophage	scATOMIC_pred	Macrophage
scATOMIC_pred	Macrophage
original_annotation.2	Epithelial Cells	scATOMIC_pred	Lung Cancer Cells
scATOMIC_pred	Lung Cancer Cells
original_annotation.2	Macrophage	scATOMIC_pred	Macrophage
scATOMIC_pred	Macrophage
original_annotation.2	Macrophage	scATOMIC_pred	Macrophage
scATOMIC_pred	Macrophage
original_annotation.2	Macrophage	scATOMIC_pred	Macrophage
scATOMIC_pred	Macrophage
original_annotation.2	T Cells	scATOMIC_pred	Effector/Memory CD8+ T Cells
scATOMIC_pred	Effector/Memory CD8+ T Cells
original_annotation.2	Mast Cells	scATOMIC_pred	Mast Cells
scATOMIC_pred	Mast Cells
original_annotation.2	Endothelial Cells	scATOMIC_pred	Endothelial Cells
scATOMIC_pred	Endothelial Cells
original_annotation.2	Fibroblast	scATOMIC_pred	Cancer Associated Fibroblasts
scATOMIC_pred	Cancer Associated Fibroblasts
original_annotation.2	T Cells	scATOMIC_pred	CD8+ T Cells
scATOMIC_pred	CD8+ T Cells
original_annotation.2	Epithelial Cells	scATOMIC_pred	Lung Cancer Cells
scATOMIC_pred	Lung Cancer Cells
original_annotation.2	Macrophage	scATOMIC_pred	cDC
scATOMIC_pred	cDC
original_annotation.2	Endothelial Cells	scATOMIC_pred	Endothelial Cells
scATOMIC_pred	Endothelial Cells
original_annotation.2	T Cells	scATOMIC_pred	Tfh/Th1 helper CD4+ T Cells
scATOMIC_pred	Tfh/Th1 helper CD4+ T Cells
original_annotation.2	Epithelial Cells	scATOMIC_pred	Macrophage
scATOMIC_pred	Macrophage
original_annotation.2	B Cells	scATOMIC_pred	B Cells
scATOMIC_pred	B Cells
original_annotation.2	Macrophage	scATOMIC_pred	Macrophage
scATOMIC_pred	Macrophage
original_annotation.2	T Cells	scATOMIC_pred	Natural killer Cells
scATOMIC_pred	Natural killer Cells
original_annotation.2	T Cells	scATOMIC_pred	Natural killer Cells
scATOMIC_pred	Natural killer Cells
original_annotation.2	T Cells	scATOMIC_pred	Effector/Memory CD8+ T Cells
scATOMIC_pred	Effector/Memory CD8+ T Cells
original_annotation.2	Macrophage	scATOMIC_pred	Macrophage
scATOMIC_pred	Macrophage
original_annotation.2	T Cells	scATOMIC_pred	Natural killer Cells
scATOMIC_pred	Natural killer Cells
original_annotation.2	Macrophage	scATOMIC_pred	cDC
scATOMIC_pred	cDC
original_annotation.2	Macrophage	scATOMIC_pred	Macrophage
scATOMIC_pred	Macrophage
original_annotation.2	Epithelial Cells	scATOMIC_pred	Macrophage
scATOMIC_pred	Macrophage
original_annotation.2	Epithelial Cells	scATOMIC_pred	Lung Cancer Cells
scATOMIC_pred	Lung Cancer Cells
original_annotation.2	T Cells	scATOMIC_pred	CD4 or CD8 T Cells
scATOMIC_pred	CD4 or CD8 T Cells
original_annotation.2	Macrophage	scATOMIC_pred	Macrophage
scATOMIC_pred	Macrophage
original_annotation.2	B Cells	scATOMIC_pred	Plasma Cells
scATOMIC_pred	Plasma Cells
original_annotation.2	B Cells	scATOMIC_pred	Plasma Cells
scATOMIC_pred	Plasma Cells
original_annotation.2	Epithelial Cells	scATOMIC_pred	Macrophage
scATOMIC_pred	Macrophage
original_annotation.2	Macrophage	scATOMIC_pred	Macrophage
scATOMIC_pred	Macrophage
original_annotation.2	Macrophage	scATOMIC_pred	cDC
scATOMIC_pred	cDC
original_annotation.2	Epithelial Cells	scATOMIC_pred	Lung Cancer Cells
scATOMIC_pred	Lung Cancer Cells
original_annotation.2	T Cells	scATOMIC_pred	Effector/Memory CD4+ T Cells
scATOMIC_pred	Effector/Memory CD4+ T Cells
original_annotation.2	T Cells	scATOMIC_pred	T regulatory Cells
scATOMIC_pred	T regulatory Cells
original_annotation.2	Macrophage	scATOMIC_pred	cDC
scATOMIC_pred	cDC
original_annotation.2	T Cells	scATOMIC_pred	T regulatory Cells
scATOMIC_pred	T regulatory Cells
original_annotation.2	T Cells	scATOMIC_pred	T regulatory Cells
scATOMIC_pred	T regulatory Cells
original_annotation.2	T Cells	scATOMIC_pred	Exhausted CD8+ T Cells
scATOMIC_pred	Exhausted CD8+ T Cells
original_annotation.2	Epithelial Cells	scATOMIC_pred	Effector/Memory CD4+ T Cells
scATOMIC_pred	Effector/Memory CD4+ T Cells
original_annotation.2	Epithelial Cells	scATOMIC_pred	Lung Cancer Cells
scATOMIC_pred	Lung Cancer Cells
original_annotation.2	Epithelial Cells	scATOMIC_pred	Lung Cancer Cells
scATOMIC_pred	Lung Cancer Cells
original_annotation.2	Fibroblast	scATOMIC_pred	Cancer Associated Fibroblasts
scATOMIC_pred	Cancer Associated Fibroblasts
original_annotation.2	Epithelial Cells	scATOMIC_pred	Lung Cancer Cells
scATOMIC_pred	Lung Cancer Cells
original_annotation.2	Epithelial Cells	scATOMIC_pred	Lung Cancer Cells
scATOMIC_pred	Lung Cancer Cells
original_annotation.2	T Cells	scATOMIC_pred	Tfh/Th1 helper CD4+ T Cells
scATOMIC_pred	Tfh/Th1 helper CD4+ T Cells
original_annotation.2	Macrophage	scATOMIC_pred	Macrophage
scATOMIC_pred	Macrophage
original_annotation.2	Macrophage	scATOMIC_pred	Macrophage
scATOMIC_pred	Macrophage
original_annotation.2	Macrophage	scATOMIC_pred	Macrophage
scATOMIC_pred	Macrophage
original_annotation.2	Epithelial Cells	scATOMIC_pred	Lung Cancer Cells
scATOMIC_pred	Lung Cancer Cells
original_annotation.2	Fibroblast	scATOMIC_pred	Cancer Associated Fibroblasts
scATOMIC_pred	Cancer Associated Fibroblasts
original_annotation.2	T Cells	scATOMIC_pred	Effector/Memory CD8+ T Cells
scATOMIC_pred	Effector/Memory CD8+ T Cells
original_annotation.2	T Cells	scATOMIC_pred	Effector/Memory CD8+ T Cells
scATOMIC_pred	Effector/Memory CD8+ T Cells
original_annotation.2	T Cells	scATOMIC_pred	Blood Cells
scATOMIC_pred	Blood Cells
original_annotation.2	Epithelial Cells	scATOMIC_pred	Lung Cancer Cells
scATOMIC_pred	Lung Cancer Cells
original_annotation.2	Fibroblast	scATOMIC_pred	Cancer Associated Fibroblasts
scATOMIC_pred	Cancer Associated Fibroblasts
original_annotation.2	Epithelial Cells	scATOMIC_pred	Lung Cancer Cells
scATOMIC_pred	Lung Cancer Cells
original_annotation.2	T Cells	scATOMIC_pred	Effector/Memory CD8+ T Cells
scATOMIC_pred	Effector/Memory CD8+ T Cells
original_annotation.2	T Cells	scATOMIC_pred	Tfh/Th1 helper CD4+ T Cells
scATOMIC_pred	Tfh/Th1 helper CD4+ T Cells
original_annotation.2	Fibroblast	scATOMIC_pred	Cancer Associated Fibroblasts
scATOMIC_pred	Cancer Associated Fibroblasts
original_annotation.2	Epithelial Cells	scATOMIC_pred	Lung Cancer Cells
scATOMIC_pred	Lung Cancer Cells
original_annotation.2	T Cells	scATOMIC_pred	T regulatory Cells
scATOMIC_pred	T regulatory Cells
original_annotation.2	Macrophage	scATOMIC_pred	Macrophage
scATOMIC_pred	Macrophage
original_annotation.2	Epithelial Cells	scATOMIC_pred	Lung Cancer Cells
scATOMIC_pred	Lung Cancer Cells
original_annotation.2	Mast Cells	scATOMIC_pred	Mast Cells
scATOMIC_pred	Mast Cells
original_annotation.2	B Cells	scATOMIC_pred	Plasma Cells
scATOMIC_pred	Plasma Cells
original_annotation.2	Mast Cells	scATOMIC_pred	Mast Cells
scATOMIC_pred	Mast Cells
original_annotation.2	T Cells	scATOMIC_pred	T regulatory Cells
scATOMIC_pred	T regulatory Cells
original_annotation.2	T Cells	scATOMIC_pred	Effector/Memory CD8+ T Cells
scATOMIC_pred	Effector/Memory CD8+ T Cells
original_annotation.2	T Cells	scATOMIC_pred	Natural killer Cells
scATOMIC_pred	Natural killer Cells
original_annotation.2	Macrophage	scATOMIC_pred	Macrophage
scATOMIC_pred	Macrophage
original_annotation.2	T Cells	scATOMIC_pred	T regulatory Cells
scATOMIC_pred	T regulatory Cells
original_annotation.2	Fibroblast	scATOMIC_pred	Cancer Associated Fibroblasts
scATOMIC_pred	Cancer Associated Fibroblasts
original_annotation.2	Epithelial Cells	scATOMIC_pred	Lung Cancer Cells
scATOMIC_pred	Lung Cancer Cells
original_annotation.2	B Cells	scATOMIC_pred	Plasma Cells
scATOMIC_pred	Plasma Cells
original_annotation.2	Macrophage	scATOMIC_pred	Macrophage
scATOMIC_pred	Macrophage
original_annotation.2	Epithelial Cells	scATOMIC_pred	Macrophage
scATOMIC_pred	Macrophage
original_annotation.2	T Cells	scATOMIC_pred	Effector/Memory CD4+ T Cells
scATOMIC_pred	Effector/Memory CD4+ T Cells
original_annotation.2	Epithelial Cells	scATOMIC_pred	Lung Cancer Cells
scATOMIC_pred	Lung Cancer Cells
original_annotation.2	Epithelial Cells	scATOMIC_pred	Lung Cancer Cells
scATOMIC_pred	Lung Cancer Cells
original_annotation.2	Epithelial Cells	scATOMIC_pred	Lung Cancer Cells
scATOMIC_pred	Lung Cancer Cells
original_annotation.2	Macrophage	scATOMIC_pred	Macrophage
scATOMIC_pred	Macrophage
original_annotation.2	T Cells	scATOMIC_pred	Effector/Memory CD4+ T Cells
scATOMIC_pred	Effector/Memory CD4+ T Cells
original_annotation.2	Epithelial Cells	scATOMIC_pred	Lung Cancer Cells
scATOMIC_pred	Lung Cancer Cells
original_annotation.2	Macrophage	scATOMIC_pred	Macrophage or Dendritic Cells
scATOMIC_pred	Macrophage or Dendritic Cells
original_annotation.2	Epithelial Cells	scATOMIC_pred	Non Blood Cells
scATOMIC_pred	Non Blood Cells
original_annotation.2	Macrophage	scATOMIC_pred	Macrophage
scATOMIC_pred	Macrophage
original_annotation.2	Epithelial Cells	scATOMIC_pred	Lung Cancer Cells
scATOMIC_pred	Lung Cancer Cells
original_annotation.2	Epithelial Cells	scATOMIC_pred	Lung Cancer Cells
scATOMIC_pred	Lung Cancer Cells
original_annotation.2	Mast Cells	scATOMIC_pred	Mast Cells
scATOMIC_pred	Mast Cells
original_annotation.2	Epithelial Cells	scATOMIC_pred	Lung Cancer Cells
scATOMIC_pred	Lung Cancer Cells
original_annotation.2	Epithelial Cells	scATOMIC_pred	Natural killer Cells
scATOMIC_pred	Natural killer Cells
original_annotation.2	Macrophage	scATOMIC_pred	Macrophage
scATOMIC_pred	Macrophage
original_annotation.2	Macrophage	scATOMIC_pred	Macrophage
scATOMIC_pred	Macrophage
original_annotation.2	T Cells	scATOMIC_pred	CD8+ T Cells
scATOMIC_pred	CD8+ T Cells
original_annotation.2	B Cells	scATOMIC_pred	B Cells
scATOMIC_pred	B Cells
original_annotation.2	Macrophage	scATOMIC_pred	Macrophage
scATOMIC_pred	Macrophage
original_annotation.2	T Cells	scATOMIC_pred	T regulatory Cells
scATOMIC_pred	T regulatory Cells
original_annotation.2	B Cells	scATOMIC_pred	B Cells
scATOMIC_pred	B Cells
original_annotation.2	Epithelial Cells	scATOMIC_pred	Lung Cancer Cells
scATOMIC_pred	Lung Cancer Cells
original_annotation.2	T Cells	scATOMIC_pred	CD8 T or NK Cells
scATOMIC_pred	CD8 T or NK Cells
original_annotation.2	Epithelial Cells	scATOMIC_pred	Lung Cancer Cells
scATOMIC_pred	Lung Cancer Cells
original_annotation.2	Macrophage	scATOMIC_pred	Macrophage
scATOMIC_pred	Macrophage
original_annotation.2	T Cells	scATOMIC_pred	CD4 or CD8 T Cells
scATOMIC_pred	CD4 or CD8 T Cells
original_annotation.2	Macrophage	scATOMIC_pred	Macrophage
scATOMIC_pred	Macrophage
original_annotation.2	Macrophage	scATOMIC_pred	Macrophage
scATOMIC_pred	Macrophage
original_annotation.2	Macrophage	scATOMIC_pred	Macrophage
scATOMIC_pred	Macrophage
original_annotation.2	B Cells	scATOMIC_pred	pDC
scATOMIC_pred	pDC
original_annotation.2	T Cells	scATOMIC_pred	Blood Cells
scATOMIC_pred	Blood Cells
original_annotation.2	Macrophage	scATOMIC_pred	Macrophage
scATOMIC_pred	Macrophage
original_annotation.2	T Cells	scATOMIC_pred	Effector/Memory CD4+ T Cells
scATOMIC_pred	Effector/Memory CD4+ T Cells
original_annotation.2	Macrophage	scATOMIC_pred	Macrophage
scATOMIC_pred	Macrophage
original_annotation.2	Epithelial Cells	scATOMIC_pred	Lung Cancer Cells
scATOMIC_pred	Lung Cancer Cells
original_annotation.2	Macrophage	scATOMIC_pred	Macrophage
scATOMIC_pred	Macrophage
original_annotation.2	Epithelial Cells	scATOMIC_pred	Lung Cancer Cells
scATOMIC_pred	Lung Cancer Cells
original_annotation.2	Epithelial Cells	scATOMIC_pred	Non Blood Cells
scATOMIC_pred	Non Blood Cells
original_annotation.2	T Cells	scATOMIC_pred	CD8 T or NK Cells
scATOMIC_pred	CD8 T or NK Cells
original_annotation.2	Mast Cells	scATOMIC_pred	Mast Cells
scATOMIC_pred	Mast Cells
original_annotation.2	Fibroblast	scATOMIC_pred	Cancer Associated Fibroblasts
scATOMIC_pred	Cancer Associated Fibroblasts
original_annotation.2	T Cells	scATOMIC_pred	CD4+ T Cells
scATOMIC_pred	CD4+ T Cells
original_annotation.2	Macrophage	scATOMIC_pred	Macrophage
scATOMIC_pred	Macrophage
original_annotation.2	Macrophage	scATOMIC_pred	Macrophage
scATOMIC_pred	Macrophage
original_annotation.2	Macrophage	scATOMIC_pred	Macrophage
scATOMIC_pred	Macrophage
original_annotation.2	Macrophage	scATOMIC_pred	Macrophage
scATOMIC_pred	Macrophage
original_annotation.2	T Cells	scATOMIC_pred	Effector/Memory CD4+ T Cells
scATOMIC_pred	Effector/Memory CD4+ T Cells
original_annotation.2	Fibroblast	scATOMIC_pred	Cancer Associated Fibroblasts
scATOMIC_pred	Cancer Associated Fibroblasts
original_annotation.2	T Cells	scATOMIC_pred	T regulatory Cells
scATOMIC_pred	T regulatory Cells
original_annotation.2	Epithelial Cells	scATOMIC_pred	Lung Cancer Cells
scATOMIC_pred	Lung Cancer Cells
original_annotation.2	Macrophage	scATOMIC_pred	Macrophage
scATOMIC_pred	Macrophage
original_annotation.2	T Cells	scATOMIC_pred	T regulatory Cells
scATOMIC_pred	T regulatory Cells
original_annotation.2	T Cells	scATOMIC_pred	Effector/Memory CD8+ T Cells
scATOMIC_pred	Effector/Memory CD8+ T Cells
original_annotation.2	Epithelial Cells	scATOMIC_pred	Non Blood Cells
scATOMIC_pred	Non Blood Cells
original_annotation.2	Macrophage	scATOMIC_pred	Macrophage
scATOMIC_pred	Macrophage
original_annotation.2	Epithelial Cells	scATOMIC_pred	Lung Cancer Cells
scATOMIC_pred	Lung Cancer Cells
original_annotation.2	Epithelial Cells	scATOMIC_pred	Lung Cancer Cells
scATOMIC_pred	Lung Cancer Cells
original_annotation.2	T Cells	scATOMIC_pred	CD4+ T Cells
scATOMIC_pred	CD4+ T Cells
original_annotation.2	T Cells	scATOMIC_pred	Effector/Memory CD8+ T Cells
scATOMIC_pred	Effector/Memory CD8+ T Cells
original_annotation.2	B Cells	scATOMIC_pred	B Cells
scATOMIC_pred	B Cells
original_annotation.2	Macrophage	scATOMIC_pred	Macrophage
scATOMIC_pred	Macrophage
original_annotation.2	Mast Cells	scATOMIC_pred	Mast Cells
scATOMIC_pred	Mast Cells
original_annotation.2	Fibroblast	scATOMIC_pred	Cancer Associated Fibroblasts
scATOMIC_pred	Cancer Associated Fibroblasts
original_annotation.2	Macrophage	scATOMIC_pred	Macrophage
scATOMIC_pred	Macrophage
original_annotation.2	Epithelial Cells	scATOMIC_pred	Lung Cancer Cells
scATOMIC_pred	Lung Cancer Cells
original_annotation.2	T Cells	scATOMIC_pred	CD8+ T Cells
scATOMIC_pred	CD8+ T Cells
original_annotation.2	Epithelial Cells	scATOMIC_pred	Lung Cancer Cells
scATOMIC_pred	Lung Cancer Cells
original_annotation.2	Macrophage	scATOMIC_pred	Macrophage
scATOMIC_pred	Macrophage
original_annotation.2	Macrophage	scATOMIC_pred	Macrophage
scATOMIC_pred	Macrophage
original_annotation.2	B Cells	scATOMIC_pred	Plasma Cells
scATOMIC_pred	Plasma Cells
original_annotation.2	Macrophage	scATOMIC_pred	Macrophage
scATOMIC_pred	Macrophage
original_annotation.2	Macrophage	scATOMIC_pred	Macrophage
scATOMIC_pred	Macrophage
original_annotation.2	T Cells	scATOMIC_pred	Natural killer Cells
scATOMIC_pred	Natural killer Cells
original_annotation.2	T Cells	scATOMIC_pred	T regulatory Cells
scATOMIC_pred	T regulatory Cells
original_annotation.2	Epithelial Cells	scATOMIC_pred	Lung Cancer Cells
scATOMIC_pred	Lung Cancer Cells
original_annotation.2	T Cells	scATOMIC_pred	Effector/Memory CD4+ T Cells
scATOMIC_pred	Effector/Memory CD4+ T Cells
original_annotation.2	Fibroblast	scATOMIC_pred	Cancer Associated Fibroblasts
scATOMIC_pred	Cancer Associated Fibroblasts
original_annotation.2	Epithelial Cells	scATOMIC_pred	Lung Cancer Cells
scATOMIC_pred	Lung Cancer Cells
original_annotation.2	Macrophage	scATOMIC_pred	Macrophage
scATOMIC_pred	Macrophage
original_annotation.2	Endothelial Cells	scATOMIC_pred	Endothelial Cells
scATOMIC_pred	Endothelial Cells
original_annotation.2	Endothelial Cells	scATOMIC_pred	Endothelial Cells
scATOMIC_pred	Endothelial Cells
original_annotation.2	B Cells	scATOMIC_pred	B Cells
scATOMIC_pred	B Cells
original_annotation.2	T Cells	scATOMIC_pred	CD4+ T Cells
scATOMIC_pred	CD4+ T Cells
original_annotation.2	T Cells	scATOMIC_pred	Effector/Memory CD8+ T Cells
scATOMIC_pred	Effector/Memory CD8+ T Cells
original_annotation.2	T Cells	scATOMIC_pred	CD4+ T Cells
scATOMIC_pred	CD4+ T Cells
original_annotation.2	Macrophage	scATOMIC_pred	Macrophage or Dendritic Cells
scATOMIC_pred	Macrophage or Dendritic Cells
original_annotation.2	Epithelial Cells	scATOMIC_pred	Lung Cancer Cells
scATOMIC_pred	Lung Cancer Cells
original_annotation.2	B Cells	scATOMIC_pred	Plasma Cells
scATOMIC_pred	Plasma Cells
original_annotation.2	T Cells	scATOMIC_pred	Effector/Memory CD4+ T Cells
scATOMIC_pred	Effector/Memory CD4+ T Cells
original_annotation.2	Macrophage	scATOMIC_pred	cDC
scATOMIC_pred	cDC
original_annotation.2	Epithelial Cells	scATOMIC_pred	Lung Cancer Cells
scATOMIC_pred	Lung Cancer Cells
original_annotation.2	Epithelial Cells	scATOMIC_pred	Non Blood Cells
scATOMIC_pred	Non Blood Cells
original_annotation.2	Epithelial Cells	scATOMIC_pred	Lung Cancer Cells
scATOMIC_pred	Lung Cancer Cells
original_annotation.2	Fibroblast	scATOMIC_pred	Cancer Associated Fibroblasts
scATOMIC_pred	Cancer Associated Fibroblasts
original_annotation.2	T Cells	scATOMIC_pred	CD4+ T Cells
scATOMIC_pred	CD4+ T Cells
original_annotation.2	B Cells	scATOMIC_pred	B Cells
scATOMIC_pred	B Cells
original_annotation.2	T Cells	scATOMIC_pred	Effector/Memory CD8+ T Cells
scATOMIC_pred	Effector/Memory CD8+ T Cells
original_annotation.2	T Cells	scATOMIC_pred	Effector/Memory CD8+ T Cells
scATOMIC_pred	Effector/Memory CD8+ T Cells
original_annotation.2	Epithelial Cells	scATOMIC_pred	Lung Cancer Cells
scATOMIC_pred	Lung Cancer Cells
original_annotation.2	B Cells	scATOMIC_pred	B Cells
scATOMIC_pred	B Cells
original_annotation.2	Macrophage	scATOMIC_pred	Macrophage
scATOMIC_pred	Macrophage
original_annotation.2	Macrophage	scATOMIC_pred	cDC
scATOMIC_pred	cDC
original_annotation.2	T Cells	scATOMIC_pred	Effector/Memory CD8+ T Cells
scATOMIC_pred	Effector/Memory CD8+ T Cells
original_annotation.2	Macrophage	scATOMIC_pred	Macrophage
scATOMIC_pred	Macrophage
original_annotation.2	Epithelial Cells	scATOMIC_pred	Lung Cancer Cells
scATOMIC_pred	Lung Cancer Cells
original_annotation.2	Macrophage	scATOMIC_pred	Macrophage
scATOMIC_pred	Macrophage
original_annotation.2	Macrophage	scATOMIC_pred	Macrophage
scATOMIC_pred	Macrophage
original_annotation.2	Fibroblast	scATOMIC_pred	Cancer Associated Fibroblasts
scATOMIC_pred	Cancer Associated Fibroblasts
original_annotation.2	T Cells	scATOMIC_pred	Effector/Memory CD8+ T Cells
scATOMIC_pred	Effector/Memory CD8+ T Cells
original_annotation.2	B Cells	scATOMIC_pred	B Cells
scATOMIC_pred	B Cells
original_annotation.2	B Cells	scATOMIC_pred	B Cells
scATOMIC_pred	B Cells
original_annotation.2	Mast Cells	scATOMIC_pred	Mast Cells
scATOMIC_pred	Mast Cells
original_annotation.2	Macrophage	scATOMIC_pred	Macrophage
scATOMIC_pred	Macrophage
original_annotation.2	T Cells	scATOMIC_pred	Effector/Memory CD4+ T Cells
scATOMIC_pred	Effector/Memory CD4+ T Cells
original_annotation.2	Mast Cells	scATOMIC_pred	Mast Cells
scATOMIC_pred	Mast Cells
original_annotation.2	Macrophage	scATOMIC_pred	Macrophage
scATOMIC_pred	Macrophage
original_annotation.2	Macrophage	scATOMIC_pred	Macrophage
scATOMIC_pred	Macrophage
original_annotation.2	Fibroblast	scATOMIC_pred	Cancer Associated Fibroblasts
scATOMIC_pred	Cancer Associated Fibroblasts
original_annotation.2	Epithelial Cells	scATOMIC_pred	Non Blood Cells
scATOMIC_pred	Non Blood Cells
original_annotation.2	B Cells	scATOMIC_pred	B Cells
scATOMIC_pred	B Cells
original_annotation.2	Macrophage	scATOMIC_pred	Macrophage
scATOMIC_pred	Macrophage
original_annotation.2	Macrophage	scATOMIC_pred	Macrophage
scATOMIC_pred	Macrophage
original_annotation.2	B Cells	scATOMIC_pred	B Cells
scATOMIC_pred	B Cells
original_annotation.2	T Cells	scATOMIC_pred	Effector/Memory CD4+ T Cells
scATOMIC_pred	Effector/Memory CD4+ T Cells
original_annotation.2	Epithelial Cells	scATOMIC_pred	Lung Cancer Cells
scATOMIC_pred	Lung Cancer Cells
original_annotation.2	T Cells	scATOMIC_pred	T regulatory Cells
scATOMIC_pred	T regulatory Cells
original_annotation.2	Macrophage	scATOMIC_pred	Macrophage
scATOMIC_pred	Macrophage
original_annotation.2	Epithelial Cells	scATOMIC_pred	Lung Cancer Cells
scATOMIC_pred	Lung Cancer Cells
original_annotation.2	Epithelial Cells	scATOMIC_pred	Lung Cancer Cells
scATOMIC_pred	Lung Cancer Cells
original_annotation.2	Macrophage	scATOMIC_pred	cDC
scATOMIC_pred	cDC
original_annotation.2	Epithelial Cells	scATOMIC_pred	Lung Cancer Cells
scATOMIC_pred	Lung Cancer Cells
original_annotation.2	Macrophage	scATOMIC_pred	Macrophage
scATOMIC_pred	Macrophage
original_annotation.2	Macrophage	scATOMIC_pred	Macrophage or Dendritic Cells
scATOMIC_pred	Macrophage or Dendritic Cells
original_annotation.2	Endothelial Cells	scATOMIC_pred	Endothelial Cells
scATOMIC_pred	Endothelial Cells
original_annotation.2	T Cells	scATOMIC_pred	Effector/Memory CD8+ T Cells
scATOMIC_pred	Effector/Memory CD8+ T Cells
original_annotation.2	T Cells	scATOMIC_pred	Effector/Memory CD4+ T Cells
scATOMIC_pred	Effector/Memory CD4+ T Cells
original_annotation.2	Endothelial Cells	scATOMIC_pred	Endothelial Cells
scATOMIC_pred	Endothelial Cells
original_annotation.2	Macrophage	scATOMIC_pred	Macrophage
scATOMIC_pred	Macrophage
original_annotation.2	Fibroblast	scATOMIC_pred	Cancer Associated Fibroblasts
scATOMIC_pred	Cancer Associated Fibroblasts
original_annotation.2	T Cells	scATOMIC_pred	Natural killer Cells
scATOMIC_pred	Natural killer Cells
original_annotation.2	Macrophage	scATOMIC_pred	Macrophage
scATOMIC_pred	Macrophage
original_annotation.2	B Cells	scATOMIC_pred	Plasma Cells
scATOMIC_pred	Plasma Cells
original_annotation.2	Fibroblast	scATOMIC_pred	Cancer Associated Fibroblasts
scATOMIC_pred	Cancer Associated Fibroblasts
original_annotation.2	Epithelial Cells	scATOMIC_pred	Lung Cancer Cells
scATOMIC_pred	Lung Cancer Cells
original_annotation.2	T Cells	scATOMIC_pred	Effector/Memory CD8+ T Cells
scATOMIC_pred	Effector/Memory CD8+ T Cells
original_annotation.2	Fibroblast	scATOMIC_pred	Cancer Associated Fibroblasts
scATOMIC_pred	Cancer Associated Fibroblasts
original_annotation.2	T Cells	scATOMIC_pred	Effector/Memory CD4+ T Cells
scATOMIC_pred	Effector/Memory CD4+ T Cells
original_annotation.2	Macrophage	scATOMIC_pred	cDC
scATOMIC_pred	cDC
original_annotation.2	Epithelial Cells	scATOMIC_pred	Lung Cancer Cells
scATOMIC_pred	Lung Cancer Cells
original_annotation.2	T Cells	scATOMIC_pred	T regulatory Cells
scATOMIC_pred	T regulatory Cells
original_annotation.2	Epithelial Cells	scATOMIC_pred	cDC
scATOMIC_pred	cDC
original_annotation.2	T Cells	scATOMIC_pred	T regulatory Cells
scATOMIC_pred	T regulatory Cells
original_annotation.2	T Cells	scATOMIC_pred	Effector/Memory CD8+ T Cells
scATOMIC_pred	Effector/Memory CD8+ T Cells
original_annotation.2	T Cells	scATOMIC_pred	Effector/Memory CD4+ T Cells
scATOMIC_pred	Effector/Memory CD4+ T Cells
original_annotation.2	Epithelial Cells	scATOMIC_pred	Lung Cancer Cells
scATOMIC_pred	Lung Cancer Cells
original_annotation.2	T Cells	scATOMIC_pred	T regulatory Cells
scATOMIC_pred	T regulatory Cells
original_annotation.2	Epithelial Cells	scATOMIC_pred	Lung Cancer Cells
scATOMIC_pred	Lung Cancer Cells
original_annotation.2	Epithelial Cells	scATOMIC_pred	Lung Cancer Cells
scATOMIC_pred	Lung Cancer Cells
original_annotation.2	Fibroblast	scATOMIC_pred	Cancer Associated Fibroblasts
scATOMIC_pred	Cancer Associated Fibroblasts
original_annotation.2	Macrophage	scATOMIC_pred	Macrophage
scATOMIC_pred	Macrophage
original_annotation.2	Macrophage	scATOMIC_pred	cDC
scATOMIC_pred	cDC
original_annotation.2	Macrophage	scATOMIC_pred	Macrophage
scATOMIC_pred	Macrophage
original_annotation.2	B Cells	scATOMIC_pred	Plasma Cells
scATOMIC_pred	Plasma Cells
original_annotation.2	Macrophage	scATOMIC_pred	Macrophage or Dendritic Cells
scATOMIC_pred	Macrophage or Dendritic Cells
original_annotation.2	Macrophage	scATOMIC_pred	cDC
scATOMIC_pred	cDC
original_annotation.2	T Cells	scATOMIC_pred	CD4+ T Cells
scATOMIC_pred	CD4+ T Cells
original_annotation.2	T Cells	scATOMIC_pred	T regulatory Cells
scATOMIC_pred	T regulatory Cells
original_annotation.2	Epithelial Cells	scATOMIC_pred	Lung Cancer Cells
scATOMIC_pred	Lung Cancer Cells
original_annotation.2	T Cells	scATOMIC_pred	Natural killer Cells
scATOMIC_pred	Natural killer Cells
original_annotation.2	Macrophage	scATOMIC_pred	Macrophage
scATOMIC_pred	Macrophage
original_annotation.2	Epithelial Cells	scATOMIC_pred	Lung Cancer Cells
scATOMIC_pred	Lung Cancer Cells
original_annotation.2	Macrophage	scATOMIC_pred	Macrophage
scATOMIC_pred	Macrophage
original_annotation.2	Epithelial Cells	scATOMIC_pred	Lung Cancer Cells
scATOMIC_pred	Lung Cancer Cells
original_annotation.2	T Cells	scATOMIC_pred	T regulatory Cells
scATOMIC_pred	T regulatory Cells
original_annotation.2	T Cells	scATOMIC_pred	CD8+ T Cells
scATOMIC_pred	CD8+ T Cells
original_annotation.2	Mast Cells	scATOMIC_pred	Lung Cancer Cells
scATOMIC_pred	Lung Cancer Cells
original_annotation.2	B Cells	scATOMIC_pred	Any Cells
scATOMIC_pred	Any Cells
original_annotation.2	T Cells	scATOMIC_pred	CD4+ T Cells
scATOMIC_pred	CD4+ T Cells
original_annotation.2	Epithelial Cells	scATOMIC_pred	Lung Cancer Cells
scATOMIC_pred	Lung Cancer Cells
original_annotation.2	B Cells	scATOMIC_pred	B Cells
scATOMIC_pred	B Cells
original_annotation.2	T Cells	scATOMIC_pred	T regulatory Cells
scATOMIC_pred	T regulatory Cells
original_annotation.2	T Cells	scATOMIC_pred	CD4+ T Cells
scATOMIC_pred	CD4+ T Cells
original_annotation.2	Macrophage	scATOMIC_pred	Macrophage
scATOMIC_pred	Macrophage
original_annotation.2	B Cells	scATOMIC_pred	B Cells
scATOMIC_pred	B Cells
original_annotation.2	T Cells	scATOMIC_pred	Natural killer Cells
scATOMIC_pred	Natural killer Cells
original_annotation.2	Epithelial Cells	scATOMIC_pred	Lung Cancer Cells
scATOMIC_pred	Lung Cancer Cells
original_annotation.2	Macrophage	scATOMIC_pred	cDC
scATOMIC_pred	cDC
original_annotation.2	Macrophage	scATOMIC_pred	Macrophage
scATOMIC_pred	Macrophage
original_annotation.2	Epithelial Cells	scATOMIC_pred	Lung Cancer Cells
scATOMIC_pred	Lung Cancer Cells
original_annotation.2	Epithelial Cells	scATOMIC_pred	Lung Cancer Cells
scATOMIC_pred	Lung Cancer Cells
original_annotation.2	T Cells	scATOMIC_pred	T regulatory Cells
scATOMIC_pred	T regulatory Cells
original_annotation.2	Macrophage	scATOMIC_pred	Macrophage
scATOMIC_pred	Macrophage
original_annotation.2	Endothelial Cells	scATOMIC_pred	Endothelial Cells
scATOMIC_pred	Endothelial Cells
original_annotation.2	B Cells	scATOMIC_pred	B Cells
scATOMIC_pred	B Cells
original_annotation.2	Fibroblast	scATOMIC_pred	Non Blood Cells
scATOMIC_pred	Non Blood Cells
original_annotation.2	Epithelial Cells	scATOMIC_pred	Non Blood Cells
scATOMIC_pred	Non Blood Cells
original_annotation.2	Endothelial Cells	scATOMIC_pred	Lung Cancer Cells
scATOMIC_pred	Lung Cancer Cells
original_annotation.2	Macrophage	scATOMIC_pred	Macrophage
scATOMIC_pred	Macrophage
original_annotation.2	Epithelial Cells	scATOMIC_pred	Lung Cancer Cells
scATOMIC_pred	Lung Cancer Cells
original_annotation.2	Macrophage	scATOMIC_pred	Macrophage
scATOMIC_pred	Macrophage
original_annotation.2	T Cells	scATOMIC_pred	Blood Cells
scATOMIC_pred	Blood Cells
original_annotation.2	Epithelial Cells	scATOMIC_pred	Lung Cancer Cells
scATOMIC_pred	Lung Cancer Cells
original_annotation.2	Macrophage	scATOMIC_pred	Macrophage
scATOMIC_pred	Macrophage
original_annotation.2	B Cells	scATOMIC_pred	Plasma Cells
scATOMIC_pred	Plasma Cells
original_annotation.2	B Cells	scATOMIC_pred	B Cells
scATOMIC_pred	B Cells
original_annotation.2	Macrophage	scATOMIC_pred	Macrophage
scATOMIC_pred	Macrophage
original_annotation.2	Macrophage	scATOMIC_pred	Macrophage
scATOMIC_pred	Macrophage
original_annotation.2	Epithelial Cells	scATOMIC_pred	Non Blood Cells
scATOMIC_pred	Non Blood Cells
original_annotation.2	T Cells	scATOMIC_pred	Effector/Memory CD8+ T Cells
scATOMIC_pred	Effector/Memory CD8+ T Cells
original_annotation.2	Macrophage	scATOMIC_pred	Macrophage
scATOMIC_pred	Macrophage
original_annotation.2	T Cells	scATOMIC_pred	Effector/Memory CD8+ T Cells
scATOMIC_pred	Effector/Memory CD8+ T Cells
original_annotation.2	Epithelial Cells	scATOMIC_pred	Lung Cancer Cells
scATOMIC_pred	Lung Cancer Cells
original_annotation.2	Mast Cells	scATOMIC_pred	Mast Cells
scATOMIC_pred	Mast Cells
original_annotation.2	T Cells	scATOMIC_pred	Effector/Memory CD4+ T Cells
scATOMIC_pred	Effector/Memory CD4+ T Cells
original_annotation.2	Fibroblast	scATOMIC_pred	Cancer Associated Fibroblasts
scATOMIC_pred	Cancer Associated Fibroblasts
original_annotation.2	B Cells	scATOMIC_pred	Plasma Cells
scATOMIC_pred	Plasma Cells
original_annotation.2	Epithelial Cells	scATOMIC_pred	Normal Tissue Cells
scATOMIC_pred	Normal Tissue Cells
original_annotation.2	T Cells	scATOMIC_pred	CD4+ T Cells
scATOMIC_pred	CD4+ T Cells
original_annotation.2	Epithelial Cells	scATOMIC_pred	Lung Cancer Cells
scATOMIC_pred	Lung Cancer Cells
original_annotation.2	Macrophage	scATOMIC_pred	Macrophage
scATOMIC_pred	Macrophage
original_annotation.2	T Cells	scATOMIC_pred	T regulatory Cells
scATOMIC_pred	T regulatory Cells
original_annotation.2	T Cells	scATOMIC_pred	Exhausted CD8+ T Cells
scATOMIC_pred	Exhausted CD8+ T Cells
original_annotation.2	Macrophage	scATOMIC_pred	cDC
scATOMIC_pred	cDC
original_annotation.2	T Cells	scATOMIC_pred	T regulatory Cells
scATOMIC_pred	T regulatory Cells
original_annotation.2	Endothelial Cells	scATOMIC_pred	Endothelial Cells
scATOMIC_pred	Endothelial Cells
original_annotation.2	T Cells	scATOMIC_pred	Effector/Memory CD8+ T Cells
scATOMIC_pred	Effector/Memory CD8+ T Cells
original_annotation.2	Fibroblast	scATOMIC_pred	Cancer Associated Fibroblasts
scATOMIC_pred	Cancer Associated Fibroblasts
original_annotation.2	Macrophage	scATOMIC_pred	Macrophage
scATOMIC_pred	Macrophage
original_annotation.2	Epithelial Cells	scATOMIC_pred	Lung Cancer Cells
scATOMIC_pred	Lung Cancer Cells
original_annotation.2	Epithelial Cells	scATOMIC_pred	Normal Tissue Cells
scATOMIC_pred	Normal Tissue Cells
original_annotation.2	Fibroblast	scATOMIC_pred	Cancer Associated Fibroblasts
scATOMIC_pred	Cancer Associated Fibroblasts
original_annotation.2	Epithelial Cells	scATOMIC_pred	Lung Cancer Cells
scATOMIC_pred	Lung Cancer Cells
original_annotation.2	Epithelial Cells	scATOMIC_pred	Lung Cancer Cells
scATOMIC_pred	Lung Cancer Cells
original_annotation.2	Macrophage	scATOMIC_pred	cDC
scATOMIC_pred	cDC
original_annotation.2	Macrophage	scATOMIC_pred	Macrophage
scATOMIC_pred	Macrophage
original_annotation.2	T Cells	scATOMIC_pred	Natural killer Cells
scATOMIC_pred	Natural killer Cells
original_annotation.2	Epithelial Cells	scATOMIC_pred	Lung Cancer Cells
scATOMIC_pred	Lung Cancer Cells
original_annotation.2	T Cells	scATOMIC_pred	T regulatory Cells
scATOMIC_pred	T regulatory Cells
original_annotation.2	Epithelial Cells	scATOMIC_pred	Lung Cancer Cells
scATOMIC_pred	Lung Cancer Cells
original_annotation.2	T Cells	scATOMIC_pred	Exhausted CD8+ T Cells
scATOMIC_pred	Exhausted CD8+ T Cells
original_annotation.2	T Cells	scATOMIC_pred	T regulatory Cells
scATOMIC_pred	T regulatory Cells
original_annotation.2	Macrophage	scATOMIC_pred	Macrophage
scATOMIC_pred	Macrophage
original_annotation.2	B Cells	scATOMIC_pred	B Cells
scATOMIC_pred	B Cells
original_annotation.2	T Cells	scATOMIC_pred	Effector/Memory CD8+ T Cells
scATOMIC_pred	Effector/Memory CD8+ T Cells
original_annotation.2	Macrophage	scATOMIC_pred	Macrophage
scATOMIC_pred	Macrophage
original_annotation.2	Epithelial Cells	scATOMIC_pred	Lung Cancer Cells
scATOMIC_pred	Lung Cancer Cells
original_annotation.2	T Cells	scATOMIC_pred	Effector/Memory CD4+ T Cells
scATOMIC_pred	Effector/Memory CD4+ T Cells
original_annotation.2	Macrophage	scATOMIC_pred	Macrophage
scATOMIC_pred	Macrophage
original_annotation.2	Epithelial Cells	scATOMIC_pred	cDC
scATOMIC_pred	cDC
original_annotation.2	T Cells	scATOMIC_pred	Natural killer Cells
scATOMIC_pred	Natural killer Cells
original_annotation.2	Macrophage	scATOMIC_pred	Macrophage
scATOMIC_pred	Macrophage
original_annotation.2	T Cells	scATOMIC_pred	Effector/Memory CD4+ T Cells
scATOMIC_pred	Effector/Memory CD4+ T Cells
original_annotation.2	Epithelial Cells	scATOMIC_pred	Lung Cancer Cells
scATOMIC_pred	Lung Cancer Cells
original_annotation.2	Epithelial Cells	scATOMIC_pred	Lung Cancer Cells
scATOMIC_pred	Lung Cancer Cells
original_annotation.2	Fibroblast	scATOMIC_pred	Cancer Associated Fibroblasts
scATOMIC_pred	Cancer Associated Fibroblasts
original_annotation.2	T Cells	scATOMIC_pred	Effector/Memory CD4+ T Cells
scATOMIC_pred	Effector/Memory CD4+ T Cells
original_annotation.2	Epithelial Cells	scATOMIC_pred	Non Blood Cells
scATOMIC_pred	Non Blood Cells
original_annotation.2	B Cells	scATOMIC_pred	B Cells
scATOMIC_pred	B Cells
original_annotation.2	T Cells	scATOMIC_pred	CD4+ T Cells
scATOMIC_pred	CD4+ T Cells
original_annotation.2	T Cells	scATOMIC_pred	Effector/Memory CD4+ T Cells
scATOMIC_pred	Effector/Memory CD4+ T Cells
original_annotation.2	T Cells	scATOMIC_pred	Natural killer Cells
scATOMIC_pred	Natural killer Cells
original_annotation.2	T Cells	scATOMIC_pred	Effector/Memory CD8+ T Cells
scATOMIC_pred	Effector/Memory CD8+ T Cells
original_annotation.2	Epithelial Cells	scATOMIC_pred	Lung Cancer Cells
scATOMIC_pred	Lung Cancer Cells
original_annotation.2	Epithelial Cells	scATOMIC_pred	Lung Cancer Cells
scATOMIC_pred	Lung Cancer Cells
original_annotation.2	Endothelial Cells	scATOMIC_pred	Endothelial Cells
scATOMIC_pred	Endothelial Cells
original_annotation.2	Fibroblast	scATOMIC_pred	Cancer Associated Fibroblasts
scATOMIC_pred	Cancer Associated Fibroblasts
original_annotation.2	T Cells	scATOMIC_pred	T regulatory Cells
scATOMIC_pred	T regulatory Cells
original_annotation.2	Epithelial Cells	scATOMIC_pred	Lung Cancer Cells
scATOMIC_pred	Lung Cancer Cells
original_annotation.2	Fibroblast	scATOMIC_pred	Cancer Associated Fibroblasts
scATOMIC_pred	Cancer Associated Fibroblasts
original_annotation.2	Macrophage	scATOMIC_pred	Macrophage
scATOMIC_pred	Macrophage
original_annotation.2	Epithelial Cells	scATOMIC_pred	Macrophage
scATOMIC_pred	Macrophage
original_annotation.2	T Cells	scATOMIC_pred	Effector/Memory CD8+ T Cells
scATOMIC_pred	Effector/Memory CD8+ T Cells
original_annotation.2	Macrophage	scATOMIC_pred	Macrophage
scATOMIC_pred	Macrophage
original_annotation.2	T Cells	scATOMIC_pred	Natural killer Cells
scATOMIC_pred	Natural killer Cells
original_annotation.2	T Cells	scATOMIC_pred	Effector/Memory CD8+ T Cells
scATOMIC_pred	Effector/Memory CD8+ T Cells
original_annotation.2	Macrophage	scATOMIC_pred	Macrophage
scATOMIC_pred	Macrophage
original_annotation.2	Macrophage	scATOMIC_pred	Macrophage
scATOMIC_pred	Macrophage
original_annotation.2	Epithelial Cells	scATOMIC_pred	Lung Cancer Cells
scATOMIC_pred	Lung Cancer Cells
original_annotation.2	T Cells	scATOMIC_pred	T regulatory Cells
scATOMIC_pred	T regulatory Cells
original_annotation.2	Macrophage	scATOMIC_pred	Macrophage
scATOMIC_pred	Macrophage
original_annotation.2	Macrophage	scATOMIC_pred	Macrophage
scATOMIC_pred	Macrophage
original_annotation.2	Epithelial Cells	scATOMIC_pred	Lung Cancer Cells
scATOMIC_pred	Lung Cancer Cells
original_annotation.2	T Cells	scATOMIC_pred	T regulatory Cells
scATOMIC_pred	T regulatory Cells
original_annotation.2	Fibroblast	scATOMIC_pred	Cancer Associated Fibroblasts
scATOMIC_pred	Cancer Associated Fibroblasts
original_annotation.2	B Cells	scATOMIC_pred	Plasma Cells
scATOMIC_pred	Plasma Cells
original_annotation.2	B Cells	scATOMIC_pred	Plasma Cells
scATOMIC_pred	Plasma Cells
original_annotation.2	Macrophage	scATOMIC_pred	Macrophage
scATOMIC_pred	Macrophage
original_annotation.2	B Cells	scATOMIC_pred	B Cells
scATOMIC_pred	B Cells
original_annotation.2	Fibroblast	scATOMIC_pred	Cancer Associated Fibroblasts
scATOMIC_pred	Cancer Associated Fibroblasts
original_annotation.2	Fibroblast	scATOMIC_pred	Cancer Associated Fibroblasts
scATOMIC_pred	Cancer Associated Fibroblasts
original_annotation.2	Epithelial Cells	scATOMIC_pred	Non Blood Cells
scATOMIC_pred	Non Blood Cells
original_annotation.2	Epithelial Cells	scATOMIC_pred	Lung Cancer Cells
scATOMIC_pred	Lung Cancer Cells
original_annotation.2	T Cells	scATOMIC_pred	Effector/Memory CD4+ T Cells
scATOMIC_pred	Effector/Memory CD4+ T Cells
original_annotation.2	Macrophage	scATOMIC_pred	Macrophage
scATOMIC_pred	Macrophage
original_annotation.2	Epithelial Cells	scATOMIC_pred	Lung Cancer Cells
scATOMIC_pred	Lung Cancer Cells
original_annotation.2	B Cells	scATOMIC_pred	B Cells
scATOMIC_pred	B Cells
original_annotation.2	Macrophage	scATOMIC_pred	Macrophage
scATOMIC_pred	Macrophage
original_annotation.2	Fibroblast	scATOMIC_pred	Cancer Associated Fibroblasts
scATOMIC_pred	Cancer Associated Fibroblasts
original_annotation.2	B Cells	scATOMIC_pred	B Cells
scATOMIC_pred	B Cells
original_annotation.2	T Cells	scATOMIC_pred	Effector/Memory CD4+ T Cells
scATOMIC_pred	Effector/Memory CD4+ T Cells
original_annotation.2	Macrophage	scATOMIC_pred	Macrophage
scATOMIC_pred	Macrophage
original_annotation.2	B Cells	scATOMIC_pred	B Cells
scATOMIC_pred	B Cells
original_annotation.2	Macrophage	scATOMIC_pred	Macrophage
scATOMIC_pred	Macrophage
original_annotation.2	Macrophage	scATOMIC_pred	Macrophage
scATOMIC_pred	Macrophage
original_annotation.2	B Cells	scATOMIC_pred	B Cells
scATOMIC_pred	B Cells
original_annotation.2	Epithelial Cells	scATOMIC_pred	Lung Cancer Cells
scATOMIC_pred	Lung Cancer Cells
original_annotation.2	Macrophage	scATOMIC_pred	Macrophage
scATOMIC_pred	Macrophage
original_annotation.2	Epithelial Cells	scATOMIC_pred	Non Blood Cells
scATOMIC_pred	Non Blood Cells
original_annotation.2	Epithelial Cells	scATOMIC_pred	Lung Cancer Cells
scATOMIC_pred	Lung Cancer Cells
original_annotation.2	Epithelial Cells	scATOMIC_pred	Lung Cancer Cells
scATOMIC_pred	Lung Cancer Cells
original_annotation.2	Epithelial Cells	scATOMIC_pred	Macrophage
scATOMIC_pred	Macrophage
original_annotation.2	Macrophage	scATOMIC_pred	Macrophage
scATOMIC_pred	Macrophage
original_annotation.2	Epithelial Cells	scATOMIC_pred	Lung Cancer Cells
scATOMIC_pred	Lung Cancer Cells
original_annotation.2	Mast Cells	scATOMIC_pred	Mast Cells
scATOMIC_pred	Mast Cells
original_annotation.2	T Cells	scATOMIC_pred	Effector/Memory CD4+ T Cells
scATOMIC_pred	Effector/Memory CD4+ T Cells
original_annotation.2	Epithelial Cells	scATOMIC_pred	Lung Cancer Cells
scATOMIC_pred	Lung Cancer Cells
original_annotation.2	Epithelial Cells	scATOMIC_pred	Lung Cancer Cells
scATOMIC_pred	Lung Cancer Cells
original_annotation.2	B Cells	scATOMIC_pred	Plasma Cells
scATOMIC_pred	Plasma Cells
original_annotation.2	Fibroblast	scATOMIC_pred	Cancer Associated Fibroblasts
scATOMIC_pred	Cancer Associated Fibroblasts
original_annotation.2	Macrophage	scATOMIC_pred	Macrophage
scATOMIC_pred	Macrophage
original_annotation.2	T Cells	scATOMIC_pred	T regulatory Cells
scATOMIC_pred	T regulatory Cells
original_annotation.2	Epithelial Cells	scATOMIC_pred	Lung Cancer Cells
scATOMIC_pred	Lung Cancer Cells
original_annotation.2	Macrophage	scATOMIC_pred	Macrophage
scATOMIC_pred	Macrophage
original_annotation.2	B Cells	scATOMIC_pred	B Cells
scATOMIC_pred	B Cells
original_annotation.2	Macrophage	scATOMIC_pred	cDC
scATOMIC_pred	cDC
original_annotation.2	Macrophage	scATOMIC_pred	Macrophage
scATOMIC_pred	Macrophage
original_annotation.2	Epithelial Cells	scATOMIC_pred	cDC
scATOMIC_pred	cDC
original_annotation.2	T Cells	scATOMIC_pred	Exhausted CD8+ T Cells
scATOMIC_pred	Exhausted CD8+ T Cells
original_annotation.2	T Cells	scATOMIC_pred	Effector/Memory CD8+ T Cells
scATOMIC_pred	Effector/Memory CD8+ T Cells
original_annotation.2	Epithelial Cells	scATOMIC_pred	Lung Cancer Cells
scATOMIC_pred	Lung Cancer Cells
original_annotation.2	Epithelial Cells	scATOMIC_pred	Lung Cancer Cells
scATOMIC_pred	Lung Cancer Cells
original_annotation.2	Macrophage	scATOMIC_pred	Macrophage
scATOMIC_pred	Macrophage
original_annotation.2	T Cells	scATOMIC_pred
scATOMIC_pred
original_annotation.2	Epithelial Cells	scATOMIC_pred	Lung Cancer Cells
scATOMIC_pred	Lung Cancer Cells
original_annotation.2	Epithelial Cells	scATOMIC_pred	Lung Cancer Cells
scATOMIC_pred	Lung Cancer Cells
original_annotation.2	Mast Cells	scATOMIC_pred	Mast Cells
scATOMIC_pred	Mast Cells
original_annotation.2	B Cells	scATOMIC_pred	Plasma Cells
scATOMIC_pred	Plasma Cells
original_annotation.2	T Cells	scATOMIC_pred	Effector/Memory CD8+ T Cells
scATOMIC_pred	Effector/Memory CD8+ T Cells
original_annotation.2	Macrophage	scATOMIC_pred	cDC
scATOMIC_pred	cDC
original_annotation.2	T Cells	scATOMIC_pred	CD4+ T Cells
scATOMIC_pred	CD4+ T Cells
original_annotation.2	T Cells	scATOMIC_pred	Effector/Memory CD8+ T Cells
scATOMIC_pred	Effector/Memory CD8+ T Cells
original_annotation.2	T Cells	scATOMIC_pred	CD4+ T Cells
scATOMIC_pred	CD4+ T Cells
original_annotation.2	Macrophage	scATOMIC_pred	Macrophage
scATOMIC_pred	Macrophage
original_annotation.2	Epithelial Cells	scATOMIC_pred	Lung Cancer Cells
scATOMIC_pred	Lung Cancer Cells
original_annotation.2	T Cells	scATOMIC_pred	T regulatory Cells
scATOMIC_pred	T regulatory Cells
original_annotation.2	Epithelial Cells	scATOMIC_pred	Non Blood Cells
scATOMIC_pred	Non Blood Cells
original_annotation.2	Epithelial Cells	scATOMIC_pred	Non Blood Cells
scATOMIC_pred	Non Blood Cells
original_annotation.2	T Cells	scATOMIC_pred	Effector/Memory CD8+ T Cells
scATOMIC_pred	Effector/Memory CD8+ T Cells
original_annotation.2	Macrophage	scATOMIC_pred	cDC
scATOMIC_pred	cDC
original_annotation.2	T Cells	scATOMIC_pred	Natural killer Cells
scATOMIC_pred	Natural killer Cells
original_annotation.2	B Cells	scATOMIC_pred	B Cells
scATOMIC_pred	B Cells
original_annotation.2	T Cells	scATOMIC_pred	Exhausted CD8+ T Cells
scATOMIC_pred	Exhausted CD8+ T Cells
original_annotation.2	Fibroblast	scATOMIC_pred	Cancer Associated Fibroblasts
scATOMIC_pred	Cancer Associated Fibroblasts
original_annotation.2	Epithelial Cells	scATOMIC_pred	Lung Cancer Cells
scATOMIC_pred	Lung Cancer Cells
original_annotation.2	Epithelial Cells	scATOMIC_pred	Lung Cancer Cells
scATOMIC_pred	Lung Cancer Cells
original_annotation.2	T Cells	scATOMIC_pred	Effector/Memory CD8+ T Cells
scATOMIC_pred	Effector/Memory CD8+ T Cells
original_annotation.2	Epithelial Cells	scATOMIC_pred	Lung Cancer Cells
scATOMIC_pred	Lung Cancer Cells
original_annotation.2	Epithelial Cells	scATOMIC_pred	Lung Cancer Cells
scATOMIC_pred	Lung Cancer Cells
original_annotation.2	Macrophage	scATOMIC_pred	Macrophage
scATOMIC_pred	Macrophage
original_annotation.2	Epithelial Cells	scATOMIC_pred	Normal Tissue Cells
scATOMIC_pred	Normal Tissue Cells
original_annotation.2	Epithelial Cells	scATOMIC_pred	Lung Cancer Cells
scATOMIC_pred	Lung Cancer Cells
original_annotation.2	Macrophage	scATOMIC_pred	Macrophage
scATOMIC_pred	Macrophage
original_annotation.2	Epithelial Cells	scATOMIC_pred	Non Blood Cells
scATOMIC_pred	Non Blood Cells
original_annotation.2	Fibroblast	scATOMIC_pred	Cancer Associated Fibroblasts
scATOMIC_pred	Cancer Associated Fibroblasts
original_annotation.2	T Cells	scATOMIC_pred	Effector/Memory CD4+ T Cells
scATOMIC_pred	Effector/Memory CD4+ T Cells
original_annotation.2	T Cells	scATOMIC_pred	T regulatory Cells
scATOMIC_pred	T regulatory Cells
original_annotation.2	Epithelial Cells	scATOMIC_pred	Lung Cancer Cells
scATOMIC_pred	Lung Cancer Cells
original_annotation.2	Epithelial Cells	scATOMIC_pred	Lung Cancer Cells
scATOMIC_pred	Lung Cancer Cells
original_annotation.2	Endothelial Cells	scATOMIC_pred	Endothelial Cells
scATOMIC_pred	Endothelial Cells
original_annotation.2	Macrophage	scATOMIC_pred	Macrophage
scATOMIC_pred	Macrophage
original_annotation.2	T Cells	scATOMIC_pred	CD8+ T Cells
scATOMIC_pred	CD8+ T Cells
original_annotation.2	T Cells	scATOMIC_pred	T regulatory Cells
scATOMIC_pred	T regulatory Cells
original_annotation.2	Endothelial Cells	scATOMIC_pred	Endothelial Cells
scATOMIC_pred	Endothelial Cells
original_annotation.2	Macrophage	scATOMIC_pred	Macrophage
scATOMIC_pred	Macrophage
original_annotation.2	Endothelial Cells	scATOMIC_pred	Endothelial Cells
scATOMIC_pred	Endothelial Cells
original_annotation.2	Macrophage	scATOMIC_pred	Macrophage
scATOMIC_pred	Macrophage
original_annotation.2	Fibroblast	scATOMIC_pred	Cancer Associated Fibroblasts
scATOMIC_pred	Cancer Associated Fibroblasts
original_annotation.2	Macrophage	scATOMIC_pred	Macrophage
scATOMIC_pred	Macrophage
original_annotation.2	T Cells	scATOMIC_pred	Effector/Memory CD4+ T Cells
scATOMIC_pred	Effector/Memory CD4+ T Cells
original_annotation.2	T Cells	scATOMIC_pred	CD4 or CD8 T Cells
scATOMIC_pred	CD4 or CD8 T Cells
original_annotation.2	Macrophage	scATOMIC_pred	Macrophage
scATOMIC_pred	Macrophage
original_annotation.2	Epithelial Cells	scATOMIC_pred	Lung Cancer Cells
scATOMIC_pred	Lung Cancer Cells
original_annotation.2	T Cells	scATOMIC_pred	Effector/Memory CD8+ T Cells
scATOMIC_pred	Effector/Memory CD8+ T Cells
original_annotation.2	T Cells	scATOMIC_pred	Effector/Memory CD8+ T Cells
scATOMIC_pred	Effector/Memory CD8+ T Cells
original_annotation.2	Macrophage	scATOMIC_pred	Macrophage
scATOMIC_pred	Macrophage
original_annotation.2	Macrophage	scATOMIC_pred	Macrophage
scATOMIC_pred	Macrophage
original_annotation.2	Mast Cells	scATOMIC_pred	Mast Cells
scATOMIC_pred	Mast Cells
original_annotation.2	Fibroblast	scATOMIC_pred	Cancer Associated Fibroblasts
scATOMIC_pred	Cancer Associated Fibroblasts
original_annotation.2	Macrophage	scATOMIC_pred	Macrophage
scATOMIC_pred	Macrophage
original_annotation.2	Endothelial Cells	scATOMIC_pred	Endothelial Cells
scATOMIC_pred	Endothelial Cells
original_annotation.2	T Cells	scATOMIC_pred	Effector/Memory CD4+ T Cells
scATOMIC_pred	Effector/Memory CD4+ T Cells
original_annotation.2	Macrophage	scATOMIC_pred	Macrophage
scATOMIC_pred	Macrophage
original_annotation.2	Macrophage	scATOMIC_pred	Macrophage
scATOMIC_pred	Macrophage
original_annotation.2	Macrophage	scATOMIC_pred	Macrophage
scATOMIC_pred	Macrophage
original_annotation.2	T Cells	scATOMIC_pred	Effector/Memory CD4+ T Cells
scATOMIC_pred	Effector/Memory CD4+ T Cells
original_annotation.2	Macrophage	scATOMIC_pred	Macrophage
scATOMIC_pred	Macrophage
original_annotation.2	B Cells	scATOMIC_pred	Plasma Cells
scATOMIC_pred	Plasma Cells
original_annotation.2	T Cells	scATOMIC_pred	Effector/Memory CD8+ T Cells
scATOMIC_pred	Effector/Memory CD8+ T Cells
original_annotation.2	Fibroblast	scATOMIC_pred	Cancer Associated Fibroblasts
scATOMIC_pred	Cancer Associated Fibroblasts
original_annotation.2	Macrophage	scATOMIC_pred	Macrophage
scATOMIC_pred	Macrophage
original_annotation.2	Epithelial Cells	scATOMIC_pred	Lung Cancer Cells
scATOMIC_pred	Lung Cancer Cells
original_annotation.2	Endothelial Cells	scATOMIC_pred	Endothelial Cells
scATOMIC_pred	Endothelial Cells
original_annotation.2	T Cells	scATOMIC_pred	T regulatory Cells
scATOMIC_pred	T regulatory Cells
original_annotation.2	T Cells	scATOMIC_pred	CD8+ T Cells
scATOMIC_pred	CD8+ T Cells
original_annotation.2	Epithelial Cells	scATOMIC_pred	Lung Cancer Cells
scATOMIC_pred	Lung Cancer Cells
original_annotation.2	Fibroblast	scATOMIC_pred	Cancer Associated Fibroblasts
scATOMIC_pred	Cancer Associated Fibroblasts
original_annotation.2	Fibroblast	scATOMIC_pred	Cancer Associated Fibroblasts
scATOMIC_pred	Cancer Associated Fibroblasts
original_annotation.2	Macrophage	scATOMIC_pred	Macrophage
scATOMIC_pred	Macrophage
original_annotation.2	Macrophage	scATOMIC_pred	Macrophage
scATOMIC_pred	Macrophage
original_annotation.2	T Cells	scATOMIC_pred	CD4+ T Cells
scATOMIC_pred	CD4+ T Cells
original_annotation.2	Epithelial Cells	scATOMIC_pred	Lung Cancer Cells
scATOMIC_pred	Lung Cancer Cells
original_annotation.2	Epithelial Cells	scATOMIC_pred	Lung Cancer Cells
scATOMIC_pred	Lung Cancer Cells
original_annotation.2	T Cells	scATOMIC_pred	Effector/Memory CD4+ T Cells
scATOMIC_pred	Effector/Memory CD4+ T Cells
original_annotation.2	Epithelial Cells	scATOMIC_pred	Lung Cancer Cells
scATOMIC_pred	Lung Cancer Cells
original_annotation.2	T Cells	scATOMIC_pred	Effector/Memory CD8+ T Cells
scATOMIC_pred	Effector/Memory CD8+ T Cells
original_annotation.2	Macrophage	scATOMIC_pred	Macrophage
scATOMIC_pred	Macrophage
original_annotation.2	Endothelial Cells	scATOMIC_pred	Endothelial Cells
scATOMIC_pred	Endothelial Cells
original_annotation.2	T Cells	scATOMIC_pred	Effector/Memory CD8+ T Cells
scATOMIC_pred	Effector/Memory CD8+ T Cells
original_annotation.2	Mast Cells	scATOMIC_pred	Mast Cells
scATOMIC_pred	Mast Cells
original_annotation.2	T Cells	scATOMIC_pred	Natural killer Cells
scATOMIC_pred	Natural killer Cells
original_annotation.2	Epithelial Cells	scATOMIC_pred	Lung Cancer Cells
scATOMIC_pred	Lung Cancer Cells
original_annotation.2	Epithelial Cells	scATOMIC_pred	Lung Cancer Cells
scATOMIC_pred	Lung Cancer Cells
original_annotation.2	Fibroblast	scATOMIC_pred	Cancer Associated Fibroblasts
scATOMIC_pred	Cancer Associated Fibroblasts
original_annotation.2	B Cells	scATOMIC_pred	Plasma Cells
scATOMIC_pred	Plasma Cells
original_annotation.2	Epithelial Cells	scATOMIC_pred	Lung Cancer Cells
scATOMIC_pred	Lung Cancer Cells
original_annotation.2	Epithelial Cells	scATOMIC_pred	Lung Cancer Cells
scATOMIC_pred	Lung Cancer Cells
original_annotation.2	Epithelial Cells	scATOMIC_pred	Lung Cancer Cells
scATOMIC_pred	Lung Cancer Cells
original_annotation.2	T Cells	scATOMIC_pred	CD4+ T Cells
scATOMIC_pred	CD4+ T Cells
original_annotation.2	Epithelial Cells	scATOMIC_pred	Lung Cancer Cells
scATOMIC_pred	Lung Cancer Cells
original_annotation.2	Epithelial Cells	scATOMIC_pred	Lung Cancer Cells
scATOMIC_pred	Lung Cancer Cells
original_annotation.2	Epithelial Cells	scATOMIC_pred	Lung Cancer Cells
scATOMIC_pred	Lung Cancer Cells
original_annotation.2	Macrophage	scATOMIC_pred	Macrophage
scATOMIC_pred	Macrophage
original_annotation.2	T Cells	scATOMIC_pred	Effector/Memory CD8+ T Cells
scATOMIC_pred	Effector/Memory CD8+ T Cells
original_annotation.2	Endothelial Cells	scATOMIC_pred	Endothelial Cells
scATOMIC_pred	Endothelial Cells
original_annotation.2	T Cells	scATOMIC_pred	T regulatory Cells
scATOMIC_pred	T regulatory Cells
original_annotation.2	Epithelial Cells	scATOMIC_pred	Non Blood Cells
scATOMIC_pred	Non Blood Cells
original_annotation.2	Epithelial Cells	scATOMIC_pred	Lung Cancer Cells
scATOMIC_pred	Lung Cancer Cells
original_annotation.2	T Cells	scATOMIC_pred	Effector/Memory CD8+ T Cells
scATOMIC_pred	Effector/Memory CD8+ T Cells
original_annotation.2	Macrophage	scATOMIC_pred	Macrophage
scATOMIC_pred	Macrophage
original_annotation.2	T Cells	scATOMIC_pred	CD4+ T Cells
scATOMIC_pred	CD4+ T Cells
original_annotation.2	B Cells	scATOMIC_pred	Plasma Cells
scATOMIC_pred	Plasma Cells
original_annotation.2	Epithelial Cells	scATOMIC_pred	Lung Cancer Cells
scATOMIC_pred	Lung Cancer Cells
original_annotation.2	Macrophage	scATOMIC_pred	Macrophage
scATOMIC_pred	Macrophage
original_annotation.2	T Cells	scATOMIC_pred	Natural killer Cells
scATOMIC_pred	Natural killer Cells
original_annotation.2	T Cells	scATOMIC_pred	Effector/Memory CD8+ T Cells
scATOMIC_pred	Effector/Memory CD8+ T Cells
original_annotation.2	Endothelial Cells	scATOMIC_pred	Endothelial Cells
scATOMIC_pred	Endothelial Cells
original_annotation.2	Epithelial Cells	scATOMIC_pred	Lung Cancer Cells
scATOMIC_pred	Lung Cancer Cells
original_annotation.2	Epithelial Cells	scATOMIC_pred	Normal Tissue Cells
scATOMIC_pred	Normal Tissue Cells
original_annotation.2	T Cells	scATOMIC_pred	Effector/Memory CD4+ T Cells
scATOMIC_pred	Effector/Memory CD4+ T Cells
original_annotation.2	B Cells	scATOMIC_pred	Plasma Cells
scATOMIC_pred	Plasma Cells
original_annotation.2	T Cells	scATOMIC_pred
scATOMIC_pred
original_annotation.2	Epithelial Cells	scATOMIC_pred	Lung Cancer Cells
scATOMIC_pred	Lung Cancer Cells
original_annotation.2	Epithelial Cells	scATOMIC_pred	Effector/Memory CD8+ T Cells
scATOMIC_pred	Effector/Memory CD8+ T Cells
original_annotation.2	T Cells	scATOMIC_pred	Effector/Memory CD4+ T Cells
scATOMIC_pred	Effector/Memory CD4+ T Cells
original_annotation.2	Macrophage	scATOMIC_pred	Macrophage
scATOMIC_pred	Macrophage
original_annotation.2	Epithelial Cells	scATOMIC_pred	Lung Cancer Cells
scATOMIC_pred	Lung Cancer Cells
original_annotation.2	Macrophage	scATOMIC_pred	Macrophage
scATOMIC_pred	Macrophage
original_annotation.2	Mast Cells	scATOMIC_pred	Mast Cells
scATOMIC_pred	Mast Cells
original_annotation.2	T Cells	scATOMIC_pred	Effector/Memory CD8+ T Cells
scATOMIC_pred	Effector/Memory CD8+ T Cells
original_annotation.2	T Cells	scATOMIC_pred	CD4+ T Cells
scATOMIC_pred	CD4+ T Cells
original_annotation.2	Endothelial Cells	scATOMIC_pred	Endothelial Cells
scATOMIC_pred	Endothelial Cells
original_annotation.2	Endothelial Cells	scATOMIC_pred	Endothelial Cells
scATOMIC_pred	Endothelial Cells
original_annotation.2	Macrophage	scATOMIC_pred	Macrophage
scATOMIC_pred	Macrophage
original_annotation.2	Epithelial Cells	scATOMIC_pred	Lung Cancer Cells
scATOMIC_pred	Lung Cancer Cells
original_annotation.2	T Cells	scATOMIC_pred	Effector/Memory CD4+ T Cells
scATOMIC_pred	Effector/Memory CD4+ T Cells
original_annotation.2	Macrophage	scATOMIC_pred	Macrophage
scATOMIC_pred	Macrophage
original_annotation.2	Epithelial Cells	scATOMIC_pred	Lung Cancer Cells
scATOMIC_pred	Lung Cancer Cells
original_annotation.2	T Cells	scATOMIC_pred	Effector/Memory CD4+ T Cells
scATOMIC_pred	Effector/Memory CD4+ T Cells
original_annotation.2	Fibroblast	scATOMIC_pred	Cancer Associated Fibroblasts
scATOMIC_pred	Cancer Associated Fibroblasts
original_annotation.2	Endothelial Cells	scATOMIC_pred	Endothelial Cells
scATOMIC_pred	Endothelial Cells
original_annotation.2	T Cells	scATOMIC_pred	T regulatory Cells
scATOMIC_pred	T regulatory Cells
original_annotation.2	T Cells	scATOMIC_pred	CD4+ T Cells
scATOMIC_pred	CD4+ T Cells
original_annotation.2	Mast Cells	scATOMIC_pred	Mast Cells
scATOMIC_pred	Mast Cells
original_annotation.2	Macrophage	scATOMIC_pred	Macrophage
scATOMIC_pred	Macrophage
original_annotation.2	B Cells	scATOMIC_pred	B Cells
scATOMIC_pred	B Cells
original_annotation.2	T Cells	scATOMIC_pred	T regulatory Cells
scATOMIC_pred	T regulatory Cells
original_annotation.2	T Cells	scATOMIC_pred	Tfh/Th1 helper CD4+ T Cells
scATOMIC_pred	Tfh/Th1 helper CD4+ T Cells
original_annotation.2	Macrophage	scATOMIC_pred	Macrophage
scATOMIC_pred	Macrophage
original_annotation.2	T Cells	scATOMIC_pred	CD4 or CD8 T Cells
scATOMIC_pred	CD4 or CD8 T Cells
original_annotation.2	T Cells	scATOMIC_pred	T regulatory Cells
scATOMIC_pred	T regulatory Cells
original_annotation.2	Epithelial Cells	scATOMIC_pred	Lung Cancer Cells
scATOMIC_pred	Lung Cancer Cells
original_annotation.2	Macrophage	scATOMIC_pred	Macrophage
scATOMIC_pred	Macrophage
original_annotation.2	Endothelial Cells	scATOMIC_pred	Endothelial Cells
scATOMIC_pred	Endothelial Cells
original_annotation.2	Macrophage	scATOMIC_pred	Macrophage
scATOMIC_pred	Macrophage
original_annotation.2	T Cells	scATOMIC_pred	Effector/Memory CD8+ T Cells
scATOMIC_pred	Effector/Memory CD8+ T Cells
original_annotation.2	T Cells	scATOMIC_pred	Effector/Memory CD8+ T Cells
scATOMIC_pred	Effector/Memory CD8+ T Cells
original_annotation.2	T Cells	scATOMIC_pred	Effector/Memory CD8+ T Cells
scATOMIC_pred	Effector/Memory CD8+ T Cells
original_annotation.2	T Cells	scATOMIC_pred	Effector/Memory CD8+ T Cells
scATOMIC_pred	Effector/Memory CD8+ T Cells
original_annotation.2	Macrophage	scATOMIC_pred	Macrophage
scATOMIC_pred	Macrophage
original_annotation.2	Macrophage	scATOMIC_pred	Macrophage
scATOMIC_pred	Macrophage
original_annotation.2	Epithelial Cells	scATOMIC_pred	Lung Cancer Cells
scATOMIC_pred	Lung Cancer Cells
original_annotation.2	T Cells	scATOMIC_pred	CD8 T or NK Cells
scATOMIC_pred	CD8 T or NK Cells
original_annotation.2	Macrophage	scATOMIC_pred	Macrophage
scATOMIC_pred	Macrophage
original_annotation.2	Epithelial Cells	scATOMIC_pred	Lung Cancer Cells
scATOMIC_pred	Lung Cancer Cells
original_annotation.2	Endothelial Cells	scATOMIC_pred	Endothelial Cells
scATOMIC_pred	Endothelial Cells
original_annotation.2	Epithelial Cells	scATOMIC_pred	Lung Cancer Cells
scATOMIC_pred	Lung Cancer Cells
original_annotation.2	Macrophage	scATOMIC_pred	Macrophage
scATOMIC_pred	Macrophage
original_annotation.2	Fibroblast	scATOMIC_pred	Cancer Associated Fibroblasts
scATOMIC_pred	Cancer Associated Fibroblasts
original_annotation.2	Epithelial Cells	scATOMIC_pred	Lung Cancer Cells
scATOMIC_pred	Lung Cancer Cells
original_annotation.2	Macrophage	scATOMIC_pred	Macrophage
scATOMIC_pred	Macrophage
original_annotation.2	T Cells	scATOMIC_pred	Effector/Memory CD8+ T Cells
scATOMIC_pred	Effector/Memory CD8+ T Cells
original_annotation.2	Fibroblast	scATOMIC_pred	Cancer Associated Fibroblasts
scATOMIC_pred	Cancer Associated Fibroblasts
original_annotation.2	Epithelial Cells	scATOMIC_pred	Lung Cancer Cells
scATOMIC_pred	Lung Cancer Cells
original_annotation.2	Epithelial Cells	scATOMIC_pred	Non Blood Cells
scATOMIC_pred	Non Blood Cells
original_annotation.2	T Cells	scATOMIC_pred	CD4+ T Cells
scATOMIC_pred	CD4+ T Cells
original_annotation.2	Macrophage	scATOMIC_pred	Macrophage
scATOMIC_pred	Macrophage
original_annotation.2	Fibroblast	scATOMIC_pred	Cancer Associated Fibroblasts
scATOMIC_pred	Cancer Associated Fibroblasts
original_annotation.2	Epithelial Cells	scATOMIC_pred	Non Blood Cells
scATOMIC_pred	Non Blood Cells
original_annotation.2	Fibroblast	scATOMIC_pred	Cancer Associated Fibroblasts
scATOMIC_pred	Cancer Associated Fibroblasts
original_annotation.2	Epithelial Cells	scATOMIC_pred	Macrophage
scATOMIC_pred	Macrophage
original_annotation.2	T Cells	scATOMIC_pred	CD4+ T Cells
scATOMIC_pred	CD4+ T Cells
original_annotation.2	T Cells	scATOMIC_pred	Effector/Memory CD8+ T Cells
scATOMIC_pred	Effector/Memory CD8+ T Cells
original_annotation.2	Macrophage	scATOMIC_pred	Macrophage
scATOMIC_pred	Macrophage
original_annotation.2	Fibroblast	scATOMIC_pred	Cancer Associated Fibroblasts
scATOMIC_pred	Cancer Associated Fibroblasts
original_annotation.2	T Cells	scATOMIC_pred	Effector/Memory CD8+ T Cells
scATOMIC_pred	Effector/Memory CD8+ T Cells
original_annotation.2	Macrophage	scATOMIC_pred	Macrophage
scATOMIC_pred	Macrophage
original_annotation.2	Epithelial Cells	scATOMIC_pred	Lung Cancer Cells
scATOMIC_pred	Lung Cancer Cells
original_annotation.2	Epithelial Cells	scATOMIC_pred	Lung Cancer Cells
scATOMIC_pred	Lung Cancer Cells
original_annotation.2	Epithelial Cells	scATOMIC_pred	Lung Cancer Cells
scATOMIC_pred	Lung Cancer Cells
original_annotation.2	Endothelial Cells	scATOMIC_pred	Endothelial Cells
scATOMIC_pred	Endothelial Cells
original_annotation.2	T Cells	scATOMIC_pred	Natural killer Cells
scATOMIC_pred	Natural killer Cells
original_annotation.2	Macrophage	scATOMIC_pred	Macrophage
scATOMIC_pred	Macrophage
original_annotation.2	Macrophage	scATOMIC_pred	Macrophage
scATOMIC_pred	Macrophage
original_annotation.2	Macrophage	scATOMIC_pred	Macrophage
scATOMIC_pred	Macrophage
original_annotation.2	Endothelial Cells	scATOMIC_pred	Endothelial Cells
scATOMIC_pred	Endothelial Cells
original_annotation.2	Epithelial Cells	scATOMIC_pred	Lung Cancer Cells
scATOMIC_pred	Lung Cancer Cells
original_annotation.2	Macrophage	scATOMIC_pred	Macrophage
scATOMIC_pred	Macrophage
original_annotation.2	B Cells	scATOMIC_pred	B Cells
scATOMIC_pred	B Cells
original_annotation.2	T Cells	scATOMIC_pred	CD4+ T Cells
scATOMIC_pred	CD4+ T Cells
original_annotation.2	Epithelial Cells	scATOMIC_pred	Non Blood Cells
scATOMIC_pred	Non Blood Cells
original_annotation.2	Macrophage	scATOMIC_pred	Macrophage
scATOMIC_pred	Macrophage
original_annotation.2	Epithelial Cells	scATOMIC_pred	Non Blood Cells
scATOMIC_pred	Non Blood Cells
original_annotation.2	Endothelial Cells	scATOMIC_pred	Endothelial Cells
scATOMIC_pred	Endothelial Cells
original_annotation.2	T Cells	scATOMIC_pred	Tfh/Th1 helper CD4+ T Cells
scATOMIC_pred	Tfh/Th1 helper CD4+ T Cells
original_annotation.2	T Cells	scATOMIC_pred	CD4+ T Cells
scATOMIC_pred	CD4+ T Cells
original_annotation.2	T Cells	scATOMIC_pred	Effector/Memory CD8+ T Cells
scATOMIC_pred	Effector/Memory CD8+ T Cells
original_annotation.2	T Cells	scATOMIC_pred	Effector/Memory CD8+ T Cells
scATOMIC_pred	Effector/Memory CD8+ T Cells
original_annotation.2	Epithelial Cells	scATOMIC_pred	Non Blood Cells
scATOMIC_pred	Non Blood Cells
original_annotation.2	Macrophage	scATOMIC_pred	Macrophage or Dendritic Cells
scATOMIC_pred	Macrophage or Dendritic Cells
original_annotation.2	T Cells	scATOMIC_pred	T regulatory Cells
scATOMIC_pred	T regulatory Cells
original_annotation.2	Macrophage	scATOMIC_pred	Macrophage
scATOMIC_pred	Macrophage
original_annotation.2	Epithelial Cells	scATOMIC_pred	cDC
scATOMIC_pred	cDC
original_annotation.2	T Cells	scATOMIC_pred	Effector/Memory CD4+ T Cells
scATOMIC_pred	Effector/Memory CD4+ T Cells
original_annotation.2	Fibroblast	scATOMIC_pred	Cancer Associated Fibroblasts
scATOMIC_pred	Cancer Associated Fibroblasts
original_annotation.2	Epithelial Cells	scATOMIC_pred	Lung Cancer Cells
scATOMIC_pred	Lung Cancer Cells
original_annotation.2	T Cells	scATOMIC_pred	Natural killer Cells
scATOMIC_pred	Natural killer Cells
original_annotation.2	B Cells	scATOMIC_pred	Plasma Cells
scATOMIC_pred	Plasma Cells
original_annotation.2	T Cells	scATOMIC_pred	T regulatory Cells
scATOMIC_pred	T regulatory Cells
original_annotation.2	B Cells	scATOMIC_pred	B Cells
scATOMIC_pred	B Cells
original_annotation.2	B Cells	scATOMIC_pred	B Cells
scATOMIC_pred	B Cells
original_annotation.2	Epithelial Cells	scATOMIC_pred	Lung Cancer Cells
scATOMIC_pred	Lung Cancer Cells
original_annotation.2	Epithelial Cells	scATOMIC_pred	Lung Cancer Cells
scATOMIC_pred	Lung Cancer Cells
original_annotation.2	T Cells	scATOMIC_pred	Effector/Memory CD4+ T Cells
scATOMIC_pred	Effector/Memory CD4+ T Cells
original_annotation.2	T Cells	scATOMIC_pred	Effector/Memory CD8+ T Cells
scATOMIC_pred	Effector/Memory CD8+ T Cells
original_annotation.2	Epithelial Cells	scATOMIC_pred	Lung Cancer Cells
scATOMIC_pred	Lung Cancer Cells
original_annotation.2	Fibroblast	scATOMIC_pred	Cancer Associated Fibroblasts
scATOMIC_pred	Cancer Associated Fibroblasts
original_annotation.2	Macrophage	scATOMIC_pred	Macrophage
scATOMIC_pred	Macrophage
original_annotation.2	T Cells	scATOMIC_pred	Effector/Memory CD8+ T Cells
scATOMIC_pred	Effector/Memory CD8+ T Cells
original_annotation.2	T Cells	scATOMIC_pred	Natural killer Cells
scATOMIC_pred	Natural killer Cells
original_annotation.2	T Cells	scATOMIC_pred	Effector/Memory CD4+ T Cells
scATOMIC_pred	Effector/Memory CD4+ T Cells
original_annotation.2	B Cells	scATOMIC_pred	B Cells
scATOMIC_pred	B Cells
original_annotation.2	Epithelial Cells	scATOMIC_pred	Lung Cancer Cells
scATOMIC_pred	Lung Cancer Cells
original_annotation.2	Macrophage	scATOMIC_pred	Macrophage
scATOMIC_pred	Macrophage
original_annotation.2	T Cells	scATOMIC_pred	Effector/Memory CD8+ T Cells
scATOMIC_pred	Effector/Memory CD8+ T Cells
original_annotation.2	T Cells	scATOMIC_pred	Effector/Memory CD4+ T Cells
scATOMIC_pred	Effector/Memory CD4+ T Cells
original_annotation.2	Epithelial Cells	scATOMIC_pred	Lung Cancer Cells
scATOMIC_pred	Lung Cancer Cells
original_annotation.2	Epithelial Cells	scATOMIC_pred	Lung Cancer Cells
scATOMIC_pred	Lung Cancer Cells
original_annotation.2	Macrophage	scATOMIC_pred	Macrophage
scATOMIC_pred	Macrophage
original_annotation.2	Macrophage	scATOMIC_pred	Macrophage
scATOMIC_pred	Macrophage
original_annotation.2	Macrophage	scATOMIC_pred	Macrophage or Dendritic Cells
scATOMIC_pred	Macrophage or Dendritic Cells
original_annotation.2	T Cells	scATOMIC_pred	Effector/Memory CD8+ T Cells
scATOMIC_pred	Effector/Memory CD8+ T Cells
original_annotation.2	B Cells	scATOMIC_pred	B Cells
scATOMIC_pred	B Cells
original_annotation.2	B Cells	scATOMIC_pred	B Cells
scATOMIC_pred	B Cells
original_annotation.2	Epithelial Cells	scATOMIC_pred	Lung Cancer Cells
scATOMIC_pred	Lung Cancer Cells
original_annotation.2	T Cells	scATOMIC_pred	Effector/Memory CD8+ T Cells
scATOMIC_pred	Effector/Memory CD8+ T Cells
original_annotation.2	Macrophage	scATOMIC_pred	Macrophage
scATOMIC_pred	Macrophage
original_annotation.2	T Cells	scATOMIC_pred	Effector/Memory CD4+ T Cells
scATOMIC_pred	Effector/Memory CD4+ T Cells
original_annotation.2	B Cells	scATOMIC_pred	B Cells
scATOMIC_pred	B Cells
original_annotation.2	Macrophage	scATOMIC_pred	Macrophage
scATOMIC_pred	Macrophage
original_annotation.2	Epithelial Cells	scATOMIC_pred	Lung Cancer Cells
scATOMIC_pred	Lung Cancer Cells
original_annotation.2	Macrophage	scATOMIC_pred	Macrophage
scATOMIC_pred	Macrophage
original_annotation.2	T Cells	scATOMIC_pred	Effector/Memory CD8+ T Cells
scATOMIC_pred	Effector/Memory CD8+ T Cells
original_annotation.2	T Cells	scATOMIC_pred	T regulatory Cells
scATOMIC_pred	T regulatory Cells
original_annotation.2	Fibroblast	scATOMIC_pred	Macrophage
scATOMIC_pred	Macrophage
original_annotation.2	Macrophage	scATOMIC_pred	Macrophage
scATOMIC_pred	Macrophage
original_annotation.2	T Cells	scATOMIC_pred	Effector/Memory CD8+ T Cells
scATOMIC_pred	Effector/Memory CD8+ T Cells
original_annotation.2	B Cells	scATOMIC_pred	B Cells
scATOMIC_pred	B Cells
original_annotation.2	T Cells	scATOMIC_pred	T regulatory Cells
scATOMIC_pred	T regulatory Cells
original_annotation.2	T Cells	scATOMIC_pred	Effector/Memory CD4+ T Cells
scATOMIC_pred	Effector/Memory CD4+ T Cells
original_annotation.2	Epithelial Cells	scATOMIC_pred	Non Blood Cells
scATOMIC_pred	Non Blood Cells
original_annotation.2	Macrophage	scATOMIC_pred	cDC
scATOMIC_pred	cDC
original_annotation.2	Epithelial Cells	scATOMIC_pred	Normal Tissue Cells
scATOMIC_pred	Normal Tissue Cells
original_annotation.2	T Cells	scATOMIC_pred	Effector/Memory CD8+ T Cells
scATOMIC_pred	Effector/Memory CD8+ T Cells
original_annotation.2	Macrophage	scATOMIC_pred	cDC
scATOMIC_pred	cDC
original_annotation.2	Fibroblast	scATOMIC_pred	Cancer Associated Fibroblasts
[truncated: 3,845 more rows]

## Sheet: Figure 4B
x	node	next_x	next_node
original_annotation.1	Myeloid	scATOMIC_pred	Macrophage
scATOMIC_pred	Macrophage
original_annotation.1	Myeloid	scATOMIC_pred	Macrophage
scATOMIC_pred	Macrophage
original_annotation.1	Myeloid	scATOMIC_pred	cDC
scATOMIC_pred	cDC
original_annotation.1	Myeloid	scATOMIC_pred	cDC
scATOMIC_pred	cDC
original_annotation.1	Myeloid	scATOMIC_pred	Macrophage or Dendritic Cells
scATOMIC_pred	Macrophage or Dendritic Cells
original_annotation.1	Myeloid	scATOMIC_pred	cDC
scATOMIC_pred	cDC
original_annotation.1	Myeloid	scATOMIC_pred	Macrophage or Dendritic Cells
scATOMIC_pred	Macrophage or Dendritic Cells
original_annotation.1	Myeloid	scATOMIC_pred	Any Cells
scATOMIC_pred	Any Cells
original_annotation.1	Myeloid	scATOMIC_pred	cDC
scATOMIC_pred	cDC
original_annotation.1	Myeloid	scATOMIC_pred	cDC
scATOMIC_pred	cDC
original_annotation.1	Myeloid	scATOMIC_pred	cDC
scATOMIC_pred	cDC
original_annotation.1	Myeloid	scATOMIC_pred	cDC
scATOMIC_pred	cDC
original_annotation.1	Myeloid	scATOMIC_pred	Macrophage
scATOMIC_pred	Macrophage
original_annotation.1	Myeloid	scATOMIC_pred	cDC
scATOMIC_pred	cDC
original_annotation.1	Myeloid	scATOMIC_pred	Macrophage
scATOMIC_pred	Macrophage
original_annotation.1	Myeloid	scATOMIC_pred	Macrophage or Dendritic Cells
scATOMIC_pred	Macrophage or Dendritic Cells
original_annotation.1	Myeloid	scATOMIC_pred	cDC
scATOMIC_pred	cDC
original_annotation.1	Myeloid	scATOMIC_pred	cDC
scATOMIC_pred	cDC
original_annotation.1	Myeloid	scATOMIC_pred	Macrophage
scATOMIC_pred	Macrophage
original_annotation.1	Myeloid	scATOMIC_pred	cDC
scATOMIC_pred	cDC
original_annotation.1	Myeloid	scATOMIC_pred	cDC
scATOMIC_pred	cDC
original_annotation.1	Myeloid	scATOMIC_pred	cDC
scATOMIC_pred	cDC
original_annotation.1	Myeloid	scATOMIC_pred	cDC
scATOMIC_pred	cDC
original_annotation.1	Myeloid	scATOMIC_pred	cDC
scATOMIC_pred	cDC
original_annotation.1	Myeloid	scATOMIC_pred	cDC
scATOMIC_pred	cDC
original_annotation.1	Myeloid	scATOMIC_pred	cDC
scATOMIC_pred	cDC
original_annotation.1	Myeloid	scATOMIC_pred	cDC
scATOMIC_pred	cDC
original_annotation.1	Myeloid	scATOMIC_pred	Normal Tissue Cells
scATOMIC_pred	Normal Tissue Cells
original_annotation.1	Myeloid	scATOMIC_pred	cDC
scATOMIC_pred	cDC
original_annotation.1	Myeloid	scATOMIC_pred	cDC
scATOMIC_pred	cDC
original_annotation.1	Myeloid	scATOMIC_pred	cDC
scATOMIC_pred	cDC
original_annotation.1	Myeloid	scATOMIC_pred	cDC
scATOMIC_pred	cDC
original_annotation.1	Myeloid	scATOMIC_pred	cDC
scATOMIC_pred	cDC
original_annotation.1	Myeloid	scATOMIC_pred	Macrophage
scATOMIC_pred	Macrophage
original_annotation.1	Myeloid	scATOMIC_pred	Macrophage
scATOMIC_pred	Macrophage
original_annotation.1	Myeloid	scATOMIC_pred	Macrophage
scATOMIC_pred	Macrophage
original_annotation.1	Myeloid	scATOMIC_pred	cDC
scATOMIC_pred	cDC
original_annotation.1	Myeloid	scATOMIC_pred	cDC
scATOMIC_pred	cDC
original_annotation.1	Myeloid	scATOMIC_pred	cDC
scATOMIC_pred	cDC
original_annotation.1	Myeloid	scATOMIC_pred	cDC
scATOMIC_pred	cDC
original_annotation.1	Myeloid	scATOMIC_pred	Macrophage
scATOMIC_pred	Macrophage
original_annotation.1	Myeloid	scATOMIC_pred	Macrophage
scATOMIC_pred	Macrophage
original_annotation.1	Myeloid	scATOMIC_pred	cDC
scATOMIC_pred	cDC
original_annotation.1	Myeloid	scATOMIC_pred	cDC
scATOMIC_pred	cDC
original_annotation.1	Myeloid	scATOMIC_pred	cDC
scATOMIC_pred	cDC
original_annotation.1	Myeloid	scATOMIC_pred	cDC
scATOMIC_pred	cDC
original_annotation.1	Myeloid	scATOMIC_pred	cDC
scATOMIC_pred	cDC
original_annotation.1	Myeloid	scATOMIC_pred	cDC
scATOMIC_pred	cDC
original_annotation.1	Myeloid	scATOMIC_pred	cDC
scATOMIC_pred	cDC
original_annotation.1	Myeloid	scATOMIC_pred	cDC
scATOMIC_pred	cDC
original_annotation.1	Myeloid	scATOMIC_pred	cDC
scATOMIC_pred	cDC
original_annotation.1	Myeloid	scATOMIC_pred	cDC
scATOMIC_pred	cDC
original_annotation.1	Myeloid	scATOMIC_pred	cDC
scATOMIC_pred	cDC
original_annotation.1	Myeloid	scATOMIC_pred	cDC
scATOMIC_pred	cDC
original_annotation.1	Myeloid	scATOMIC_pred	cDC
scATOMIC_pred	cDC
original_annotation.1	Myeloid	scATOMIC_pred	cDC
scATOMIC_pred	cDC
original_annotation.1	Myeloid	scATOMIC_pred	cDC
scATOMIC_pred	cDC
original_annotation.1	Myeloid	scATOMIC_pred	cDC
scATOMIC_pred	cDC
original_annotation.1	Myeloid	scATOMIC_pred	Macrophage
scATOMIC_pred	Macrophage
original_annotation.1	Myeloid	scATOMIC_pred	cDC
scATOMIC_pred	cDC
original_annotation.1	Myeloid	scATOMIC_pred	cDC
scATOMIC_pred	cDC
original_annotation.1	Myeloid	scATOMIC_pred	cDC
scATOMIC_pred	cDC
original_annotation.1	Myeloid	scATOMIC_pred	cDC
scATOMIC_pred	cDC
original_annotation.1	Myeloid	scATOMIC_pred	cDC
scATOMIC_pred	cDC
original_annotation.1	Myeloid	scATOMIC_pred	Macrophage
scATOMIC_pred	Macrophage
original_annotation.1	Myeloid	scATOMIC_pred	cDC
scATOMIC_pred	cDC
original_annotation.1	Myeloid	scATOMIC_pred	cDC
scATOMIC_pred	cDC
original_annotation.1	Myeloid	scATOMIC_pred	cDC
scATOMIC_pred	cDC
original_annotation.1	Myeloid	scATOMIC_pred	cDC
scATOMIC_pred	cDC
original_annotation.1	Myeloid	scATOMIC_pred	Macrophage or Dendritic Cells
scATOMIC_pred	Macrophage or Dendritic Cells
original_annotation.1	Myeloid	scATOMIC_pred	cDC
scATOMIC_pred	cDC
original_annotation.1	Myeloid	scATOMIC_pred	cDC
scATOMIC_pred	cDC
original_annotation.1	Myeloid	scATOMIC_pred	cDC
scATOMIC_pred	cDC
original_annotation.1	Myeloid	scATOMIC_pred	cDC
scATOMIC_pred	cDC
original_annotation.1	Myeloid	scATOMIC_pred	cDC
scATOMIC_pred	cDC
original_annotation.1	Myeloid	scATOMIC_pred	cDC
scATOMIC_pred	cDC
original_annotation.1	Myeloid	scATOMIC_pred	Macrophage
scATOMIC_pred	Macrophage
original_annotation.1	Myeloid	scATOMIC_pred	cDC
scATOMIC_pred	cDC
original_annotation.1	Myeloid	scATOMIC_pred	Macrophage
scATOMIC_pred	Macrophage
original_annotation.1	Myeloid	scATOMIC_pred	Macrophage
scATOMIC_pred	Macrophage
original_annotation.1	Myeloid	scATOMIC_pred	Macrophage
scATOMIC_pred	Macrophage
original_annotation.1	Myeloid	scATOMIC_pred	Macrophage
scATOMIC_pred	Macrophage
original_annotation.1	Myeloid	scATOMIC_pred	Macrophage
scATOMIC_pred	Macrophage
original_annotation.1	Myeloid	scATOMIC_pred	Macrophage
scATOMIC_pred	Macrophage
original_annotation.1	Myeloid	scATOMIC_pred	Macrophage
scATOMIC_pred	Macrophage
original_annotation.1	Myeloid	scATOMIC_pred	Macrophage
scATOMIC_pred	Macrophage
original_annotation.1	Myeloid	scATOMIC_pred	Macrophage
scATOMIC_pred	Macrophage
original_annotation.1	Myeloid	scATOMIC_pred	Macrophage
scATOMIC_pred	Macrophage
original_annotation.1	Myeloid	scATOMIC_pred	Macrophage
scATOMIC_pred	Macrophage
original_annotation.1	Myeloid	scATOMIC_pred	Macrophage
scATOMIC_pred	Macrophage
original_annotation.1	Myeloid	scATOMIC_pred	Macrophage
scATOMIC_pred	Macrophage
original_annotation.1	Myeloid	scATOMIC_pred	Macrophage
scATOMIC_pred	Macrophage
original_annotation.1	Myeloid	scATOMIC_pred	Macrophage
scATOMIC_pred	Macrophage
original_annotation.1	Myeloid	scATOMIC_pred	Macrophage
scATOMIC_pred	Macrophage
original_annotation.1	Myeloid	scATOMIC_pred	Macrophage
scATOMIC_pred	Macrophage
original_annotation.1	Myeloid	scATOMIC_pred	Macrophage
scATOMIC_pred	Macrophage
original_annotation.1	Myeloid	scATOMIC_pred	Macrophage
scATOMIC_pred	Macrophage
original_annotation.1	Myeloid	scATOMIC_pred	Macrophage
scATOMIC_pred	Macrophage
original_annotation.1	Myeloid	scATOMIC_pred	Macrophage
scATOMIC_pred	Macrophage
original_annotation.1	Myeloid	scATOMIC_pred	Macrophage
scATOMIC_pred	Macrophage
original_annotation.1	Myeloid	scATOMIC_pred	Macrophage
scATOMIC_pred	Macrophage
original_annotation.1	Myeloid	scATOMIC_pred	Macrophage
scATOMIC_pred	Macrophage
original_annotation.1	Myeloid	scATOMIC_pred	Macrophage
scATOMIC_pred	Macrophage
original_annotation.1	Myeloid	scATOMIC_pred	Macrophage
scATOMIC_pred	Macrophage
original_annotation.1	Myeloid	scATOMIC_pred	Macrophage
scATOMIC_pred	Macrophage
original_annotation.1	Myeloid	scATOMIC_pred	Macrophage
scATOMIC_pred	Macrophage
original_annotation.1	Myeloid	scATOMIC_pred	Macrophage
scATOMIC_pred	Macrophage
original_annotation.1	Myeloid	scATOMIC_pred	Macrophage
scATOMIC_pred	Macrophage
original_annotation.1	Myeloid	scATOMIC_pred	Macrophage
scATOMIC_pred	Macrophage
original_annotation.1	Myeloid	scATOMIC_pred	Macrophage
scATOMIC_pred	Macrophage
original_annotation.1	Myeloid	scATOMIC_pred	Macrophage
scATOMIC_pred	Macrophage
original_annotation.1	Myeloid	scATOMIC_pred	Macrophage
scATOMIC_pred	Macrophage
original_annotation.1	Myeloid	scATOMIC_pred	Macrophage
scATOMIC_pred	Macrophage
original_annotation.1	Myeloid	scATOMIC_pred	Macrophage
scATOMIC_pred	Macrophage
original_annotation.1	Myeloid	scATOMIC_pred	Macrophage
scATOMIC_pred	Macrophage
original_annotation.1	Myeloid	scATOMIC_pred	Macrophage
scATOMIC_pred	Macrophage
original_annotation.1	Myeloid	scATOMIC_pred	Macrophage
scATOMIC_pred	Macrophage
original_annotation.1	Myeloid	scATOMIC_pred	Macrophage
scATOMIC_pred	Macrophage
original_annotation.1	Myeloid	scATOMIC_pred	Macrophage
scATOMIC_pred	Macrophage
original_annotation.1	Myeloid	scATOMIC_pred	Macrophage
scATOMIC_pred	Macrophage
original_annotation.1	Myeloid	scATOMIC_pred	Macrophage
scATOMIC_pred	Macrophage
original_annotation.1	Myeloid	scATOMIC_pred	Macrophage
scATOMIC_pred	Macrophage
original_annotation.1	Myeloid	scATOMIC_pred	Macrophage
scATOMIC_pred	Macrophage
original_annotation.1	Myeloid	scATOMIC_pred	Macrophage
scATOMIC_pred	Macrophage
original_annotation.1	Myeloid	scATOMIC_pred	Macrophage
scATOMIC_pred	Macrophage
original_annotation.1	Myeloid	scATOMIC_pred	Macrophage
scATOMIC_pred	Macrophage
original_annotation.1	Myeloid	scATOMIC_pred	Macrophage
scATOMIC_pred	Macrophage
original_annotation.1	Myeloid	scATOMIC_pred	Macrophage
scATOMIC_pred	Macrophage
original_annotation.1	Myeloid	scATOMIC_pred	Macrophage
scATOMIC_pred	Macrophage
original_annotation.1	Myeloid	scATOMIC_pred	Macrophage
scATOMIC_pred	Macrophage
original_annotation.1	Myeloid	scATOMIC_pred	Macrophage
scATOMIC_pred	Macrophage
original_annotation.1	Myeloid	scATOMIC_pred	Macrophage
scATOMIC_pred	Macrophage
original_annotation.1	Myeloid	scATOMIC_pred	Macrophage
scATOMIC_pred	Macrophage
original_annotation.1	Myeloid	scATOMIC_pred	Macrophage
scATOMIC_pred	Macrophage
original_annotation.1	Myeloid	scATOMIC_pred	Macrophage
scATOMIC_pred	Macrophage
original_annotation.1	Myeloid	scATOMIC_pred	Macrophage
scATOMIC_pred	Macrophage
original_annotation.1	Myeloid	scATOMIC_pred	Macrophage
scATOMIC_pred	Macrophage
original_annotation.1	Myeloid	scATOMIC_pred	Macrophage
scATOMIC_pred	Macrophage
original_annotation.1	Myeloid	scATOMIC_pred	Macrophage
scATOMIC_pred	Macrophage
original_annotation.1	Myeloid	scATOMIC_pred	Macrophage
scATOMIC_pred	Macrophage
original_annotation.1	Myeloid	scATOMIC_pred	Macrophage
scATOMIC_pred	Macrophage
original_annotation.1	Myeloid	scATOMIC_pred	Macrophage
scATOMIC_pred	Macrophage
original_annotation.1	Myeloid	scATOMIC_pred	Macrophage
scATOMIC_pred	Macrophage
original_annotation.1	Myeloid	scATOMIC_pred	Macrophage
scATOMIC_pred	Macrophage
original_annotation.1	Myeloid	scATOMIC_pred	Macrophage
scATOMIC_pred	Macrophage
original_annotation.1	Myeloid	scATOMIC_pred	Macrophage
scATOMIC_pred	Macrophage
original_annotation.1	Myeloid	scATOMIC_pred	Macrophage
scATOMIC_pred	Macrophage
original_annotation.1	Myeloid	scATOMIC_pred	Macrophage
scATOMIC_pred	Macrophage
original_annotation.1	Myeloid	scATOMIC_pred	Macrophage
scATOMIC_pred	Macrophage
original_annotation.1	Myeloid	scATOMIC_pred	Macrophage
scATOMIC_pred	Macrophage
original_annotation.1	Myeloid	scATOMIC_pred	Macrophage
scATOMIC_pred	Macrophage
original_annotation.1	Myeloid	scATOMIC_pred	Macrophage
scATOMIC_pred	Macrophage
original_annotation.1	Myeloid	scATOMIC_pred	Macrophage
scATOMIC_pred	Macrophage
original_annotation.1	Myeloid	scATOMIC_pred	Macrophage
scATOMIC_pred	Macrophage
original_annotation.1	Myeloid	scATOMIC_pred	Macrophage
scATOMIC_pred	Macrophage
original_annotation.1	Myeloid	scATOMIC_pred	Macrophage
scATOMIC_pred	Macrophage
original_annotation.1	Myeloid	scATOMIC_pred	Macrophage
scATOMIC_pred	Macrophage
original_annotation.1	Myeloid	scATOMIC_pred	Macrophage
scATOMIC_pred	Macrophage
original_annotation.1	Myeloid	scATOMIC_pred	Macrophage
scATOMIC_pred	Macrophage
original_annotation.1	Myeloid	scATOMIC_pred	Macrophage
scATOMIC_pred	Macrophage
original_annotation.1	Myeloid	scATOMIC_pred	Macrophage
scATOMIC_pred	Macrophage
original_annotation.1	Myeloid	scATOMIC_pred	Macrophage
scATOMIC_pred	Macrophage
original_annotation.1	Myeloid	scATOMIC_pred	Macrophage
scATOMIC_pred	Macrophage
original_annotation.1	Myeloid	scATOMIC_pred	Macrophage
scATOMIC_pred	Macrophage
original_annotation.1	Myeloid	scATOMIC_pred	Macrophage
scATOMIC_pred	Macrophage
original_annotation.1	Myeloid	scATOMIC_pred	Macrophage
scATOMIC_pred	Macrophage
original_annotation.1	Myeloid	scATOMIC_pred	Macrophage
scATOMIC_pred	Macrophage
original_annotation.1	Myeloid	scATOMIC_pred	Macrophage
scATOMIC_pred	Macrophage
original_annotation.1	Myeloid	scATOMIC_pred	Macrophage
scATOMIC_pred	Macrophage
original_annotation.1	Myeloid	scATOMIC_pred	Macrophage
scATOMIC_pred	Macrophage
original_annotation.1	Myeloid	scATOMIC_pred	Macrophage
scATOMIC_pred	Macrophage
original_annotation.1	Myeloid	scATOMIC_pred	Macrophage
scATOMIC_pred	Macrophage
original_annotation.1	Myeloid	scATOMIC_pred	Macrophage
scATOMIC_pred	Macrophage
original_annotation.1	Myeloid	scATOMIC_pred	Macrophage
scATOMIC_pred	Macrophage
original_annotation.1	Myeloid	scATOMIC_pred	Macrophage
scATOMIC_pred	Macrophage
original_annotation.1	Myeloid	scATOMIC_pred	Macrophage
scATOMIC_pred	Macrophage
original_annotation.1	Myeloid	scATOMIC_pred	Macrophage
scATOMIC_pred	Macrophage
original_annotation.1	Myeloid	scATOMIC_pred	Macrophage
scATOMIC_pred	Macrophage
original_annotation.1	Myeloid	scATOMIC_pred	Macrophage
scATOMIC_pred	Macrophage
original_annotation.1	Myeloid	scATOMIC_pred	Macrophage
scATOMIC_pred	Macrophage
original_annotation.1	Myeloid	scATOMIC_pred	Macrophage
scATOMIC_pred	Macrophage
original_annotation.1	Myeloid	scATOMIC_pred	Macrophage
scATOMIC_pred	Macrophage
original_annotation.1	Myeloid	scATOMIC_pred	Macrophage
scATOMIC_pred	Macrophage
original_annotation.1	Myeloid	scATOMIC_pred	Macrophage
scATOMIC_pred	Macrophage
original_annotation.1	Myeloid	scATOMIC_pred	Macrophage
scATOMIC_pred	Macrophage
original_annotation.1	Myeloid	scATOMIC_pred	Macrophage
scATOMIC_pred	Macrophage
original_annotation.1	Myeloid	scATOMIC_pred	Macrophage
scATOMIC_pred	Macrophage
original_annotation.1	Myeloid	scATOMIC_pred	Macrophage
scATOMIC_pred	Macrophage
original_annotation.1	Myeloid	scATOMIC_pred	Macrophage
scATOMIC_pred	Macrophage
original_annotation.1	Myeloid	scATOMIC_pred	Macrophage
scATOMIC_pred	Macrophage
original_annotation.1	Myeloid	scATOMIC_pred	Macrophage
scATOMIC_pred	Macrophage
original_annotation.1	Myeloid	scATOMIC_pred	Macrophage
scATOMIC_pred	Macrophage
original_annotation.1	Myeloid	scATOMIC_pred	Macrophage
scATOMIC_pred	Macrophage
original_annotation.1	Myeloid	scATOMIC_pred	Macrophage
scATOMIC_pred	Macrophage
original_annotation.1	Myeloid	scATOMIC_pred	Macrophage
scATOMIC_pred	Macrophage
original_annotation.1	Myeloid	scATOMIC_pred	Macrophage
scATOMIC_pred	Macrophage
original_annotation.1	Myeloid	scATOMIC_pred	Macrophage
scATOMIC_pred	Macrophage
original_annotation.1	Myeloid	scATOMIC_pred	Macrophage
scATOMIC_pred	Macrophage
original_annotation.1	Myeloid	scATOMIC_pred	Macrophage
scATOMIC_pred	Macrophage
original_annotation.1	Myeloid	scATOMIC_pred	Macrophage
scATOMIC_pred	Macrophage
original_annotation.1	Myeloid	scATOMIC_pred	Macrophage
scATOMIC_pred	Macrophage
original_annotation.1	Myeloid	scATOMIC_pred	Macrophage
scATOMIC_pred	Macrophage
original_annotation.1	Myeloid	scATOMIC_pred	Macrophage
scATOMIC_pred	Macrophage
original_annotation.1	Myeloid	scATOMIC_pred	Macrophage
scATOMIC_pred	Macrophage
original_annotation.1	Myeloid	scATOMIC_pred	Macrophage
scATOMIC_pred	Macrophage
original_annotation.1	Myeloid	scATOMIC_pred	Macrophage
scATOMIC_pred	Macrophage
original_annotation.1	Myeloid	scATOMIC_pred	Macrophage
scATOMIC_pred	Macrophage
original_annotation.1	Myeloid	scATOMIC_pred	Macrophage
scATOMIC_pred	Macrophage
original_annotation.1	Myeloid	scATOMIC_pred	Macrophage
scATOMIC_pred	Macrophage
original_annotation.1	Myeloid	scATOMIC_pred	Macrophage
scATOMIC_pred	Macrophage
original_annotation.1	Myeloid	scATOMIC_pred	Macrophage
scATOMIC_pred	Macrophage
original_annotation.1	Myeloid	scATOMIC_pred	Macrophage
scATOMIC_pred	Macrophage
original_annotation.1	Myeloid	scATOMIC_pred	Macrophage
scATOMIC_pred	Macrophage
original_annotation.1	Myeloid	scATOMIC_pred	Macrophage
scATOMIC_pred	Macrophage
original_annotation.1	Myeloid	scATOMIC_pred	Macrophage
scATOMIC_pred	Macrophage
original_annotation.1	Myeloid	scATOMIC_pred	Macrophage
scATOMIC_pred	Macrophage
original_annotation.1	Myeloid	scATOMIC_pred	Macrophage
scATOMIC_pred	Macrophage
original_annotation.1	Myeloid	scATOMIC_pred	Macrophage
scATOMIC_pred	Macrophage
original_annotation.1	Myeloid	scATOMIC_pred	Macrophage or Dendritic Cells
scATOMIC_pred	Macrophage or Dendritic Cells
original_annotation.1	Myeloid	scATOMIC_pred	Macrophage
scATOMIC_pred	Macrophage
original_annotation.1	Myeloid	scATOMIC_pred	Macrophage
scATOMIC_pred	Macrophage
original_annotation.1	Myeloid	scATOMIC_pred	Macrophage
scATOMIC_pred	Macrophage
original_annotation.1	Myeloid	scATOMIC_pred	Macrophage
scATOMIC_pred	Macrophage
original_annotation.1	Myeloid	scATOMIC_pred	Macrophage
scATOMIC_pred	Macrophage
original_annotation.1	Myeloid	scATOMIC_pred	Macrophage
scATOMIC_pred	Macrophage
original_annotation.1	Myeloid	scATOMIC_pred	Macrophage
scATOMIC_pred	Macrophage
original_annotation.1	Myeloid	scATOMIC_pred	Macrophage
scATOMIC_pred	Macrophage
original_annotation.1	Myeloid	scATOMIC_pred	Macrophage
scATOMIC_pred	Macrophage
original_annotation.1	Myeloid	scATOMIC_pred	Macrophage
scATOMIC_pred	Macrophage
original_annotation.1	Myeloid	scATOMIC_pred	Macrophage
scATOMIC_pred	Macrophage
original_annotation.1	Myeloid	scATOMIC_pred	Macrophage
scATOMIC_pred	Macrophage
original_annotation.1	Myeloid	scATOMIC_pred	Macrophage
scATOMIC_pred	Macrophage
original_annotation.1	Myeloid	scATOMIC_pred	Macrophage
scATOMIC_pred	Macrophage
original_annotation.1	Myeloid	scATOMIC_pred	Macrophage
scATOMIC_pred	Macrophage
original_annotation.1	Myeloid	scATOMIC_pred	Macrophage
scATOMIC_pred	Macrophage
original_annotation.1	Myeloid	scATOMIC_pred	Macrophage
scATOMIC_pred	Macrophage
original_annotation.1	Myeloid	scATOMIC_pred	Macrophage
scATOMIC_pred	Macrophage
original_annotation.1	Myeloid	scATOMIC_pred	Macrophage
scATOMIC_pred	Macrophage
original_annotation.1	Myeloid	scATOMIC_pred	Macrophage
scATOMIC_pred	Macrophage
original_annotation.1	Myeloid	scATOMIC_pred	Macrophage
scATOMIC_pred	Macrophage
original_annotation.1	Myeloid	scATOMIC_pred	Macrophage
scATOMIC_pred	Macrophage
original_annotation.1	Myeloid	scATOMIC_pred	Macrophage
scATOMIC_pred	Macrophage
original_annotation.1	Myeloid	scATOMIC_pred	Macrophage
scATOMIC_pred	Macrophage
original_annotation.1	Myeloid	scATOMIC_pred	Macrophage
scATOMIC_pred	Macrophage
original_annotation.1	Myeloid	scATOMIC_pred	Macrophage
scATOMIC_pred	Macrophage
original_annotation.1	Myeloid	scATOMIC_pred	Macrophage
scATOMIC_pred	Macrophage
original_annotation.1	Myeloid	scATOMIC_pred	Macrophage
scATOMIC_pred	Macrophage
original_annotation.1	Myeloid	scATOMIC_pred	Macrophage
scATOMIC_pred	Macrophage
original_annotation.1	Myeloid	scATOMIC_pred	Macrophage
scATOMIC_pred	Macrophage
original_annotation.1	Myeloid	scATOMIC_pred	Macrophage
scATOMIC_pred	Macrophage
original_annotation.1	Myeloid	scATOMIC_pred	Macrophage
scATOMIC_pred	Macrophage
original_annotation.1	Myeloid	scATOMIC_pred	Macrophage
scATOMIC_pred	Macrophage
original_annotation.1	Myeloid	scATOMIC_pred	Macrophage
scATOMIC_pred	Macrophage
original_annotation.1	Myeloid	scATOMIC_pred	Macrophage
scATOMIC_pred	Macrophage
original_annotation.1	Myeloid	scATOMIC_pred	Macrophage
scATOMIC_pred	Macrophage
original_annotation.1	Myeloid	scATOMIC_pred	Macrophage
scATOMIC_pred	Macrophage
original_annotation.1	Myeloid	scATOMIC_pred	Macrophage
scATOMIC_pred	Macrophage
original_annotation.1	Myeloid	scATOMIC_pred	Macrophage
scATOMIC_pred	Macrophage
original_annotation.1	Myeloid	scATOMIC_pred	Macrophage
scATOMIC_pred	Macrophage
original_annotation.1	Myeloid	scATOMIC_pred	Macrophage
scATOMIC_pred	Macrophage
original_annotation.1	Myeloid	scATOMIC_pred	Macrophage
scATOMIC_pred	Macrophage
original_annotation.1	Myeloid	scATOMIC_pred	Macrophage
scATOMIC_pred	Macrophage
original_annotation.1	Myeloid	scATOMIC_pred	Macrophage
scATOMIC_pred	Macrophage
original_annotation.1	Myeloid	scATOMIC_pred	Macrophage
scATOMIC_pred	Macrophage
original_annotation.1	Myeloid	scATOMIC_pred	Macrophage
scATOMIC_pred	Macrophage
original_annotation.1	Myeloid	scATOMIC_pred	Macrophage
scATOMIC_pred	Macrophage
original_annotation.1	Myeloid	scATOMIC_pred	Macrophage
scATOMIC_pred	Macrophage
original_annotation.1	Myeloid	scATOMIC_pred	Macrophage
scATOMIC_pred	Macrophage
original_annotation.1	Myeloid	scATOMIC_pred	Macrophage
scATOMIC_pred	Macrophage
original_annotation.1	Myeloid	scATOMIC_pred	Macrophage
scATOMIC_pred	Macrophage
original_annotation.1	Myeloid	scATOMIC_pred	Macrophage
scATOMIC_pred	Macrophage
original_annotation.1	Myeloid	scATOMIC_pred	Macrophage
scATOMIC_pred	Macrophage
original_annotation.1	Myeloid	scATOMIC_pred	Macrophage
scATOMIC_pred	Macrophage
original_annotation.1	Myeloid	scATOMIC_pred	Macrophage
scATOMIC_pred	Macrophage
original_annotation.1	Myeloid	scATOMIC_pred	Macrophage
scATOMIC_pred	Macrophage
original_annotation.1	Myeloid	scATOMIC_pred	Macrophage
scATOMIC_pred	Macrophage
original_annotation.1	Myeloid	scATOMIC_pred	Macrophage
scATOMIC_pred	Macrophage
original_annotation.1	Myeloid	scATOMIC_pred	Macrophage
scATOMIC_pred	Macrophage
original_annotation.1	Myeloid	scATOMIC_pred	Macrophage
scATOMIC_pred	Macrophage
original_annotation.1	Myeloid	scATOMIC_pred	Macrophage
scATOMIC_pred	Macrophage
original_annotation.1	Myeloid	scATOMIC_pred	Macrophage
scATOMIC_pred	Macrophage
original_annotation.1	Myeloid	scATOMIC_pred	Macrophage
scATOMIC_pred	Macrophage
original_annotation.1	Myeloid	scATOMIC_pred	Macrophage
scATOMIC_pred	Macrophage
original_annotation.1	Myeloid	scATOMIC_pred	Macrophage or Dendritic Cells
scATOMIC_pred	Macrophage or Dendritic Cells
original_annotation.1	Myeloid	scATOMIC_pred	Macrophage or Dendritic Cells
scATOMIC_pred	Macrophage or Dendritic Cells
original_annotation.1	Myeloid	scATOMIC_pred	Macrophage
scATOMIC_pred	Macrophage
original_annotation.1	Myeloid	scATOMIC_pred	Macrophage
scATOMIC_pred	Macrophage
original_annotation.1	Myeloid	scATOMIC_pred	Macrophage
scATOMIC_pred	Macrophage
original_annotation.1	Myeloid	scATOMIC_pred	Macrophage
scATOMIC_pred	Macrophage
original_annotation.1	Myeloid	scATOMIC_pred	Macrophage
scATOMIC_pred	Macrophage
original_annotation.1	Myeloid	scATOMIC_pred	Macrophage
scATOMIC_pred	Macrophage
original_annotation.1	Myeloid	scATOMIC_pred	Macrophage
scATOMIC_pred	Macrophage
original_annotation.1	Myeloid	scATOMIC_pred	Macrophage
scATOMIC_pred	Macrophage
original_annotation.1	Myeloid	scATOMIC_pred	Macrophage
scATOMIC_pred	Macrophage
original_annotation.1	Myeloid	scATOMIC_pred	Macrophage
scATOMIC_pred	Macrophage
original_annotation.1	Myeloid	scATOMIC_pred	Macrophage
scATOMIC_pred	Macrophage
original_annotation.1	Myeloid	scATOMIC_pred	Macrophage
scATOMIC_pred	Macrophage
original_annotation.1	Myeloid	scATOMIC_pred	Macrophage
scATOMIC_pred	Macrophage
original_annotation.1	Myeloid	scATOMIC_pred	Macrophage
scATOMIC_pred	Macrophage
original_annotation.1	Myeloid	scATOMIC_pred	Macrophage
scATOMIC_pred	Macrophage
original_annotation.1	Myeloid	scATOMIC_pred	Macrophage
scATOMIC_pred	Macrophage
original_annotation.1	Myeloid	scATOMIC_pred	Macrophage
scATOMIC_pred	Macrophage
original_annotation.1	Myeloid	scATOMIC_pred	Macrophage
scATOMIC_pred	Macrophage
original_annotation.1	Myeloid	scATOMIC_pred	Macrophage or Dendritic Cells
scATOMIC_pred	Macrophage or Dendritic Cells
original_annotation.1	Myeloid	scATOMIC_pred	Macrophage
scATOMIC_pred	Macrophage
original_annotation.1	Myeloid	scATOMIC_pred	Macrophage
scATOMIC_pred	Macrophage
original_annotation.1	Myeloid	scATOMIC_pred	cDC
scATOMIC_pred	cDC
original_annotation.1	Myeloid	scATOMIC_pred	Macrophage
scATOMIC_pred	Macrophage
original_annotation.1	Myeloid	scATOMIC_pred	Macrophage or Dendritic Cells
scATOMIC_pred	Macrophage or Dendritic Cells
original_annotation.1	Myeloid	scATOMIC_pred	Macrophage
scATOMIC_pred	Macrophage
original_annotation.1	Myeloid	scATOMIC_pred	Macrophage
scATOMIC_pred	Macrophage
original_annotation.1	Myeloid	scATOMIC_pred	Macrophage
scATOMIC_pred	Macrophage
original_annotation.1	Myeloid	scATOMIC_pred	Macrophage
scATOMIC_pred	Macrophage
original_annotation.1	Myeloid	scATOMIC_pred	Macrophage
scATOMIC_pred	Macrophage
original_annotation.1	Myeloid	scATOMIC_pred	Macrophage
scATOMIC_pred	Macrophage
original_annotation.1	Myeloid	scATOMIC_pred	Macrophage
scATOMIC_pred	Macrophage
original_annotation.1	Myeloid	scATOMIC_pred	Macrophage
scATOMIC_pred	Macrophage
original_annotation.1	Myeloid	scATOMIC_pred	Macrophage
scATOMIC_pred	Macrophage
original_annotation.1	Myeloid	scATOMIC_pred	Macrophage
scATOMIC_pred	Macrophage
original_annotation.1	Myeloid	scATOMIC_pred	Macrophage
scATOMIC_pred	Macrophage
original_annotation.1	Myeloid	scATOMIC_pred	Macrophage
scATOMIC_pred	Macrophage
original_annotation.1	Myeloid	scATOMIC_pred	Macrophage
scATOMIC_pred	Macrophage
original_annotation.1	Myeloid	scATOMIC_pred	Macrophage
scATOMIC_pred	Macrophage
original_annotation.1	Myeloid	scATOMIC_pred	Macrophage
scATOMIC_pred	Macrophage
original_annotation.1	Myeloid	scATOMIC_pred	Macrophage
scATOMIC_pred	Macrophage
original_annotation.1	Myeloid	scATOMIC_pred	Macrophage
scATOMIC_pred	Macrophage
original_annotation.1	Myeloid	scATOMIC_pred	Macrophage
scATOMIC_pred	Macrophage
original_annotation.1	Myeloid	scATOMIC_pred	Macrophage
scATOMIC_pred	Macrophage
original_annotation.1	Myeloid	scATOMIC_pred	cDC
scATOMIC_pred	cDC
original_annotation.1	Myeloid	scATOMIC_pred	Macrophage
scATOMIC_pred	Macrophage
original_annotation.1	Myeloid	scATOMIC_pred	Macrophage or Dendritic Cells
scATOMIC_pred	Macrophage or Dendritic Cells
original_annotation.1	Myeloid	scATOMIC_pred	cDC
scATOMIC_pred	cDC
original_annotation.1	Myeloid	scATOMIC_pred	Macrophage or Dendritic Cells
scATOMIC_pred	Macrophage or Dendritic Cells
original_annotation.1	Myeloid	scATOMIC_pred	Macrophage or Dendritic Cells
scATOMIC_pred	Macrophage or Dendritic Cells
original_annotation.1	Myeloid	scATOMIC_pred	cDC
scATOMIC_pred	cDC
original_annotation.1	Myeloid	scATOMIC_pred	Macrophage
scATOMIC_pred	Macrophage
original_annotation.1	Myeloid	scATOMIC_pred	cDC
scATOMIC_pred	cDC
original_annotation.1	Myeloid	scATOMIC_pred	cDC
scATOMIC_pred	cDC
original_annotation.1	Myeloid	scATOMIC_pred	Macrophage
scATOMIC_pred	Macrophage
original_annotation.1	Myeloid	scATOMIC_pred	Macrophage or Dendritic Cells
scATOMIC_pred	Macrophage or Dendritic Cells
original_annotation.1	Myeloid	scATOMIC_pred	cDC
scATOMIC_pred	cDC
original_annotation.1	Myeloid	scATOMIC_pred	Macrophage or Dendritic Cells
scATOMIC_pred	Macrophage or Dendritic Cells
original_annotation.1	Myeloid	scATOMIC_pred	cDC
scATOMIC_pred	cDC
original_annotation.1	Myeloid	scATOMIC_pred	cDC
scATOMIC_pred	cDC
original_annotation.1	Myeloid	scATOMIC_pred	Macrophage or Dendritic Cells
scATOMIC_pred	Macrophage or Dendritic Cells
original_annotation.1	Myeloid	scATOMIC_pred	Macrophage or Dendritic Cells
scATOMIC_pred	Macrophage or Dendritic Cells
original_annotation.1	Myeloid	scATOMIC_pred	Macrophage
scATOMIC_pred	Macrophage
original_annotation.1	Myeloid	scATOMIC_pred	Blood Cells
scATOMIC_pred	Blood Cells
original_annotation.1	Myeloid	scATOMIC_pred	Macrophage
scATOMIC_pred	Macrophage
original_annotation.1	Myeloid	scATOMIC_pred	cDC
scATOMIC_pred	cDC
original_annotation.1	Myeloid	scATOMIC_pred	cDC
scATOMIC_pred	cDC
original_annotation.1	Myeloid	scATOMIC_pred	cDC
scATOMIC_pred	cDC
original_annotation.1	Myeloid	scATOMIC_pred	cDC
scATOMIC_pred	cDC
original_annotation.1	Myeloid	scATOMIC_pred	cDC
scATOMIC_pred	cDC
original_annotation.1	Myeloid	scATOMIC_pred	cDC
scATOMIC_pred	cDC
original_annotation.1	Myeloid	scATOMIC_pred	Macrophage or Dendritic Cells
scATOMIC_pred	Macrophage or Dendritic Cells
original_annotation.1	Myeloid	scATOMIC_pred	cDC
scATOMIC_pred	cDC
original_annotation.1	Myeloid	scATOMIC_pred	cDC
scATOMIC_pred	cDC
original_annotation.1	Myeloid	scATOMIC_pred	cDC
scATOMIC_pred	cDC
original_annotation.1	Myeloid	scATOMIC_pred	cDC
scATOMIC_pred	cDC
original_annotation.1	Myeloid	scATOMIC_pred	Endothelial Cells
scATOMIC_pred	Endothelial Cells
original_annotation.1	Myeloid	scATOMIC_pred	Macrophage
scATOMIC_pred	Macrophage
original_annotation.1	Myeloid	scATOMIC_pred	cDC
scATOMIC_pred	cDC
original_annotation.1	Myeloid	scATOMIC_pred	cDC
scATOMIC_pred	cDC
original_annotation.1	Myeloid	scATOMIC_pred	cDC
scATOMIC_pred	cDC
original_annotation.1	Myeloid	scATOMIC_pred	cDC
scATOMIC_pred	cDC
original_annotation.1	Myeloid	scATOMIC_pred	cDC
scATOMIC_pred	cDC
original_annotation.1	Myeloid	scATOMIC_pred	Macrophage or Dendritic Cells
scATOMIC_pred	Macrophage or Dendritic Cells
original_annotation.1	Myeloid	scATOMIC_pred	cDC
scATOMIC_pred	cDC
original_annotation.1	Myeloid	scATOMIC_pred	cDC
scATOMIC_pred	cDC
original_annotation.1	Myeloid	scATOMIC_pred	cDC
scATOMIC_pred	cDC
original_annotation.1	Myeloid	scATOMIC_pred	cDC
scATOMIC_pred	cDC
original_annotation.1	Myeloid	scATOMIC_pred	cDC
scATOMIC_pred	cDC
original_annotation.1	Myeloid	scATOMIC_pred	cDC
scATOMIC_pred	cDC
original_annotation.1	Myeloid	scATOMIC_pred	cDC
scATOMIC_pred	cDC
original_annotation.1	Myeloid	scATOMIC_pred	cDC
scATOMIC_pred	cDC
original_annotation.1	Myeloid	scATOMIC_pred	Macrophage
scATOMIC_pred	Macrophage
original_annotation.1	Myeloid	scATOMIC_pred	cDC
scATOMIC_pred	cDC
original_annotation.1	Myeloid	scATOMIC_pred	cDC
scATOMIC_pred	cDC
original_annotation.1	Myeloid	scATOMIC_pred	Macrophage
scATOMIC_pred	Macrophage
original_annotation.1	Myeloid	scATOMIC_pred	Macrophage or Dendritic Cells
scATOMIC_pred	Macrophage or Dendritic Cells
original_annotation.1	Myeloid	scATOMIC_pred	cDC
scATOMIC_pred	cDC
original_annotation.1	Myeloid	scATOMIC_pred	cDC
scATOMIC_pred	cDC
original_annotation.1	Myeloid	scATOMIC_pred	cDC
scATOMIC_pred	cDC
original_annotation.1	Myeloid	scATOMIC_pred	Macrophage or Dendritic Cells
scATOMIC_pred	Macrophage or Dendritic Cells
original_annotation.1	Myeloid	scATOMIC_pred	cDC
scATOMIC_pred	cDC
original_annotation.1	Myeloid	scATOMIC_pred	cDC
scATOMIC_pred	cDC
original_annotation.1	Myeloid	scATOMIC_pred	Macrophage or Dendritic Cells
scATOMIC_pred	Macrophage or Dendritic Cells
original_annotation.1	Myeloid	scATOMIC_pred	Macrophage
scATOMIC_pred	Macrophage
original_annotation.1	Myeloid	scATOMIC_pred	Macrophage
scATOMIC_pred	Macrophage
original_annotation.1	Myeloid	scATOMIC_pred	Macrophage
scATOMIC_pred	Macrophage
original_annotation.1	Myeloid	scATOMIC_pred	Macrophage
scATOMIC_pred	Macrophage
original_annotation.1	Myeloid	scATOMIC_pred	Cancer Associated Fibroblasts
scATOMIC_pred	Cancer Associated Fibroblasts
original_annotation.1	Myeloid	scATOMIC_pred	Macrophage
scATOMIC_pred	Macrophage
original_annotation.1	Myeloid	scATOMIC_pred	Cancer Associated Fibroblasts
scATOMIC_pred	Cancer Associated Fibroblasts
original_annotation.1	Myeloid	scATOMIC_pred	Macrophage
scATOMIC_pred	Macrophage
original_annotation.1	Myeloid	scATOMIC_pred	Macrophage
scATOMIC_pred	Macrophage
original_annotation.1	Myeloid	scATOMIC_pred	Macrophage
scATOMIC_pred	Macrophage
original_annotation.1	Myeloid	scATOMIC_pred	Macrophage
scATOMIC_pred	Macrophage
original_annotation.1	Myeloid	scATOMIC_pred	Macrophage
scATOMIC_pred	Macrophage
original_annotation.1	Myeloid	scATOMIC_pred	Macrophage
scATOMIC_pred	Macrophage
original_annotation.1	Myeloid	scATOMIC_pred	Macrophage
scATOMIC_pred	Macrophage
original_annotation.1	Myeloid	scATOMIC_pred	Macrophage
scATOMIC_pred	Macrophage
original_annotation.1	Myeloid	scATOMIC_pred	Macrophage
scATOMIC_pred	Macrophage
original_annotation.1	Myeloid	scATOMIC_pred	Macrophage
scATOMIC_pred	Macrophage
original_annotation.1	Myeloid	scATOMIC_pred	Macrophage
scATOMIC_pred	Macrophage
original_annotation.1	Myeloid	scATOMIC_pred	Macrophage
scATOMIC_pred	Macrophage
original_annotation.1	Myeloid	scATOMIC_pred	Macrophage
scATOMIC_pred	Macrophage
original_annotation.1	Myeloid	scATOMIC_pred	Macrophage
scATOMIC_pred	Macrophage
original_annotation.1	Myeloid	scATOMIC_pred	Macrophage
scATOMIC_pred	Macrophage
original_annotation.1	Myeloid	scATOMIC_pred	Macrophage
scATOMIC_pred	Macrophage
original_annotation.1	Myeloid	scATOMIC_pred	Macrophage
scATOMIC_pred	Macrophage
original_annotation.1	Myeloid	scATOMIC_pred	Macrophage
scATOMIC_pred	Macrophage
original_annotation.1	Myeloid	scATOMIC_pred	Normal Tissue Cells
scATOMIC_pred	Normal Tissue Cells
original_annotation.1	Myeloid	scATOMIC_pred	Macrophage
scATOMIC_pred	Macrophage
original_annotation.1	Myeloid	scATOMIC_pred	Macrophage
scATOMIC_pred	Macrophage
original_annotation.1	Myeloid	scATOMIC_pred	Macrophage
scATOMIC_pred	Macrophage
original_annotation.1	Myeloid	scATOMIC_pred	Macrophage
scATOMIC_pred	Macrophage
original_annotation.1	Myeloid	scATOMIC_pred	Macrophage
scATOMIC_pred	Macrophage
original_annotation.1	Myeloid	scATOMIC_pred	Any Cells
scATOMIC_pred	Any Cells
original_annotation.1	Myeloid	scATOMIC_pred	Cancer Associated Fibroblasts
scATOMIC_pred	Cancer Associated Fibroblasts
original_annotation.1	Myeloid	scATOMIC_pred	Normal Tissue Cells
scATOMIC_pred	Normal Tissue Cells
original_annotation.1	Myeloid	scATOMIC_pred	Macrophage
scATOMIC_pred	Macrophage
original_annotation.1	Myeloid	scATOMIC_pred	Macrophage
scATOMIC_pred	Macrophage
original_annotation.1	Myeloid	scATOMIC_pred	Macrophage
scATOMIC_pred	Macrophage
original_annotation.1	Myeloid	scATOMIC_pred	Macrophage
scATOMIC_pred	Macrophage
original_annotation.1	Myeloid	scATOMIC_pred	Macrophage
scATOMIC_pred	Macrophage
original_annotation.1	Myeloid	scATOMIC_pred	Macrophage
scATOMIC_pred	Macrophage
original_annotation.1	Myeloid	scATOMIC_pred	Macrophage
scATOMIC_pred	Macrophage
original_annotation.1	Myeloid	scATOMIC_pred	Macrophage
scATOMIC_pred	Macrophage
original_annotation.1	Myeloid	scATOMIC_pred	Macrophage
scATOMIC_pred	Macrophage
original_annotation.1	Myeloid	scATOMIC_pred	Macrophage
scATOMIC_pred	Macrophage
original_annotation.1	Myeloid	scATOMIC_pred	Macrophage
scATOMIC_pred	Macrophage
original_annotation.1	Myeloid	scATOMIC_pred	Macrophage
scATOMIC_pred	Macrophage
original_annotation.1	Myeloid	scATOMIC_pred	Macrophage
scATOMIC_pred	Macrophage
original_annotation.1	Myeloid	scATOMIC_pred	Macrophage
scATOMIC_pred	Macrophage
original_annotation.1	Myeloid	scATOMIC_pred	Macrophage
scATOMIC_pred	Macrophage
original_annotation.1	Myeloid	scATOMIC_pred	Macrophage
scATOMIC_pred	Macrophage
original_annotation.1	Myeloid	scATOMIC_pred	Macrophage
scATOMIC_pred	Macrophage
original_annotation.1	Myeloid	scATOMIC_pred	Macrophage
scATOMIC_pred	Macrophage
original_annotation.1	Myeloid	scATOMIC_pred	Macrophage
scATOMIC_pred	Macrophage
original_annotation.1	Myeloid	scATOMIC_pred	Macrophage
scATOMIC_pred	Macrophage
original_annotation.1	Myeloid	scATOMIC_pred	Macrophage
scATOMIC_pred	Macrophage
original_annotation.1	Myeloid	scATOMIC_pred	Macrophage
scATOMIC_pred	Macrophage
original_annotation.1	Myeloid	scATOMIC_pred	Macrophage
scATOMIC_pred	Macrophage
original_annotation.1	Myeloid	scATOMIC_pred	Macrophage
scATOMIC_pred	Macrophage
original_annotation.1	Myeloid	scATOMIC_pred	Macrophage
scATOMIC_pred	Macrophage
original_annotation.1	Myeloid	scATOMIC_pred	Macrophage
scATOMIC_pred	Macrophage
original_annotation.1	Myeloid	scATOMIC_pred	Macrophage
scATOMIC_pred	Macrophage
original_annotation.1	Myeloid	scATOMIC_pred	Macrophage
scATOMIC_pred	Macrophage
original_annotation.1	Myeloid	scATOMIC_pred	Macrophage
scATOMIC_pred	Macrophage
original_annotation.1	Myeloid	scATOMIC_pred	Macrophage
scATOMIC_pred	Macrophage
original_annotation.1	Myeloid	scATOMIC_pred	Macrophage
scATOMIC_pred	Macrophage
original_annotation.1	Myeloid	scATOMIC_pred	Macrophage
scATOMIC_pred	Macrophage
original_annotation.1	Myeloid	scATOMIC_pred	Macrophage
scATOMIC_pred	Macrophage
original_annotation.1	Myeloid	scATOMIC_pred	Macrophage
scATOMIC_pred	Macrophage
original_annotation.1	Myeloid	scATOMIC_pred	Macrophage
scATOMIC_pred	Macrophage
original_annotation.1	Myeloid	scATOMIC_pred	Macrophage
scATOMIC_pred	Macrophage
original_annotation.1	Myeloid	scATOMIC_pred	Macrophage
scATOMIC_pred	Macrophage
original_annotation.1	Myeloid	scATOMIC_pred	Macrophage
scATOMIC_pred	Macrophage
original_annotation.1	Myeloid	scATOMIC_pred	Macrophage
scATOMIC_pred	Macrophage
original_annotation.1	Myeloid	scATOMIC_pred	Macrophage
scATOMIC_pred	Macrophage
original_annotation.1	Myeloid	scATOMIC_pred	Macrophage
scATOMIC_pred	Macrophage
original_annotation.1	Myeloid	scATOMIC_pred	Macrophage
scATOMIC_pred	Macrophage
original_annotation.1	Myeloid	scATOMIC_pred	Macrophage
scATOMIC_pred	Macrophage
original_annotation.1	Myeloid	scATOMIC_pred	Macrophage
scATOMIC_pred	Macrophage
original_annotation.1	Myeloid	scATOMIC_pred	Macrophage
scATOMIC_pred	Macrophage
original_annotation.1	Myeloid	scATOMIC_pred	Macrophage
scATOMIC_pred	Macrophage
original_annotation.1	Myeloid	scATOMIC_pred	Macrophage
scATOMIC_pred	Macrophage
original_annotation.1	Myeloid	scATOMIC_pred	Macrophage
scATOMIC_pred	Macrophage
original_annotation.1	Myeloid	scATOMIC_pred	Macrophage
scATOMIC_pred	Macrophage
original_annotation.1	Myeloid	scATOMIC_pred	Macrophage
scATOMIC_pred	Macrophage
original_annotation.1	Myeloid	scATOMIC_pred	Macrophage
scATOMIC_pred	Macrophage
original_annotation.1	Myeloid	scATOMIC_pred	Macrophage
scATOMIC_pred	Macrophage
original_annotation.1	Myeloid	scATOMIC_pred	Macrophage
scATOMIC_pred	Macrophage
original_annotation.1	Myeloid	scATOMIC_pred	Macrophage
scATOMIC_pred	Macrophage
original_annotation.1	Myeloid	scATOMIC_pred	Macrophage
scATOMIC_pred	Macrophage
original_annotation.1	Myeloid	scATOMIC_pred	Macrophage
scATOMIC_pred	Macrophage
original_annotation.1	Myeloid	scATOMIC_pred	Macrophage
scATOMIC_pred	Macrophage
original_annotation.1	Myeloid	scATOMIC_pred	Macrophage
scATOMIC_pred	Macrophage
original_annotation.1	Myeloid	scATOMIC_pred	Macrophage
scATOMIC_pred	Macrophage
original_annotation.1	Myeloid	scATOMIC_pred	Macrophage
scATOMIC_pred	Macrophage
original_annotation.1	Myeloid	scATOMIC_pred	Macrophage
scATOMIC_pred	Macrophage
original_annotation.1	Myeloid	scATOMIC_pred	Macrophage
scATOMIC_pred	Macrophage
original_annotation.1	Myeloid	scATOMIC_pred	Macrophage
scATOMIC_pred	Macrophage
original_annotation.1	Myeloid	scATOMIC_pred	Macrophage
scATOMIC_pred	Macrophage
original_annotation.1	Myeloid	scATOMIC_pred	Macrophage
scATOMIC_pred	Macrophage
original_annotation.1	Myeloid	scATOMIC_pred	Macrophage
scATOMIC_pred	Macrophage
original_annotation.1	Myeloid	scATOMIC_pred	Macrophage
scATOMIC_pred	Macrophage
original_annotation.1	Myeloid	scATOMIC_pred	Macrophage
scATOMIC_pred	Macrophage
original_annotation.1	Myeloid	scATOMIC_pred	Macrophage
scATOMIC_pred	Macrophage
original_annotation.1	Myeloid	scATOMIC_pred	Macrophage
scATOMIC_pred	Macrophage
original_annotation.1	Myeloid	scATOMIC_pred	Macrophage
scATOMIC_pred	Macrophage
original_annotation.1	Myeloid	scATOMIC_pred	Macrophage
scATOMIC_pred	Macrophage
original_annotation.1	Myeloid	scATOMIC_pred	Macrophage
scATOMIC_pred	Macrophage
original_annotation.1	Myeloid	scATOMIC_pred	Macrophage
scATOMIC_pred	Macrophage
original_annotation.1	Myeloid	scATOMIC_pred	Macrophage
scATOMIC_pred	Macrophage
original_annotation.1	Myeloid	scATOMIC_pred	Macrophage
scATOMIC_pred	Macrophage
original_annotation.1	Myeloid	scATOMIC_pred	Macrophage
scATOMIC_pred	Macrophage
original_annotation.1	Myeloid	scATOMIC_pred	Macrophage
scATOMIC_pred	Macrophage
original_annotation.1	Myeloid	scATOMIC_pred	Macrophage
scATOMIC_pred	Macrophage
original_annotation.1	Myeloid	scATOMIC_pred	Macrophage
scATOMIC_pred	Macrophage
original_annotation.1	Myeloid	scATOMIC_pred	Macrophage
scATOMIC_pred	Macrophage
original_annotation.1	Myeloid	scATOMIC_pred	Macrophage
scATOMIC_pred	Macrophage
original_annotation.1	Myeloid	scATOMIC_pred	Macrophage
scATOMIC_pred	Macrophage
original_annotation.1	Myeloid	scATOMIC_pred	Macrophage
scATOMIC_pred	Macrophage
original_annotation.1	Myeloid	scATOMIC_pred	Macrophage
scATOMIC_pred	Macrophage
original_annotation.1	Myeloid	scATOMIC_pred	Macrophage
scATOMIC_pred	Macrophage
original_annotation.1	Myeloid	scATOMIC_pred	Macrophage
scATOMIC_pred	Macrophage
original_annotation.1	Myeloid	scATOMIC_pred	Macrophage
scATOMIC_pred	Macrophage
original_annotation.1	Myeloid	scATOMIC_pred	Macrophage
scATOMIC_pred	Macrophage
original_annotation.1	Myeloid	scATOMIC_pred	Macrophage
scATOMIC_pred	Macrophage
original_annotation.1	Myeloid	scATOMIC_pred	Macrophage
scATOMIC_pred	Macrophage
original_annotation.1	Myeloid	scATOMIC_pred	Macrophage
scATOMIC_pred	Macrophage
original_annotation.1	Myeloid	scATOMIC_pred	Macrophage
scATOMIC_pred	Macrophage
original_annotation.1	Myeloid	scATOMIC_pred	Macrophage
scATOMIC_pred	Macrophage
original_annotation.1	Myeloid	scATOMIC_pred	Macrophage
scATOMIC_pred	Macrophage
original_annotation.1	Myeloid	scATOMIC_pred	Macrophage
scATOMIC_pred	Macrophage
original_annotation.1	Myeloid	scATOMIC_pred	Macrophage
scATOMIC_pred	Macrophage
original_annotation.1	Myeloid	scATOMIC_pred	Macrophage
scATOMIC_pred	Macrophage
original_annotation.1	Myeloid	scATOMIC_pred	Macrophage
scATOMIC_pred	Macrophage
original_annotation.1	Myeloid	scATOMIC_pred	Macrophage
scATOMIC_pred	Macrophage
original_annotation.1	Myeloid	scATOMIC_pred	Macrophage
scATOMIC_pred	Macrophage
original_annotation.1	Myeloid	scATOMIC_pred	Macrophage
scATOMIC_pred	Macrophage
original_annotation.1	Myeloid	scATOMIC_pred	Macrophage
scATOMIC_pred	Macrophage
original_annotation.1	Myeloid	scATOMIC_pred	Macrophage
scATOMIC_pred	Macrophage
original_annotation.1	Myeloid	scATOMIC_pred	Macrophage
scATOMIC_pred	Macrophage
original_annotation.1	Myeloid	scATOMIC_pred	Macrophage
scATOMIC_pred	Macrophage
original_annotation.1	Myeloid	scATOMIC_pred	Macrophage
scATOMIC_pred	Macrophage
original_annotation.1	Myeloid	scATOMIC_pred	cDC
scATOMIC_pred	cDC
original_annotation.1	Myeloid	scATOMIC_pred	cDC
scATOMIC_pred	cDC
original_annotation.1	Myeloid	scATOMIC_pred	Macrophage
scATOMIC_pred	Macrophage
original_annotation.1	Myeloid	scATOMIC_pred	Macrophage
scATOMIC_pred	Macrophage
original_annotation.1	Myeloid	scATOMIC_pred	cDC
scATOMIC_pred	cDC
original_annotation.1	Myeloid	scATOMIC_pred	cDC
scATOMIC_pred	cDC
original_annotation.1	Myeloid	scATOMIC_pred	cDC
scATOMIC_pred	cDC
original_annotation.1	Myeloid	scATOMIC_pred	cDC
scATOMIC_pred	cDC
original_annotation.1	Myeloid	scATOMIC_pred	Macrophage
scATOMIC_pred	Macrophage
original_annotation.1	Myeloid	scATOMIC_pred	Macrophage
scATOMIC_pred	Macrophage
original_annotation.1	Myeloid	scATOMIC_pred	Macrophage
scATOMIC_pred	Macrophage
original_annotation.1	Myeloid	scATOMIC_pred	Macrophage
scATOMIC_pred	Macrophage
original_annotation.1	Myeloid	scATOMIC_pred	Macrophage
scATOMIC_pred	Macrophage
original_annotation.1	Myeloid	scATOMIC_pred	Macrophage
scATOMIC_pred	Macrophage
original_annotation.1	Myeloid	scATOMIC_pred	Macrophage
scATOMIC_pred	Macrophage
original_annotation.1	Myeloid	scATOMIC_pred	Macrophage
scATOMIC_pred	Macrophage
original_annotation.1	Myeloid	scATOMIC_pred	Macrophage
scATOMIC_pred	Macrophage
original_annotation.1	Myeloid	scATOMIC_pred	cDC
scATOMIC_pred	cDC
original_annotation.1	Myeloid	scATOMIC_pred	Macrophage
scATOMIC_pred	Macrophage
original_annotation.1	Myeloid	scATOMIC_pred	Macrophage
scATOMIC_pred	Macrophage
original_annotation.1	Myeloid	scATOMIC_pred	cDC
scATOMIC_pred	cDC
original_annotation.1	Myeloid	scATOMIC_pred	cDC
scATOMIC_pred	cDC
original_annotation.1	Myeloid	scATOMIC_pred	cDC
scATOMIC_pred	cDC
original_annotation.1	Myeloid	scATOMIC_pred	Macrophage
scATOMIC_pred	Macrophage
original_annotation.1	Myeloid	scATOMIC_pred	Macrophage
scATOMIC_pred	Macrophage
original_annotation.1	Myeloid	scATOMIC_pred	Macrophage
scATOMIC_pred	Macrophage
original_annotation.1	Myeloid	scATOMIC_pred	Macrophage
scATOMIC_pred	Macrophage
original_annotation.1	Myeloid	scATOMIC_pred	Macrophage or Dendritic Cells
scATOMIC_pred	Macrophage or Dendritic Cells
original_annotation.1	Myeloid	scATOMIC_pred	cDC
scATOMIC_pred	cDC
original_annotation.1	Myeloid	scATOMIC_pred	Macrophage
scATOMIC_pred	Macrophage
original_annotation.1	Myeloid	scATOMIC_pred	cDC
scATOMIC_pred	cDC
original_annotation.1	Myeloid	scATOMIC_pred	cDC
scATOMIC_pred	cDC
original_annotation.1	Myeloid	scATOMIC_pred	Macrophage
scATOMIC_pred	Macrophage
original_annotation.1	Myeloid	scATOMIC_pred	Macrophage
scATOMIC_pred	Macrophage
original_annotation.1	Myeloid	scATOMIC_pred	Macrophage
scATOMIC_pred	Macrophage
original_annotation.1	Myeloid	scATOMIC_pred	cDC
scATOMIC_pred	cDC
original_annotation.1	Myeloid	scATOMIC_pred	Macrophage
scATOMIC_pred	Macrophage
original_annotation.1	Myeloid	scATOMIC_pred	cDC
scATOMIC_pred	cDC
original_annotation.1	Myeloid	scATOMIC_pred	cDC
scATOMIC_pred	cDC
original_annotation.1	Myeloid	scATOMIC_pred	cDC
scATOMIC_pred	cDC
original_annotation.1	Myeloid	scATOMIC_pred	cDC
scATOMIC_pred	cDC
original_annotation.1	Myeloid	scATOMIC_pred	Macrophage
scATOMIC_pred	Macrophage
original_annotation.1	Myeloid	scATOMIC_pred	Macrophage
scATOMIC_pred	Macrophage
original_annotation.1	Myeloid	scATOMIC_pred	Macrophage
scATOMIC_pred	Macrophage
original_annotation.1	Myeloid	scATOMIC_pred	cDC
scATOMIC_pred	cDC
original_annotation.1	Myeloid	scATOMIC_pred	Macrophage
scATOMIC_pred	Macrophage
original_annotation.1	Myeloid	scATOMIC_pred	cDC
scATOMIC_pred	cDC
original_annotation.1	Myeloid	scATOMIC_pred	Macrophage
scATOMIC_pred	Macrophage
original_annotation.1	Myeloid	scATOMIC_pred	cDC
scATOMIC_pred	cDC
original_annotation.1	Myeloid	scATOMIC_pred	Macrophage
scATOMIC_pred	Macrophage
original_annotation.1	Myeloid	scATOMIC_pred	Macrophage
scATOMIC_pred	Macrophage
original_annotation.1	Myeloid	scATOMIC_pred	Macrophage
scATOMIC_pred	Macrophage
original_annotation.1	Myeloid	scATOMIC_pred	cDC
scATOMIC_pred	cDC
original_annotation.1	Myeloid	scATOMIC_pred	cDC
scATOMIC_pred	cDC
original_annotation.1	Myeloid	scATOMIC_pred	cDC
scATOMIC_pred	cDC
original_annotation.1	Myeloid	scATOMIC_pred	cDC
scATOMIC_pred	cDC
original_annotation.1	Myeloid	scATOMIC_pred	cDC
scATOMIC_pred	cDC
original_annotation.1	Myeloid	scATOMIC_pred	cDC
scATOMIC_pred	cDC
original_annotation.1	Myeloid	scATOMIC_pred	cDC
scATOMIC_pred	cDC
original_annotation.1	Myeloid	scATOMIC_pred	cDC
scATOMIC_pred	cDC
original_annotation.1	Myeloid	scATOMIC_pred	cDC
scATOMIC_pred	cDC
original_annotation.1	Myeloid	scATOMIC_pred	cDC
scATOMIC_pred	cDC
original_annotation.1	Myeloid	scATOMIC_pred	cDC
scATOMIC_pred	cDC
original_annotation.1	Myeloid	scATOMIC_pred	cDC
scATOMIC_pred	cDC
original_annotation.1	Myeloid	scATOMIC_pred	cDC
scATOMIC_pred	cDC
original_annotation.1	Myeloid	scATOMIC_pred	cDC
scATOMIC_pred	cDC
original_annotation.1	Myeloid	scATOMIC_pred	cDC
scATOMIC_pred	cDC
original_annotation.1	Myeloid	scATOMIC_pred	cDC
scATOMIC_pred	cDC
original_annotation.1	Myeloid	scATOMIC_pred	cDC
scATOMIC_pred	cDC
original_annotation.1	Myeloid	scATOMIC_pred	cDC
scATOMIC_pred	cDC
original_annotation.1	Myeloid	scATOMIC_pred	cDC
scATOMIC_pred	cDC
original_annotation.1	Myeloid	scATOMIC_pred	cDC
scATOMIC_pred	cDC
original_annotation.1	Myeloid	scATOMIC_pred	Cancer Associated Fibroblasts
scATOMIC_pred	Cancer Associated Fibroblasts
original_annotation.1	Myeloid	scATOMIC_pred	cDC
scATOMIC_pred	cDC
original_annotation.1	Myeloid	scATOMIC_pred	cDC
scATOMIC_pred	cDC
original_annotation.1	Myeloid	scATOMIC_pred	cDC
scATOMIC_pred	cDC
original_annotation.1	Myeloid	scATOMIC_pred	cDC
scATOMIC_pred	cDC
original_annotation.1	Myeloid	scATOMIC_pred	cDC
scATOMIC_pred	cDC
original_annotation.1	Myeloid	scATOMIC_pred	cDC
scATOMIC_pred	cDC
original_annotation.1	Myeloid	scATOMIC_pred	cDC
scATOMIC_pred	cDC
original_annotation.1	Myeloid	scATOMIC_pred	cDC
scATOMIC_pred	cDC
original_annotation.1	Myeloid	scATOMIC_pred	cDC
scATOMIC_pred	cDC
original_annotation.1	Myeloid	scATOMIC_pred	cDC
scATOMIC_pred	cDC
original_annotation.1	Myeloid	scATOMIC_pred	cDC
scATOMIC_pred	cDC
original_annotation.1	Myeloid	scATOMIC_pred	cDC
scATOMIC_pred	cDC
original_annotation.1	Myeloid	scATOMIC_pred	cDC
scATOMIC_pred	cDC
original_annotation.1	Myeloid	scATOMIC_pred	cDC
scATOMIC_pred	cDC
original_annotation.1	Myeloid	scATOMIC_pred	cDC
scATOMIC_pred	cDC
original_annotation.1	Myeloid	scATOMIC_pred	cDC
scATOMIC_pred	cDC
original_annotation.1	Myeloid	scATOMIC_pred	cDC
scATOMIC_pred	cDC
original_annotation.1	Myeloid	scATOMIC_pred	cDC
scATOMIC_pred	cDC
original_annotation.1	Myeloid	scATOMIC_pred	cDC
scATOMIC_pred	cDC
original_annotation.1	Myeloid	scATOMIC_pred	cDC
scATOMIC_pred	cDC
original_annotation.1	Myeloid	scATOMIC_pred	cDC
scATOMIC_pred	cDC
original_annotation.1	Myeloid	scATOMIC_pred	cDC
scATOMIC_pred	cDC
original_annotation.1	Myeloid	scATOMIC_pred	Endothelial Cells
scATOMIC_pred	Endothelial Cells
original_annotation.1	Myeloid	scATOMIC_pred	Macrophage or Dendritic Cells
scATOMIC_pred	Macrophage or Dendritic Cells
original_annotation.1	Myeloid	scATOMIC_pred	Blood Cells
scATOMIC_pred	Blood Cells
original_annotation.1	Myeloid	scATOMIC_pred	Macrophage
scATOMIC_pred	Macrophage
original_annotation.1	Myeloid	scATOMIC_pred	cDC
scATOMIC_pred	cDC
original_annotation.1	Myeloid	scATOMIC_pred	Blood Cells
scATOMIC_pred	Blood Cells
original_annotation.1	Myeloid	scATOMIC_pred	cDC
scATOMIC_pred	cDC
original_annotation.1	Myeloid	scATOMIC_pred	Blood Cells
scATOMIC_pred	Blood Cells
original_annotation.1	Myeloid	scATOMIC_pred	Blood Cells
scATOMIC_pred	Blood Cells
original_annotation.1	Myeloid	scATOMIC_pred	cDC
scATOMIC_pred	cDC
original_annotation.1	Myeloid	scATOMIC_pred	Blood Cells
scATOMIC_pred	Blood Cells
original_annotation.1	Myeloid	scATOMIC_pred	cDC
scATOMIC_pred	cDC
original_annotation.1	Myeloid	scATOMIC_pred	Blood Cells
scATOMIC_pred	Blood Cells
original_annotation.1	Myeloid	scATOMIC_pred	cDC
scATOMIC_pred	cDC
original_annotation.1	Myeloid	scATOMIC_pred	cDC
scATOMIC_pred	cDC
original_annotation.1	Myeloid	scATOMIC_pred	Blood Cells
scATOMIC_pred	Blood Cells
original_annotation.1	Epithelial Cells	scATOMIC_pred	Bladder Cancer Cells
scATOMIC_pred	Bladder Cancer Cells
original_annotation.1	Epithelial Cells	scATOMIC_pred	Normal Tissue Cells
scATOMIC_pred	Normal Tissue Cells
original_annotation.1	Epithelial Cells	scATOMIC_pred	Normal Tissue Cells
scATOMIC_pred	Normal Tissue Cells
original_annotation.1	Epithelial Cells	scATOMIC_pred	Endothelial Cells
scATOMIC_pred	Endothelial Cells
original_annotation.1	Epithelial Cells	scATOMIC_pred	Normal Tissue Cells
scATOMIC_pred	Normal Tissue Cells
original_annotation.1	Epithelial Cells	scATOMIC_pred	Macrophage
scATOMIC_pred	Macrophage
original_annotation.1	Epithelial Cells	scATOMIC_pred	Bladder Cancer Cells
scATOMIC_pred	Bladder Cancer Cells
original_annotation.1	Epithelial Cells	scATOMIC_pred	Bladder Cancer Cells
scATOMIC_pred	Bladder Cancer Cells
original_annotation.1	Epithelial Cells	scATOMIC_pred	Normal Tissue Cells
scATOMIC_pred	Normal Tissue Cells
original_annotation.1	Epithelial Cells	scATOMIC_pred	Bladder Cancer Cells
scATOMIC_pred	Bladder Cancer Cells
original_annotation.1	Epithelial Cells	scATOMIC_pred	Bladder Cancer Cells
scATOMIC_pred	Bladder Cancer Cells
original_annotation.1	Epithelial Cells	scATOMIC_pred	Normal Tissue Cells
scATOMIC_pred	Normal Tissue Cells
original_annotation.1	Epithelial Cells	scATOMIC_pred	Normal Tissue Cells
scATOMIC_pred	Normal Tissue Cells
original_annotation.1	Epithelial Cells	scATOMIC_pred	Bladder Cancer Cells
scATOMIC_pred	Bladder Cancer Cells
original_annotation.1	Epithelial Cells	scATOMIC_pred	Normal Tissue Cells
scATOMIC_pred	Normal Tissue Cells
original_annotation.1	Epithelial Cells	scATOMIC_pred	Bladder Cancer Cells
scATOMIC_pred	Bladder Cancer Cells
original_annotation.1	Epithelial Cells	scATOMIC_pred	Normal Tissue Cells
scATOMIC_pred	Normal Tissue Cells
original_annotation.1	Epithelial Cells	scATOMIC_pred	Normal Tissue Cells
scATOMIC_pred	Normal Tissue Cells
original_annotation.1	Epithelial Cells	scATOMIC_pred	Bladder Cancer Cells
scATOMIC_pred	Bladder Cancer Cells
original_annotation.1	Epithelial Cells	scATOMIC_pred	Bladder Cancer Cells
scATOMIC_pred	Bladder Cancer Cells
original_annotation.1	Epithelial Cells	scATOMIC_pred	Macrophage
scATOMIC_pred	Macrophage
original_annotation.1	Epithelial Cells	scATOMIC_pred	CD8+ T Cells
scATOMIC_pred	CD8+ T Cells
original_annotation.1	Epithelial Cells	scATOMIC_pred	Non Blood Cells
scATOMIC_pred	Non Blood Cells
original_annotation.1	Epithelial Cells	scATOMIC_pred	Bladder Cancer Cells
scATOMIC_pred	Bladder Cancer Cells
original_annotation.1	Epithelial Cells	scATOMIC_pred	Bladder Cancer Cells
scATOMIC_pred	Bladder Cancer Cells
original_annotation.1	Epithelial Cells	scATOMIC_pred	Exhausted CD8+ T Cells
scATOMIC_pred	Exhausted CD8+ T Cells
original_annotation.1	Epithelial Cells	scATOMIC_pred	Normal Tissue Cells
scATOMIC_pred	Normal Tissue Cells
original_annotation.1	Epithelial Cells	scATOMIC_pred	Bladder Cancer Cells
scATOMIC_pred	Bladder Cancer Cells
original_annotation.1	Epithelial Cells	scATOMIC_pred	Normal Tissue Cells
scATOMIC_pred	Normal Tissue Cells
original_annotation.1	Epithelial Cells	scATOMIC_pred	Normal Tissue Cells
scATOMIC_pred	Normal Tissue Cells
original_annotation.1	Epithelial Cells	scATOMIC_pred	Normal Tissue Cells
scATOMIC_pred	Normal Tissue Cells
original_annotation.1	Epithelial Cells	scATOMIC_pred	Normal Tissue Cells
scATOMIC_pred	Normal Tissue Cells
original_annotation.1	Epithelial Cells	scATOMIC_pred	Bladder Cancer Cells
scATOMIC_pred	Bladder Cancer Cells
original_annotation.1	Epithelial Cells	scATOMIC_pred	Bladder Cancer Cells
scATOMIC_pred	Bladder Cancer Cells
original_annotation.1	Epithelial Cells	scATOMIC_pred	Bladder Cancer Cells
scATOMIC_pred	Bladder Cancer Cells
original_annotation.1	Epithelial Cells	scATOMIC_pred	Normal Tissue Cells
scATOMIC_pred	Normal Tissue Cells
original_annotation.1	Epithelial Cells	scATOMIC_pred	Bladder Cancer Cells
scATOMIC_pred	Bladder Cancer Cells
original_annotation.1	Epithelial Cells	scATOMIC_pred	Normal Tissue Cells
scATOMIC_pred	Normal Tissue Cells
original_annotation.1	Epithelial Cells	scATOMIC_pred	Normal Tissue Cells
scATOMIC_pred	Normal Tissue Cells
original_annotation.1	Epithelial Cells	scATOMIC_pred	Normal Tissue Cells
scATOMIC_pred	Normal Tissue Cells
original_annotation.1	Epithelial Cells	scATOMIC_pred	Normal Tissue Cells
scATOMIC_pred	Normal Tissue Cells
original_annotation.1	Epithelial Cells	scATOMIC_pred	Non Blood Cells
scATOMIC_pred	Non Blood Cells
original_annotation.1	Epithelial Cells	scATOMIC_pred	Normal Tissue Cells
scATOMIC_pred	Normal Tissue Cells
original_annotation.1	Epithelial Cells	scATOMIC_pred	Normal Tissue Cells
scATOMIC_pred	Normal Tissue Cells
original_annotation.1	Epithelial Cells	scATOMIC_pred	Normal Tissue Cells
scATOMIC_pred	Normal Tissue Cells
original_annotation.1	Epithelial Cells	scATOMIC_pred	Bladder Cancer Cells
scATOMIC_pred	Bladder Cancer Cells
original_annotation.1	Epithelial Cells	scATOMIC_pred	Non Blood Cells
scATOMIC_pred	Non Blood Cells
original_annotation.1	Epithelial Cells	scATOMIC_pred	Normal Tissue Cells
scATOMIC_pred	Normal Tissue Cells
original_annotation.1	Epithelial Cells	scATOMIC_pred	Normal Tissue Cells
scATOMIC_pred	Normal Tissue Cells
original_annotation.1	Epithelial Cells	scATOMIC_pred	Normal Tissue Cells
scATOMIC_pred	Normal Tissue Cells
original_annotation.1	Epithelial Cells	scATOMIC_pred	Normal Tissue Cells
scATOMIC_pred	Normal Tissue Cells
original_annotation.1	Epithelial Cells	scATOMIC_pred	Bladder Cancer Cells
scATOMIC_pred	Bladder Cancer Cells
original_annotation.1	Epithelial Cells	scATOMIC_pred	Bladder Cancer Cells
scATOMIC_pred	Bladder Cancer Cells
original_annotation.1	Epithelial Cells	scATOMIC_pred	Bladder Cancer Cells
scATOMIC_pred	Bladder Cancer Cells
original_annotation.1	Epithelial Cells	scATOMIC_pred	Normal Tissue Cells
scATOMIC_pred	Normal Tissue Cells
original_annotation.1	Epithelial Cells	scATOMIC_pred	Normal Tissue Cells
scATOMIC_pred	Normal Tissue Cells
original_annotation.1	Epithelial Cells	scATOMIC_pred	Normal Tissue Cells
scATOMIC_pred	Normal Tissue Cells
original_annotation.1	Epithelial Cells	scATOMIC_pred	Normal Tissue Cells
scATOMIC_pred	Normal Tissue Cells
original_annotation.1	Epithelial Cells	scATOMIC_pred	Bladder Cancer Cells
scATOMIC_pred	Bladder Cancer Cells
original_annotation.1	Epithelial Cells	scATOMIC_pred	Normal Tissue Cells
scATOMIC_pred	Normal Tissue Cells
original_annotation.1	Epithelial Cells	scATOMIC_pred	Normal Tissue Cells
scATOMIC_pred	Normal Tissue Cells
original_annotation.1	Epithelial Cells	scATOMIC_pred	Normal Tissue Cells
scATOMIC_pred	Normal Tissue Cells
original_annotation.1	Epithelial Cells	scATOMIC_pred	Normal Tissue Cells
scATOMIC_pred	Normal Tissue Cells
original_annotation.1	Epithelial Cells	scATOMIC_pred	Normal Tissue Cells
scATOMIC_pred	Normal Tissue Cells
original_annotation.1	Epithelial Cells	scATOMIC_pred	Bladder Cancer Cells
scATOMIC_pred	Bladder Cancer Cells
original_annotation.1	Epithelial Cells	scATOMIC_pred	Bladder Cancer Cells
scATOMIC_pred	Bladder Cancer Cells
original_annotation.1	Epithelial Cells	scATOMIC_pred	Normal Tissue Cells
scATOMIC_pred	Normal Tissue Cells
original_annotation.1	Epithelial Cells	scATOMIC_pred	Bladder Cancer Cells
scATOMIC_pred	Bladder Cancer Cells
original_annotation.1	Epithelial Cells	scATOMIC_pred	Normal Tissue Cells
scATOMIC_pred	Normal Tissue Cells
original_annotation.1	Epithelial Cells	scATOMIC_pred	Macrophage
scATOMIC_pred	Macrophage
original_annotation.1	Epithelial Cells	scATOMIC_pred	Bladder Cancer Cells
scATOMIC_pred	Bladder Cancer Cells
original_annotation.1	Epithelial Cells	scATOMIC_pred	Normal Tissue Cells
scATOMIC_pred	Normal Tissue Cells
original_annotation.1	Epithelial Cells	scATOMIC_pred	Bladder Cancer Cells
scATOMIC_pred	Bladder Cancer Cells
original_annotation.1	Epithelial Cells	scATOMIC_pred	Normal Tissue Cells
scATOMIC_pred	Normal Tissue Cells
original_annotation.1	Epithelial Cells	scATOMIC_pred	Normal Tissue Cells
scATOMIC_pred	Normal Tissue Cells
original_annotation.1	Epithelial Cells	scATOMIC_pred	Normal Tissue Cells
scATOMIC_pred	Normal Tissue Cells
original_annotation.1	Epithelial Cells	scATOMIC_pred	Bladder Cancer Cells
scATOMIC_pred	Bladder Cancer Cells
original_annotation.1	Epithelial Cells	scATOMIC_pred	Normal Tissue Cells
scATOMIC_pred	Normal Tissue Cells
original_annotation.1	Epithelial Cells	scATOMIC_pred	Bladder Cancer Cells
scATOMIC_pred	Bladder Cancer Cells
original_annotation.1	Epithelial Cells	scATOMIC_pred	Normal Tissue Cells
scATOMIC_pred	Normal Tissue Cells
original_annotation.1	Epithelial Cells	scATOMIC_pred	Bladder Cancer Cells
scATOMIC_pred	Bladder Cancer Cells
original_annotation.1	Epithelial Cells	scATOMIC_pred	Endothelial Cells
scATOMIC_pred	Endothelial Cells
original_annotation.1	Epithelial Cells	scATOMIC_pred	Normal Tissue Cells
scATOMIC_pred	Normal Tissue Cells
original_annotation.1	Epithelial Cells	scATOMIC_pred	Normal Tissue Cells
scATOMIC_pred	Normal Tissue Cells
original_annotation.1	Epithelial Cells	scATOMIC_pred	Bladder Cancer Cells
scATOMIC_pred	Bladder Cancer Cells
original_annotation.1	Epithelial Cells	scATOMIC_pred	Normal Tissue Cells
scATOMIC_pred	Normal Tissue Cells
original_annotation.1	Epithelial Cells	scATOMIC_pred	Bladder Cancer Cells
scATOMIC_pred	Bladder Cancer Cells
original_annotation.1	Epithelial Cells	scATOMIC_pred	Normal Tissue Cells
scATOMIC_pred	Normal Tissue Cells
original_annotation.1	Epithelial Cells	scATOMIC_pred	Normal Tissue Cells
scATOMIC_pred	Normal Tissue Cells
original_annotation.1	Epithelial Cells	scATOMIC_pred	Bladder Cancer Cells
scATOMIC_pred	Bladder Cancer Cells
original_annotation.1	Epithelial Cells	scATOMIC_pred	Normal Tissue Cells
scATOMIC_pred	Normal Tissue Cells
original_annotation.1	Epithelial Cells	scATOMIC_pred	Bladder Cancer Cells
scATOMIC_pred	Bladder Cancer Cells
original_annotation.1	Epithelial Cells	scATOMIC_pred	Normal Tissue Cells
scATOMIC_pred	Normal Tissue Cells
original_annotation.1	Epithelial Cells	scATOMIC_pred	Bladder Cancer Cells
scATOMIC_pred	Bladder Cancer Cells
original_annotation.1	Epithelial Cells	scATOMIC_pred	Bladder Cancer Cells
scATOMIC_pred	Bladder Cancer Cells
original_annotation.1	Epithelial Cells	scATOMIC_pred	Bladder Cancer Cells
scATOMIC_pred	Bladder Cancer Cells
original_annotation.1	Epithelial Cells	scATOMIC_pred	Bladder Cancer Cells
scATOMIC_pred	Bladder Cancer Cells
original_annotation.1	Epithelial Cells	scATOMIC_pred	Normal Tissue Cells
scATOMIC_pred	Normal Tissue Cells
original_annotation.1	Epithelial Cells	scATOMIC_pred	Normal Tissue Cells
scATOMIC_pred	Normal Tissue Cells
original_annotation.1	Epithelial Cells	scATOMIC_pred	Normal Tissue Cells
scATOMIC_pred	Normal Tissue Cells
original_annotation.1	Epithelial Cells	scATOMIC_pred	Bladder Cancer Cells
scATOMIC_pred	Bladder Cancer Cells
original_annotation.1	Epithelial Cells	scATOMIC_pred	Bladder Cancer Cells
scATOMIC_pred	Bladder Cancer Cells
original_annotation.1	Epithelial Cells	scATOMIC_pred	Bladder Cancer Cells
scATOMIC_pred	Bladder Cancer Cells
original_annotation.1	Epithelial Cells	scATOMIC_pred	Normal Tissue Cells
scATOMIC_pred	Normal Tissue Cells
original_annotation.1	Epithelial Cells	scATOMIC_pred	Normal Tissue Cells
scATOMIC_pred	Normal Tissue Cells
original_annotation.1	Epithelial Cells	scATOMIC_pred	Bladder Cancer Cells
scATOMIC_pred	Bladder Cancer Cells
original_annotation.1	Epithelial Cells	scATOMIC_pred	Bladder Cancer Cells
scATOMIC_pred	Bladder Cancer Cells
original_annotation.1	Epithelial Cells	scATOMIC_pred	Bladder Cancer Cells
scATOMIC_pred	Bladder Cancer Cells
original_annotation.1	Epithelial Cells	scATOMIC_pred	Bladder Cancer Cells
scATOMIC_pred	Bladder Cancer Cells
original_annotation.1	Epithelial Cells	scATOMIC_pred	Bladder Cancer Cells
scATOMIC_pred	Bladder Cancer Cells
original_annotation.1	Epithelial Cells	scATOMIC_pred	Normal Tissue Cells
scATOMIC_pred	Normal Tissue Cells
original_annotation.1	Epithelial Cells	scATOMIC_pred	Bladder Cancer Cells
scATOMIC_pred	Bladder Cancer Cells
original_annotation.1	Epithelial Cells	scATOMIC_pred	Bladder Cancer Cells
scATOMIC_pred	Bladder Cancer Cells
original_annotation.1	Epithelial Cells	scATOMIC_pred	Normal Tissue Cells
scATOMIC_pred	Normal Tissue Cells
original_annotation.1	Epithelial Cells	scATOMIC_pred	Bladder Cancer Cells
scATOMIC_pred	Bladder Cancer Cells
original_annotation.1	Epithelial Cells	scATOMIC_pred	Normal Tissue Cells
scATOMIC_pred	Normal Tissue Cells
original_annotation.1	Epithelial Cells	scATOMIC_pred	Normal Tissue Cells
scATOMIC_pred	Normal Tissue Cells
original_annotation.1	Epithelial Cells	scATOMIC_pred	Bladder Cancer Cells
scATOMIC_pred	Bladder Cancer Cells
original_annotation.1	Epithelial Cells	scATOMIC_pred	Bladder Cancer Cells
scATOMIC_pred	Bladder Cancer Cells
original_annotation.1	Epithelial Cells	scATOMIC_pred	Normal Tissue Cells
scATOMIC_pred	Normal Tissue Cells
original_annotation.1	Epithelial Cells	scATOMIC_pred	Bladder Cancer Cells
scATOMIC_pred	Bladder Cancer Cells
original_annotation.1	Epithelial Cells	scATOMIC_pred	Bladder Cancer Cells
scATOMIC_pred	Bladder Cancer Cells
original_annotation.1	Epithelial Cells	scATOMIC_pred	Normal Tissue Cells
scATOMIC_pred	Normal Tissue Cells
original_annotation.1	Epithelial Cells	scATOMIC_pred	Normal Tissue Cells
scATOMIC_pred	Normal Tissue Cells
original_annotation.1	Epithelial Cells	scATOMIC_pred	Normal Tissue Cells
scATOMIC_pred	Normal Tissue Cells
original_annotation.1	Epithelial Cells	scATOMIC_pred	Bladder Cancer Cells
scATOMIC_pred	Bladder Cancer Cells
original_annotation.1	Epithelial Cells	scATOMIC_pred	Bladder Cancer Cells
scATOMIC_pred	Bladder Cancer Cells
original_annotation.1	Epithelial Cells	scATOMIC_pred	Normal Tissue Cells
scATOMIC_pred	Normal Tissue Cells
original_annotation.1	Epithelial Cells	scATOMIC_pred	Bladder Cancer Cells
scATOMIC_pred	Bladder Cancer Cells
original_annotation.1	Epithelial Cells	scATOMIC_pred	Bladder Cancer Cells
scATOMIC_pred	Bladder Cancer Cells
original_annotation.1	Epithelial Cells	scATOMIC_pred	Normal Tissue Cells
scATOMIC_pred	Normal Tissue Cells
original_annotation.1	Epithelial Cells	scATOMIC_pred	Bladder Cancer Cells
scATOMIC_pred	Bladder Cancer Cells
original_annotation.1	Epithelial Cells	scATOMIC_pred	Normal Tissue Cells
scATOMIC_pred	Normal Tissue Cells
original_annotation.1	Epithelial Cells	scATOMIC_pred	Bladder Cancer Cells
scATOMIC_pred	Bladder Cancer Cells
original_annotation.1	Epithelial Cells	scATOMIC_pred	Bladder Cancer Cells
scATOMIC_pred	Bladder Cancer Cells
original_annotation.1	Epithelial Cells	scATOMIC_pred	Macrophage
scATOMIC_pred	Macrophage
original_annotation.1	Epithelial Cells	scATOMIC_pred	Normal Tissue Cells
scATOMIC_pred	Normal Tissue Cells
original_annotation.1	Epithelial Cells	scATOMIC_pred	Normal Tissue Cells
scATOMIC_pred	Normal Tissue Cells
original_annotation.1	Epithelial Cells	scATOMIC_pred	Bladder Cancer Cells
scATOMIC_pred	Bladder Cancer Cells
original_annotation.1	Epithelial Cells	scATOMIC_pred	Normal Tissue Cells
scATOMIC_pred	Normal Tissue Cells
original_annotation.1	Epithelial Cells	scATOMIC_pred	Normal Tissue Cells
scATOMIC_pred	Normal Tissue Cells
original_annotation.1	Epithelial Cells	scATOMIC_pred	Bladder Cancer Cells
scATOMIC_pred	Bladder Cancer Cells
original_annotation.1	Epithelial Cells	scATOMIC_pred	Bladder Cancer Cells
scATOMIC_pred	Bladder Cancer Cells
original_annotation.1	Epithelial Cells	scATOMIC_pred	Normal Tissue Cells
scATOMIC_pred	Normal Tissue Cells
original_annotation.1	Epithelial Cells	scATOMIC_pred	Normal Tissue Cells
scATOMIC_pred	Normal Tissue Cells
original_annotation.1	Epithelial Cells	scATOMIC_pred	Bladder Cancer Cells
scATOMIC_pred	Bladder Cancer Cells
original_annotation.1	Epithelial Cells	scATOMIC_pred	Bladder Cancer Cells
scATOMIC_pred	Bladder Cancer Cells
original_annotation.1	Epithelial Cells	scATOMIC_pred	Bladder Cancer Cells
scATOMIC_pred	Bladder Cancer Cells
original_annotation.1	Epithelial Cells	scATOMIC_pred	Bladder Cancer Cells
scATOMIC_pred	Bladder Cancer Cells
original_annotation.1	Epithelial Cells	scATOMIC_pred	Normal Tissue Cells
scATOMIC_pred	Normal Tissue Cells
original_annotation.1	Epithelial Cells	scATOMIC_pred	Bladder Cancer Cells
scATOMIC_pred	Bladder Cancer Cells
original_annotation.1	Epithelial Cells	scATOMIC_pred	Bladder Cancer Cells
scATOMIC_pred	Bladder Cancer Cells
original_annotation.1	Epithelial Cells	scATOMIC_pred	Normal Tissue Cells
scATOMIC_pred	Normal Tissue Cells
original_annotation.1	Epithelial Cells	scATOMIC_pred	Normal Tissue Cells
scATOMIC_pred	Normal Tissue Cells
original_annotation.1	Epithelial Cells	scATOMIC_pred	Bladder Cancer Cells
scATOMIC_pred	Bladder Cancer Cells
original_annotation.1	Epithelial Cells	scATOMIC_pred	Macrophage
scATOMIC_pred	Macrophage
original_annotation.1	Epithelial Cells	scATOMIC_pred	Normal Tissue Cells
scATOMIC_pred	Normal Tissue Cells
original_annotation.1	Epithelial Cells	scATOMIC_pred	Normal Tissue Cells
scATOMIC_pred	Normal Tissue Cells
original_annotation.1	Epithelial Cells	scATOMIC_pred	Bladder Cancer Cells
scATOMIC_pred	Bladder Cancer Cells
original_annotation.1	Epithelial Cells	scATOMIC_pred	Endothelial Cells
scATOMIC_pred	Endothelial Cells
original_annotation.1	Epithelial Cells	scATOMIC_pred	Normal Tissue Cells
scATOMIC_pred	Normal Tissue Cells
original_annotation.1	Epithelial Cells	scATOMIC_pred	Normal Tissue Cells
scATOMIC_pred	Normal Tissue Cells
original_annotation.1	Epithelial Cells	scATOMIC_pred	Normal Tissue Cells
scATOMIC_pred	Normal Tissue Cells
original_annotation.1	Epithelial Cells	scATOMIC_pred	Normal Tissue Cells
scATOMIC_pred	Normal Tissue Cells
original_annotation.1	Epithelial Cells	scATOMIC_pred	Bladder Cancer Cells
scATOMIC_pred	Bladder Cancer Cells
original_annotation.1	Epithelial Cells	scATOMIC_pred	Bladder Cancer Cells
scATOMIC_pred	Bladder Cancer Cells
original_annotation.1	Epithelial Cells	scATOMIC_pred	Normal Tissue Cells
scATOMIC_pred	Normal Tissue Cells
original_annotation.1	Epithelial Cells	scATOMIC_pred	Normal Tissue Cells
scATOMIC_pred	Normal Tissue Cells
original_annotation.1	Epithelial Cells	scATOMIC_pred	Normal Tissue Cells
scATOMIC_pred	Normal Tissue Cells
original_annotation.1	Epithelial Cells	scATOMIC_pred	Endothelial Cells
scATOMIC_pred	Endothelial Cells
original_annotation.1	Epithelial Cells	scATOMIC_pred	Normal Tissue Cells
scATOMIC_pred	Normal Tissue Cells
original_annotation.1	Epithelial Cells	scATOMIC_pred	Bladder Cancer Cells
scATOMIC_pred	Bladder Cancer Cells
original_annotation.1	Epithelial Cells	scATOMIC_pred	Bladder Cancer Cells
scATOMIC_pred	Bladder Cancer Cells
original_annotation.1	Epithelial Cells	scATOMIC_pred	Bladder Cancer Cells
scATOMIC_pred	Bladder Cancer Cells
original_annotation.1	Epithelial Cells	scATOMIC_pred	Bladder Cancer Cells
scATOMIC_pred	Bladder Cancer Cells
original_annotation.1	Epithelial Cells	scATOMIC_pred	Normal Tissue Cells
scATOMIC_pred	Normal Tissue Cells
original_annotation.1	Epithelial Cells	scATOMIC_pred	Normal Tissue Cells
scATOMIC_pred	Normal Tissue Cells
original_annotation.1	Epithelial Cells	scATOMIC_pred	Normal Tissue Cells
scATOMIC_pred	Normal Tissue Cells
original_annotation.1	Epithelial Cells	scATOMIC_pred	Bladder Cancer Cells
scATOMIC_pred	Bladder Cancer Cells
original_annotation.1	Epithelial Cells	scATOMIC_pred	Endothelial Cells
scATOMIC_pred	Endothelial Cells
original_annotation.1	Epithelial Cells	scATOMIC_pred	Bladder Cancer Cells
scATOMIC_pred	Bladder Cancer Cells
original_annotation.1	Epithelial Cells	scATOMIC_pred	Bladder Cancer Cells
scATOMIC_pred	Bladder Cancer Cells
original_annotation.1	Epithelial Cells	scATOMIC_pred	Bladder Cancer Cells
scATOMIC_pred	Bladder Cancer Cells
original_annotation.1	Epithelial Cells	scATOMIC_pred	Normal Tissue Cells
scATOMIC_pred	Normal Tissue Cells
original_annotation.1	Epithelial Cells	scATOMIC_pred	Blood Cells
scATOMIC_pred	Blood Cells
original_annotation.1	Epithelial Cells	scATOMIC_pred	Normal Tissue Cells
scATOMIC_pred	Normal Tissue Cells
original_annotation.1	Epithelial Cells	scATOMIC_pred	Normal Tissue Cells
scATOMIC_pred	Normal Tissue Cells
original_annotation.1	Epithelial Cells	scATOMIC_pred	Normal Tissue Cells
scATOMIC_pred	Normal Tissue Cells
original_annotation.1	Epithelial Cells	scATOMIC_pred	Bladder Cancer Cells
scATOMIC_pred	Bladder Cancer Cells
original_annotation.1	Epithelial Cells	scATOMIC_pred	Normal Tissue Cells
scATOMIC_pred	Normal Tissue Cells
original_annotation.1	Epithelial Cells	scATOMIC_pred	Bladder Cancer Cells
scATOMIC_pred	Bladder Cancer Cells
original_annotation.1	Epithelial Cells	scATOMIC_pred	Normal Tissue Cells
scATOMIC_pred	Normal Tissue Cells
original_annotation.1	Epithelial Cells	scATOMIC_pred	Bladder Cancer Cells
scATOMIC_pred	Bladder Cancer Cells
original_annotation.1	Epithelial Cells	scATOMIC_pred	Natural killer Cells
scATOMIC_pred	Natural killer Cells
original_annotation.1	Epithelial Cells	scATOMIC_pred	Non Blood Cells
scATOMIC_pred	Non Blood Cells
original_annotation.1	Epithelial Cells	scATOMIC_pred	Normal Tissue Cells
scATOMIC_pred	Normal Tissue Cells
original_annotation.1	Epithelial Cells	scATOMIC_pred	Normal Tissue Cells
scATOMIC_pred	Normal Tissue Cells
original_annotation.1	Epithelial Cells	scATOMIC_pred	Normal Tissue Cells
scATOMIC_pred	Normal Tissue Cells
original_annotation.1	Epithelial Cells	scATOMIC_pred	Bladder Cancer Cells
scATOMIC_pred	Bladder Cancer Cells
original_annotation.1	Epithelial Cells	scATOMIC_pred	Normal Tissue Cells
scATOMIC_pred	Normal Tissue Cells
original_annotation.1	Epithelial Cells	scATOMIC_pred	Bladder Cancer Cells
scATOMIC_pred	Bladder Cancer Cells
original_annotation.1	Epithelial Cells	scATOMIC_pred	Normal Tissue Cells
scATOMIC_pred	Normal Tissue Cells
original_annotation.1	Epithelial Cells	scATOMIC_pred	Bladder Cancer Cells
scATOMIC_pred	Bladder Cancer Cells
original_annotation.1	Epithelial Cells	scATOMIC_pred	Bladder Cancer Cells
scATOMIC_pred	Bladder Cancer Cells
original_annotation.1	Epithelial Cells	scATOMIC_pred	Bladder Cancer Cells
scATOMIC_pred	Bladder Cancer Cells
original_annotation.1	Epithelial Cells	scATOMIC_pred	Normal Tissue Cells
scATOMIC_pred	Normal Tissue Cells
original_annotation.1	Epithelial Cells	scATOMIC_pred	Normal Tissue Cells
scATOMIC_pred	Normal Tissue Cells
original_annotation.1	Epithelial Cells	scATOMIC_pred	Bladder Cancer Cells
scATOMIC_pred	Bladder Cancer Cells
original_annotation.1	Epithelial Cells	scATOMIC_pred	Normal Tissue Cells
scATOMIC_pred	Normal Tissue Cells
original_annotation.1	Epithelial Cells	scATOMIC_pred	Bladder Cancer Cells
scATOMIC_pred	Bladder Cancer Cells
original_annotation.1	Epithelial Cells	scATOMIC_pred	Bladder Cancer Cells
scATOMIC_pred	Bladder Cancer Cells
original_annotation.1	Epithelial Cells	scATOMIC_pred	Bladder Cancer Cells
scATOMIC_pred	Bladder Cancer Cells
original_annotation.1	Epithelial Cells	scATOMIC_pred	Bladder Cancer Cells
scATOMIC_pred	Bladder Cancer Cells
original_annotation.1	Epithelial Cells	scATOMIC_pred	Normal Tissue Cells
scATOMIC_pred	Normal Tissue Cells
original_annotation.1	Epithelial Cells	scATOMIC_pred	Normal Tissue Cells
scATOMIC_pred	Normal Tissue Cells
original_annotation.1	Epithelial Cells	scATOMIC_pred	Bladder Cancer Cells
scATOMIC_pred	Bladder Cancer Cells
original_annotation.1	Epithelial Cells	scATOMIC_pred	Normal Tissue Cells
scATOMIC_pred	Normal Tissue Cells
original_annotation.1	Epithelial Cells	scATOMIC_pred	Bladder Cancer Cells
scATOMIC_pred	Bladder Cancer Cells
original_annotation.1	Epithelial Cells	scATOMIC_pred	Normal Tissue Cells
scATOMIC_pred	Normal Tissue Cells
original_annotation.1	Epithelial Cells	scATOMIC_pred	Bladder Cancer Cells
scATOMIC_pred	Bladder Cancer Cells
original_annotation.1	Epithelial Cells	scATOMIC_pred	Bladder Cancer Cells
scATOMIC_pred	Bladder Cancer Cells
original_annotation.1	Epithelial Cells	scATOMIC_pred	Bladder Cancer Cells
scATOMIC_pred	Bladder Cancer Cells
original_annotation.1	Epithelial Cells	scATOMIC_pred	Bladder Cancer Cells
scATOMIC_pred	Bladder Cancer Cells
original_annotation.1	Epithelial Cells	scATOMIC_pred	Normal Tissue Cells
scATOMIC_pred	Normal Tissue Cells
original_annotation.1	Epithelial Cells	scATOMIC_pred	Bladder Cancer Cells
scATOMIC_pred	Bladder Cancer Cells
original_annotation.1	Epithelial Cells	scATOMIC_pred	Normal Tissue Cells
scATOMIC_pred	Normal Tissue Cells
original_annotation.1	Epithelial Cells	scATOMIC_pred	Normal Tissue Cells
scATOMIC_pred	Normal Tissue Cells
original_annotation.1	Epithelial Cells	scATOMIC_pred	Normal Tissue Cells
scATOMIC_pred	Normal Tissue Cells
original_annotation.1	Epithelial Cells	scATOMIC_pred	Macrophage
scATOMIC_pred	Macrophage
original_annotation.1	Epithelial Cells	scATOMIC_pred	Bladder Cancer Cells
scATOMIC_pred	Bladder Cancer Cells
original_annotation.1	Epithelial Cells	scATOMIC_pred	Bladder Cancer Cells
scATOMIC_pred	Bladder Cancer Cells
original_annotation.1	Epithelial Cells	scATOMIC_pred	Normal Tissue Cells
scATOMIC_pred	Normal Tissue Cells
original_annotation.1	Epithelial Cells	scATOMIC_pred	Normal Tissue Cells
scATOMIC_pred	Normal Tissue Cells
original_annotation.1	Epithelial Cells	scATOMIC_pred	Normal Tissue Cells
scATOMIC_pred	Normal Tissue Cells
original_annotation.1	Epithelial Cells	scATOMIC_pred	Bladder Cancer Cells
scATOMIC_pred	Bladder Cancer Cells
original_annotation.1	Epithelial Cells	scATOMIC_pred	Normal Tissue Cells
scATOMIC_pred	Normal Tissue Cells
original_annotation.1	Epithelial Cells	scATOMIC_pred	Normal Tissue Cells
scATOMIC_pred	Normal Tissue Cells
original_annotation.1	Epithelial Cells	scATOMIC_pred	Bladder Cancer Cells
scATOMIC_pred	Bladder Cancer Cells
original_annotation.1	Epithelial Cells	scATOMIC_pred	Bladder Cancer Cells
scATOMIC_pred	Bladder Cancer Cells
original_annotation.1	Epithelial Cells	scATOMIC_pred	Normal Tissue Cells
scATOMIC_pred	Normal Tissue Cells
original_annotation.1	Epithelial Cells	scATOMIC_pred	Bladder Cancer Cells
scATOMIC_pred	Bladder Cancer Cells
original_annotation.1	Epithelial Cells	scATOMIC_pred	Bladder Cancer Cells
scATOMIC_pred	Bladder Cancer Cells
original_annotation.1	Epithelial Cells	scATOMIC_pred	Bladder Cancer Cells
scATOMIC_pred	Bladder Cancer Cells
original_annotation.1	Epithelial Cells	scATOMIC_pred	Normal Tissue Cells
scATOMIC_pred	Normal Tissue Cells
original_annotation.1	Epithelial Cells	scATOMIC_pred	Normal Tissue Cells
scATOMIC_pred	Normal Tissue Cells
original_annotation.1	Epithelial Cells	scATOMIC_pred	Normal Tissue Cells
scATOMIC_pred	Normal Tissue Cells
original_annotation.1	Epithelial Cells	scATOMIC_pred	Bladder Cancer Cells
scATOMIC_pred	Bladder Cancer Cells
original_annotation.1	Epithelial Cells	scATOMIC_pred	Normal Tissue Cells
scATOMIC_pred	Normal Tissue Cells
original_annotation.1	Epithelial Cells	scATOMIC_pred	Normal Tissue Cells
scATOMIC_pred	Normal Tissue Cells
original_annotation.1	Epithelial Cells	scATOMIC_pred	Bladder Cancer Cells
scATOMIC_pred	Bladder Cancer Cells
original_annotation.1	Epithelial Cells	scATOMIC_pred	Normal Tissue Cells
scATOMIC_pred	Normal Tissue Cells
original_annotation.1	Epithelial Cells	scATOMIC_pred	Normal Tissue Cells
scATOMIC_pred	Normal Tissue Cells
original_annotation.1	Epithelial Cells	scATOMIC_pred	Normal Tissue Cells
scATOMIC_pred	Normal Tissue Cells
original_annotation.1	Epithelial Cells	scATOMIC_pred	Bladder Cancer Cells
scATOMIC_pred	Bladder Cancer Cells
original_annotation.1	Epithelial Cells	scATOMIC_pred	Bladder Cancer Cells
scATOMIC_pred	Bladder Cancer Cells
original_annotation.1	Epithelial Cells	scATOMIC_pred	Bladder Cancer Cells
scATOMIC_pred	Bladder Cancer Cells
original_annotation.1	Epithelial Cells	scATOMIC_pred	Bladder Cancer Cells
scATOMIC_pred	Bladder Cancer Cells
original_annotation.1	Epithelial Cells	scATOMIC_pred	Normal Tissue Cells
scATOMIC_pred	Normal Tissue Cells
original_annotation.1	Epithelial Cells	scATOMIC_pred	Bladder Cancer Cells
scATOMIC_pred	Bladder Cancer Cells
original_annotation.1	Epithelial Cells	scATOMIC_pred	Normal Tissue Cells
scATOMIC_pred	Normal Tissue Cells
original_annotation.1	Epithelial Cells	scATOMIC_pred	Normal Tissue Cells
scATOMIC_pred	Normal Tissue Cells
original_annotation.1	Epithelial Cells	scATOMIC_pred	Normal Tissue Cells
scATOMIC_pred	Normal Tissue Cells
original_annotation.1	Epithelial Cells	scATOMIC_pred	Normal Tissue Cells
scATOMIC_pred	Normal Tissue Cells
original_annotation.1	Epithelial Cells	scATOMIC_pred	Bladder Cancer Cells
scATOMIC_pred	Bladder Cancer Cells
original_annotation.1	Epithelial Cells	scATOMIC_pred	Normal Tissue Cells
scATOMIC_pred	Normal Tissue Cells
original_annotation.1	Epithelial Cells	scATOMIC_pred	Normal Tissue Cells
scATOMIC_pred	Normal Tissue Cells
original_annotation.1	Epithelial Cells	scATOMIC_pred	Normal Tissue Cells
scATOMIC_pred	Normal Tissue Cells
original_annotation.1	Epithelial Cells	scATOMIC_pred	Normal Tissue Cells
scATOMIC_pred	Normal Tissue Cells
original_annotation.1	Epithelial Cells	scATOMIC_pred	Normal Tissue Cells
scATOMIC_pred	Normal Tissue Cells
original_annotation.1	Epithelial Cells	scATOMIC_pred	Bladder Cancer Cells
scATOMIC_pred	Bladder Cancer Cells
original_annotation.1	Epithelial Cells	scATOMIC_pred	Normal Tissue Cells
scATOMIC_pred	Normal Tissue Cells
original_annotation.1	Epithelial Cells	scATOMIC_pred	Normal Tissue Cells
scATOMIC_pred	Normal Tissue Cells
original_annotation.1	Epithelial Cells	scATOMIC_pred	Normal Tissue Cells
scATOMIC_pred	Normal Tissue Cells
original_annotation.1	Epithelial Cells	scATOMIC_pred	Normal Tissue Cells
scATOMIC_pred	Normal Tissue Cells
original_annotation.1	Epithelial Cells	scATOMIC_pred	Bladder Cancer Cells
scATOMIC_pred	Bladder Cancer Cells
original_annotation.1	Epithelial Cells	scATOMIC_pred	Normal Tissue Cells
scATOMIC_pred	Normal Tissue Cells
original_annotation.1	Epithelial Cells	scATOMIC_pred	Normal Tissue Cells
scATOMIC_pred	Normal Tissue Cells
original_annotation.1	Epithelial Cells	scATOMIC_pred	Normal Tissue Cells
scATOMIC_pred	Normal Tissue Cells
original_annotation.1	Epithelial Cells	scATOMIC_pred	Bladder Cancer Cells
scATOMIC_pred	Bladder Cancer Cells
original_annotation.1	Epithelial Cells	scATOMIC_pred	Normal Tissue Cells
scATOMIC_pred	Normal Tissue Cells
original_annotation.1	Epithelial Cells	scATOMIC_pred	Normal Tissue Cells
scATOMIC_pred	Normal Tissue Cells
original_annotation.1	Epithelial Cells	scATOMIC_pred	Bladder Cancer Cells
scATOMIC_pred	Bladder Cancer Cells
original_annotation.1	Epithelial Cells	scATOMIC_pred	Bladder Cancer Cells
scATOMIC_pred	Bladder Cancer Cells
original_annotation.1	Epithelial Cells	scATOMIC_pred	Bladder Cancer Cells
scATOMIC_pred	Bladder Cancer Cells
original_annotation.1	Epithelial Cells	scATOMIC_pred	Bladder Cancer Cells
scATOMIC_pred	Bladder Cancer Cells
original_annotation.1	Epithelial Cells	scATOMIC_pred	Bladder Cancer Cells
scATOMIC_pred	Bladder Cancer Cells
original_annotation.1	Epithelial Cells	scATOMIC_pred	Bladder Cancer Cells
scATOMIC_pred	Bladder Cancer Cells
original_annotation.1	Epithelial Cells	scATOMIC_pred	Normal Tissue Cells
scATOMIC_pred	Normal Tissue Cells
original_annotation.1	Epithelial Cells	scATOMIC_pred	Normal Tissue Cells
scATOMIC_pred	Normal Tissue Cells
original_annotation.1	Epithelial Cells	scATOMIC_pred	Endothelial Cells
scATOMIC_pred	Endothelial Cells
original_annotation.1	Epithelial Cells	scATOMIC_pred	Normal Tissue Cells
scATOMIC_pred	Normal Tissue Cells
original_annotation.1	Epithelial Cells	scATOMIC_pred	Bladder Cancer Cells
scATOMIC_pred	Bladder Cancer Cells
original_annotation.1	Epithelial Cells	scATOMIC_pred	Natural killer Cells
scATOMIC_pred	Natural killer Cells
original_annotation.1	Epithelial Cells	scATOMIC_pred	Bladder Cancer Cells
scATOMIC_pred	Bladder Cancer Cells
original_annotation.1	Epithelial Cells	scATOMIC_pred	Normal Tissue Cells
scATOMIC_pred	Normal Tissue Cells
original_annotation.1	Epithelial Cells	scATOMIC_pred	Bladder Cancer Cells
scATOMIC_pred	Bladder Cancer Cells
original_annotation.1	Epithelial Cells	scATOMIC_pred	Normal Tissue Cells
scATOMIC_pred	Normal Tissue Cells
original_annotation.1	Epithelial Cells	scATOMIC_pred	Bladder Cancer Cells
scATOMIC_pred	Bladder Cancer Cells
original_annotation.1	Epithelial Cells	scATOMIC_pred	Bladder Cancer Cells
scATOMIC_pred	Bladder Cancer Cells
original_annotation.1	Epithelial Cells	scATOMIC_pred	Bladder Cancer Cells
scATOMIC_pred	Bladder Cancer Cells
original_annotation.1	Epithelial Cells	scATOMIC_pred	Normal Tissue Cells
scATOMIC_pred	Normal Tissue Cells
original_annotation.1	Epithelial Cells	scATOMIC_pred	Normal Tissue Cells
scATOMIC_pred	Normal Tissue Cells
original_annotation.1	Epithelial Cells	scATOMIC_pred	Normal Tissue Cells
scATOMIC_pred	Normal Tissue Cells
original_annotation.1	Epithelial Cells	scATOMIC_pred	Bladder Cancer Cells
scATOMIC_pred	Bladder Cancer Cells
original_annotation.1	Epithelial Cells	scATOMIC_pred	Bladder Cancer Cells
scATOMIC_pred	Bladder Cancer Cells
original_annotation.1	Epithelial Cells	scATOMIC_pred	Normal Tissue Cells
scATOMIC_pred	Normal Tissue Cells
original_annotation.1	Epithelial Cells	scATOMIC_pred	Normal Tissue Cells
scATOMIC_pred	Normal Tissue Cells
original_annotation.1	Epithelial Cells	scATOMIC_pred	Bladder Cancer Cells
scATOMIC_pred	Bladder Cancer Cells
original_annotation.1	Epithelial Cells	scATOMIC_pred	Normal Tissue Cells
scATOMIC_pred	Normal Tissue Cells
original_annotation.1	Epithelial Cells	scATOMIC_pred	Bladder Cancer Cells
scATOMIC_pred	Bladder Cancer Cells
original_annotation.1	Epithelial Cells	scATOMIC_pred	Normal Tissue Cells
scATOMIC_pred	Normal Tissue Cells
original_annotation.1	Epithelial Cells	scATOMIC_pred	Normal Tissue Cells
scATOMIC_pred	Normal Tissue Cells
original_annotation.1	Epithelial Cells	scATOMIC_pred	Bladder Cancer Cells
scATOMIC_pred	Bladder Cancer Cells
original_annotation.1	Epithelial Cells	scATOMIC_pred	Macrophage
scATOMIC_pred	Macrophage
original_annotation.1	Epithelial Cells	scATOMIC_pred	Normal Tissue Cells
scATOMIC_pred	Normal Tissue Cells
original_annotation.1	Epithelial Cells	scATOMIC_pred	Bladder Cancer Cells
scATOMIC_pred	Bladder Cancer Cells
original_annotation.1	Epithelial Cells	scATOMIC_pred	Normal Tissue Cells
scATOMIC_pred	Normal Tissue Cells
original_annotation.1	Epithelial Cells	scATOMIC_pred	Bladder Cancer Cells
scATOMIC_pred	Bladder Cancer Cells
original_annotation.1	Epithelial Cells	scATOMIC_pred	Normal Tissue Cells
scATOMIC_pred	Normal Tissue Cells
original_annotation.1	Epithelial Cells	scATOMIC_pred	Bladder Cancer Cells
scATOMIC_pred	Bladder Cancer Cells
original_annotation.1	Epithelial Cells	scATOMIC_pred	Bladder Cancer Cells
scATOMIC_pred	Bladder Cancer Cells
original_annotation.1	Epithelial Cells	scATOMIC_pred	Bladder Cancer Cells
scATOMIC_pred	Bladder Cancer Cells
original_annotation.1	Epithelial Cells	scATOMIC_pred	Bladder Cancer Cells
scATOMIC_pred	Bladder Cancer Cells
original_annotation.1	Epithelial Cells	scATOMIC_pred	Normal Tissue Cells
scATOMIC_pred	Normal Tissue Cells
original_annotation.1	Epithelial Cells	scATOMIC_pred	Normal Tissue Cells
scATOMIC_pred	Normal Tissue Cells
original_annotation.1	Epithelial Cells	scATOMIC_pred	Normal Tissue Cells
scATOMIC_pred	Normal Tissue Cells
original_annotation.1	Epithelial Cells	scATOMIC_pred	Bladder Cancer Cells
scATOMIC_pred	Bladder Cancer Cells
original_annotation.1	Epithelial Cells	scATOMIC_pred	Normal Tissue Cells
scATOMIC_pred	Normal Tissue Cells
original_annotation.1	Epithelial Cells	scATOMIC_pred	Normal Tissue Cells
scATOMIC_pred	Normal Tissue Cells
original_annotation.1	Epithelial Cells	scATOMIC_pred	Normal Tissue Cells
scATOMIC_pred	Normal Tissue Cells
original_annotation.1	Epithelial Cells	scATOMIC_pred	Bladder Cancer Cells
scATOMIC_pred	Bladder Cancer Cells
original_annotation.1	Epithelial Cells	scATOMIC_pred	Bladder Cancer Cells
scATOMIC_pred	Bladder Cancer Cells
original_annotation.1	Epithelial Cells	scATOMIC_pred	Endothelial Cells
scATOMIC_pred	Endothelial Cells
original_annotation.1	Epithelial Cells	scATOMIC_pred	Bladder Cancer Cells
scATOMIC_pred	Bladder Cancer Cells
original_annotation.1	Epithelial Cells	scATOMIC_pred	Macrophage
scATOMIC_pred	Macrophage
original_annotation.1	Epithelial Cells	scATOMIC_pred	Normal Tissue Cells
scATOMIC_pred	Normal Tissue Cells
original_annotation.1	Epithelial Cells	scATOMIC_pred	Bladder Cancer Cells
scATOMIC_pred	Bladder Cancer Cells
original_annotation.1	Epithelial Cells	scATOMIC_pred	Bladder Cancer Cells
scATOMIC_pred	Bladder Cancer Cells
original_annotation.1	Epithelial Cells	scATOMIC_pred	Bladder Cancer Cells
scATOMIC_pred	Bladder Cancer Cells
original_annotation.1	Epithelial Cells	scATOMIC_pred	Normal Tissue Cells
scATOMIC_pred	Normal Tissue Cells
original_annotation.1	Epithelial Cells	scATOMIC_pred	Normal Tissue Cells
scATOMIC_pred	Normal Tissue Cells
original_annotation.1	Epithelial Cells	scATOMIC_pred	Bladder Cancer Cells
scATOMIC_pred	Bladder Cancer Cells
original_annotation.1	Epithelial Cells	scATOMIC_pred	Natural killer Cells
scATOMIC_pred	Natural killer Cells
original_annotation.1	Epithelial Cells	scATOMIC_pred	Normal Tissue Cells
scATOMIC_pred	Normal Tissue Cells
original_annotation.1	Epithelial Cells	scATOMIC_pred	Endothelial Cells
scATOMIC_pred	Endothelial Cells
original_annotation.1	Epithelial Cells	scATOMIC_pred	Normal Tissue Cells
scATOMIC_pred	Normal Tissue Cells
original_annotation.1	Epithelial Cells	scATOMIC_pred	Normal Tissue Cells
scATOMIC_pred	Normal Tissue Cells
original_annotation.1	Epithelial Cells	scATOMIC_pred	Normal Tissue Cells
scATOMIC_pred	Normal Tissue Cells
original_annotation.1	Epithelial Cells	scATOMIC_pred	Bladder Cancer Cells
scATOMIC_pred	Bladder Cancer Cells
original_annotation.1	Epithelial Cells	scATOMIC_pred	Bladder Cancer Cells
scATOMIC_pred	Bladder Cancer Cells
original_annotation.1	Epithelial Cells	scATOMIC_pred	Normal Tissue Cells
scATOMIC_pred	Normal Tissue Cells
original_annotation.1	Epithelial Cells	scATOMIC_pred	Bladder Cancer Cells
scATOMIC_pred	Bladder Cancer Cells
original_annotation.1	Epithelial Cells	scATOMIC_pred	Bladder Cancer Cells
scATOMIC_pred	Bladder Cancer Cells
original_annotation.1	Epithelial Cells	scATOMIC_pred	Bladder Cancer Cells
scATOMIC_pred	Bladder Cancer Cells
original_annotation.1	Epithelial Cells	scATOMIC_pred	Normal Tissue Cells
scATOMIC_pred	Normal Tissue Cells
original_annotation.1	Epithelial Cells	scATOMIC_pred	Normal Tissue Cells
scATOMIC_pred	Normal Tissue Cells
original_annotation.1	Epithelial Cells	scATOMIC_pred	Bladder Cancer Cells
scATOMIC_pred	Bladder Cancer Cells
original_annotation.1	Epithelial Cells	scATOMIC_pred	Normal Tissue Cells
scATOMIC_pred	Normal Tissue Cells
original_annotation.1	Epithelial Cells	scATOMIC_pred	Normal Tissue Cells
scATOMIC_pred	Normal Tissue Cells
original_annotation.1	Epithelial Cells	scATOMIC_pred	Bladder Cancer Cells
[truncated: 4,011 more rows]

## Sheet: Figure 4C
x	node	next_x	next_node
original_annotation.1	T Cells	scATOMIC_pred	Naive CD4+ T Cells
scATOMIC_pred	Naive CD4+ T Cells
original_annotation.1	T Cells	scATOMIC_pred	Exhausted CD8+ T Cells
scATOMIC_pred	Exhausted CD8+ T Cells
original_annotation.1	Fibroblast	scATOMIC_pred	Cancer Associated Fibroblasts
scATOMIC_pred	Cancer Associated Fibroblasts
original_annotation.1	T Cells	scATOMIC_pred	Exhausted CD8+ T Cells
scATOMIC_pred	Exhausted CD8+ T Cells
original_annotation.1	T Cells	scATOMIC_pred	Effector/Memory CD8+ T Cells
scATOMIC_pred	Effector/Memory CD8+ T Cells
original_annotation.1	Myeloid	scATOMIC_pred	Macrophage or Dendritic Cells
scATOMIC_pred	Macrophage or Dendritic Cells
original_annotation.1	Myeloid	scATOMIC_pred	Macrophage
scATOMIC_pred	Macrophage
original_annotation.1	T Cells	scATOMIC_pred	Tfh/Th1 helper CD4+ T Cells
scATOMIC_pred	Tfh/Th1 helper CD4+ T Cells
original_annotation.1	B Cells	scATOMIC_pred	B Cells
scATOMIC_pred	B Cells
original_annotation.1	T Cells	scATOMIC_pred	Naive CD4+ T Cells
scATOMIC_pred	Naive CD4+ T Cells
original_annotation.1	Myeloid	scATOMIC_pred	Macrophage
scATOMIC_pred	Macrophage
original_annotation.1	T Cells	scATOMIC_pred	CD4 or CD8 T Cells
scATOMIC_pred	CD4 or CD8 T Cells
original_annotation.1	B Cells	scATOMIC_pred	B Cells
scATOMIC_pred	B Cells
original_annotation.1	B Cells	scATOMIC_pred	Plasma Cells
scATOMIC_pred	Plasma Cells
original_annotation.1	B Cells	scATOMIC_pred	Plasma Cells
scATOMIC_pred	Plasma Cells
original_annotation.1	T Cells	scATOMIC_pred	Naive CD4+ T Cells
scATOMIC_pred	Naive CD4+ T Cells
original_annotation.1	B Cells	scATOMIC_pred	Plasma Cells
scATOMIC_pred	Plasma Cells
original_annotation.1	T Cells	scATOMIC_pred	Effector/Memory CD8+ T Cells
scATOMIC_pred	Effector/Memory CD8+ T Cells
original_annotation.1	Cancer Cells	scATOMIC_pred
original_annotation.1	T Cells	scATOMIC_pred	T regulatory Cells
scATOMIC_pred	T regulatory Cells
original_annotation.1	T Cells	scATOMIC_pred	Exhausted CD8+ T Cells
scATOMIC_pred	Exhausted CD8+ T Cells
original_annotation.1	T Cells	scATOMIC_pred	Effector/Memory CD8+ T Cells
scATOMIC_pred	Effector/Memory CD8+ T Cells
original_annotation.1	Myeloid	scATOMIC_pred	Macrophage
scATOMIC_pred	Macrophage
original_annotation.1	Cancer Cells	scATOMIC_pred	Breast Cancer Cells
scATOMIC_pred	Breast Cancer Cells
original_annotation.1	T Cells	scATOMIC_pred	CD4+ T Cells
scATOMIC_pred	CD4+ T Cells
original_annotation.1	Cancer Cells	scATOMIC_pred	Breast Cancer Cells
scATOMIC_pred	Breast Cancer Cells
original_annotation.1	Cancer Cells	scATOMIC_pred	Breast Cancer Cells
scATOMIC_pred	Breast Cancer Cells
original_annotation.1	T Cells	scATOMIC_pred	Effector/Memory CD8+ T Cells
scATOMIC_pred	Effector/Memory CD8+ T Cells
original_annotation.1	T Cells	scATOMIC_pred	Tfh/Th1 helper CD4+ T Cells
scATOMIC_pred	Tfh/Th1 helper CD4+ T Cells
original_annotation.1	T Cells	scATOMIC_pred	CD8+ T Cells
scATOMIC_pred	CD8+ T Cells
original_annotation.1	Myeloid	scATOMIC_pred	Macrophage
scATOMIC_pred	Macrophage
original_annotation.1	Myeloid	scATOMIC_pred	Macrophage
scATOMIC_pred	Macrophage
original_annotation.1	B Cells	scATOMIC_pred	Plasma Cells
scATOMIC_pred	Plasma Cells
original_annotation.1	B Cells	scATOMIC_pred	Blood Cells
scATOMIC_pred	Blood Cells
original_annotation.1	Cancer Cells	scATOMIC_pred	Breast Cancer Cells
scATOMIC_pred	Breast Cancer Cells
original_annotation.1	T Cells	scATOMIC_pred	CD4+ T Cells
scATOMIC_pred	CD4+ T Cells
original_annotation.1	T Cells	scATOMIC_pred	Exhausted CD8+ T Cells
scATOMIC_pred	Exhausted CD8+ T Cells
original_annotation.1	T Cells	scATOMIC_pred	Tfh/Th1 helper CD4+ T Cells
scATOMIC_pred	Tfh/Th1 helper CD4+ T Cells
original_annotation.1	T Cells	scATOMIC_pred	Exhausted CD8+ T Cells
scATOMIC_pred	Exhausted CD8+ T Cells
original_annotation.1	B Cells	scATOMIC_pred	Plasma Cells
scATOMIC_pred	Plasma Cells
original_annotation.1	Myeloid	scATOMIC_pred	Macrophage
scATOMIC_pred	Macrophage
original_annotation.1	Cancer Cells	scATOMIC_pred	Breast Cancer Cells
scATOMIC_pred	Breast Cancer Cells
original_annotation.1	T Cells	scATOMIC_pred	Tfh/Th1 helper CD4+ T Cells
scATOMIC_pred	Tfh/Th1 helper CD4+ T Cells
original_annotation.1	B Cells	scATOMIC_pred	Plasma Cells
scATOMIC_pred	Plasma Cells
original_annotation.1	B Cells	scATOMIC_pred	Plasma Cells
scATOMIC_pred	Plasma Cells
original_annotation.1	Cancer Cells	scATOMIC_pred	Breast Cancer Cells
scATOMIC_pred	Breast Cancer Cells
original_annotation.1	Myeloid	scATOMIC_pred	Macrophage
scATOMIC_pred	Macrophage
original_annotation.1	T Cells	scATOMIC_pred	Exhausted CD8+ T Cells
scATOMIC_pred	Exhausted CD8+ T Cells
original_annotation.1	T Cells	scATOMIC_pred	Tfh/Th1 helper CD4+ T Cells
scATOMIC_pred	Tfh/Th1 helper CD4+ T Cells
original_annotation.1	Myeloid	scATOMIC_pred	Macrophage
scATOMIC_pred	Macrophage
original_annotation.1	T Cells	scATOMIC_pred	Exhausted CD8+ T Cells
scATOMIC_pred	Exhausted CD8+ T Cells
original_annotation.1	T Cells	scATOMIC_pred	CD4+ T Cells
scATOMIC_pred	CD4+ T Cells
original_annotation.1	Dendritic Cells	scATOMIC_pred	pDC
scATOMIC_pred	pDC
original_annotation.1	T Cells	scATOMIC_pred	CD8+ T Cells
scATOMIC_pred	CD8+ T Cells
original_annotation.1	T Cells	scATOMIC_pred	CD8+ T Cells
scATOMIC_pred	CD8+ T Cells
original_annotation.1	T Cells	scATOMIC_pred	Exhausted CD8+ T Cells
scATOMIC_pred	Exhausted CD8+ T Cells
original_annotation.1	T Cells	scATOMIC_pred	Exhausted CD8+ T Cells
scATOMIC_pred	Exhausted CD8+ T Cells
original_annotation.1	Cancer Cells	scATOMIC_pred	Breast Cancer Cells
scATOMIC_pred	Breast Cancer Cells
original_annotation.1	B Cells	scATOMIC_pred	Plasma Cells
scATOMIC_pred	Plasma Cells
original_annotation.1	T Cells	scATOMIC_pred	Effector/Memory CD8+ T Cells
scATOMIC_pred	Effector/Memory CD8+ T Cells
original_annotation.1	T Cells	scATOMIC_pred	CD8+ T Cells
scATOMIC_pred	CD8+ T Cells
original_annotation.1	T Cells	scATOMIC_pred	Exhausted CD8+ T Cells
scATOMIC_pred	Exhausted CD8+ T Cells
original_annotation.1	B Cells	scATOMIC_pred	B Cells
scATOMIC_pred	B Cells
original_annotation.1	T Cells	scATOMIC_pred	CD8+ T Cells
scATOMIC_pred	CD8+ T Cells
original_annotation.1	Cancer Cells	scATOMIC_pred	Macrophage
scATOMIC_pred	Macrophage
original_annotation.1	Fibroblast	scATOMIC_pred	Cancer Associated Fibroblasts
scATOMIC_pred	Cancer Associated Fibroblasts
original_annotation.1	Myeloid	scATOMIC_pred	Macrophage
scATOMIC_pred	Macrophage
original_annotation.1	T Cells	scATOMIC_pred	Naive CD4+ T Cells
scATOMIC_pred	Naive CD4+ T Cells
original_annotation.1	B Cells	scATOMIC_pred	Plasma Cells
scATOMIC_pred	Plasma Cells
original_annotation.1	T Cells	scATOMIC_pred	Effector/Memory CD8+ T Cells
scATOMIC_pred	Effector/Memory CD8+ T Cells
original_annotation.1	Cancer Cells	scATOMIC_pred	Breast Cancer Cells
scATOMIC_pred	Breast Cancer Cells
original_annotation.1	Endothelial Cells	scATOMIC_pred	Endothelial Cells
scATOMIC_pred	Endothelial Cells
original_annotation.1	T Cells	scATOMIC_pred	Exhausted CD8+ T Cells
scATOMIC_pred	Exhausted CD8+ T Cells
original_annotation.1	T Cells	scATOMIC_pred	Tfh/Th1 helper CD4+ T Cells
scATOMIC_pred	Tfh/Th1 helper CD4+ T Cells
original_annotation.1	Fibroblast	scATOMIC_pred	Cancer Associated Fibroblasts
scATOMIC_pred	Cancer Associated Fibroblasts
original_annotation.1	T Cells	scATOMIC_pred	Naive CD4+ T Cells
scATOMIC_pred	Naive CD4+ T Cells
original_annotation.1	T Cells	scATOMIC_pred	CD4 or CD8 T Cells
scATOMIC_pred	CD4 or CD8 T Cells
original_annotation.1	Fibroblast	scATOMIC_pred	Cancer Associated Fibroblasts
scATOMIC_pred	Cancer Associated Fibroblasts
original_annotation.1	B Cells	scATOMIC_pred	B Cells
scATOMIC_pred	B Cells
original_annotation.1	B Cells	scATOMIC_pred	Plasma Cells
scATOMIC_pred	Plasma Cells
original_annotation.1	T Cells	scATOMIC_pred	Natural killer Cells
scATOMIC_pred	Natural killer Cells
original_annotation.1	B Cells	scATOMIC_pred	Plasma Cells
scATOMIC_pred	Plasma Cells
original_annotation.1	T Cells	scATOMIC_pred	CD4+ T Cells
scATOMIC_pred	CD4+ T Cells
original_annotation.1	T Cells	scATOMIC_pred	CD8+ T Cells
scATOMIC_pred	CD8+ T Cells
original_annotation.1	T Cells	scATOMIC_pred	Exhausted CD8+ T Cells
scATOMIC_pred	Exhausted CD8+ T Cells
original_annotation.1	T Cells	scATOMIC_pred	Effector/Memory CD8+ T Cells
scATOMIC_pred	Effector/Memory CD8+ T Cells
original_annotation.1	T Cells	scATOMIC_pred	Effector/Memory CD8+ T Cells
scATOMIC_pred	Effector/Memory CD8+ T Cells
original_annotation.1	B Cells	scATOMIC_pred	cDC
scATOMIC_pred	cDC
original_annotation.1	T Cells	scATOMIC_pred	Effector/Memory CD8+ T Cells
scATOMIC_pred	Effector/Memory CD8+ T Cells
original_annotation.1	T Cells	scATOMIC_pred	Effector/Memory CD8+ T Cells
scATOMIC_pred	Effector/Memory CD8+ T Cells
original_annotation.1	T Cells	scATOMIC_pred	CD4+ T Cells
scATOMIC_pred	CD4+ T Cells
original_annotation.1	B Cells	scATOMIC_pred	Plasma Cells
scATOMIC_pred	Plasma Cells
original_annotation.1	Myeloid	scATOMIC_pred	Macrophage
scATOMIC_pred	Macrophage
original_annotation.1	Cancer Cells	scATOMIC_pred	Breast Cancer Cells
scATOMIC_pred	Breast Cancer Cells
original_annotation.1	Mast Cells	scATOMIC_pred	Mast Cells
scATOMIC_pred	Mast Cells
original_annotation.1	T Cells	scATOMIC_pred	Tfh/Th1 helper CD4+ T Cells
scATOMIC_pred	Tfh/Th1 helper CD4+ T Cells
original_annotation.1	T Cells	scATOMIC_pred	Exhausted CD8+ T Cells
scATOMIC_pred	Exhausted CD8+ T Cells
original_annotation.1	T Cells	scATOMIC_pred	Exhausted CD8+ T Cells
scATOMIC_pred	Exhausted CD8+ T Cells
original_annotation.1	T Cells	scATOMIC_pred	CD8+ T Cells
scATOMIC_pred	CD8+ T Cells
original_annotation.1	T Cells	scATOMIC_pred	Exhausted CD8+ T Cells
scATOMIC_pred	Exhausted CD8+ T Cells
original_annotation.1	T Cells	scATOMIC_pred	Exhausted CD8+ T Cells
scATOMIC_pred	Exhausted CD8+ T Cells
original_annotation.1	B Cells	scATOMIC_pred	B Cells
scATOMIC_pred	B Cells
original_annotation.1	T Cells	scATOMIC_pred	CD8+ T Cells
scATOMIC_pred	CD8+ T Cells
original_annotation.1	B Cells	scATOMIC_pred	B Cells
scATOMIC_pred	B Cells
original_annotation.1	Dendritic Cells	scATOMIC_pred	cDC
scATOMIC_pred	cDC
original_annotation.1	Cancer Cells	scATOMIC_pred	Plasma Cells
scATOMIC_pred	Plasma Cells
original_annotation.1	Cancer Cells	scATOMIC_pred	Breast Cancer Cells
scATOMIC_pred	Breast Cancer Cells
original_annotation.1	Myeloid	scATOMIC_pred	Macrophage
scATOMIC_pred	Macrophage
original_annotation.1	T Cells	scATOMIC_pred	Exhausted CD8+ T Cells
scATOMIC_pred	Exhausted CD8+ T Cells
original_annotation.1	T Cells	scATOMIC_pred	Effector/Memory CD8+ T Cells
scATOMIC_pred	Effector/Memory CD8+ T Cells
original_annotation.1	B Cells	scATOMIC_pred	Plasma Cells
scATOMIC_pred	Plasma Cells
original_annotation.1	T Cells	scATOMIC_pred	Natural killer Cells
scATOMIC_pred	Natural killer Cells
original_annotation.1	T Cells	scATOMIC_pred	Exhausted CD8+ T Cells
scATOMIC_pred	Exhausted CD8+ T Cells
original_annotation.1	Cancer Cells	scATOMIC_pred	Normal Tissue Cells
scATOMIC_pred	Normal Tissue Cells
original_annotation.1	T Cells	scATOMIC_pred	T regulatory Cells
scATOMIC_pred	T regulatory Cells
original_annotation.1	T Cells	scATOMIC_pred	Exhausted CD8+ T Cells
scATOMIC_pred	Exhausted CD8+ T Cells
original_annotation.1	T Cells	scATOMIC_pred	T regulatory Cells
scATOMIC_pred	T regulatory Cells
original_annotation.1	Myeloid	scATOMIC_pred	Macrophage
scATOMIC_pred	Macrophage
original_annotation.1	T Cells	scATOMIC_pred	CD8+ T Cells
scATOMIC_pred	CD8+ T Cells
original_annotation.1	T Cells	scATOMIC_pred	CD4+ T Cells
scATOMIC_pred	CD4+ T Cells
original_annotation.1	Cancer Cells	scATOMIC_pred	Breast Cancer Cells
scATOMIC_pred	Breast Cancer Cells
original_annotation.1	T Cells	scATOMIC_pred	CD8+ T Cells
scATOMIC_pred	CD8+ T Cells
original_annotation.1	Cancer Cells	scATOMIC_pred	Breast Cancer Cells
scATOMIC_pred	Breast Cancer Cells
original_annotation.1	T Cells	scATOMIC_pred	CD8+ T Cells
scATOMIC_pred	CD8+ T Cells
original_annotation.1	T Cells	scATOMIC_pred	CD4 or CD8 T Cells
scATOMIC_pred	CD4 or CD8 T Cells
original_annotation.1	T Cells	scATOMIC_pred	CD4 or CD8 T Cells
scATOMIC_pred	CD4 or CD8 T Cells
original_annotation.1	Cancer Cells	scATOMIC_pred	Breast Cancer Cells
scATOMIC_pred	Breast Cancer Cells
original_annotation.1	T Cells	scATOMIC_pred	CD4 or CD8 T Cells
scATOMIC_pred	CD4 or CD8 T Cells
original_annotation.1	Myeloid	scATOMIC_pred	Macrophage
scATOMIC_pred	Macrophage
original_annotation.1	T Cells	scATOMIC_pred	Exhausted CD8+ T Cells
scATOMIC_pred	Exhausted CD8+ T Cells
original_annotation.1	Myeloid	scATOMIC_pred	Macrophage
scATOMIC_pred	Macrophage
original_annotation.1	Dendritic Cells	scATOMIC_pred	pDC
scATOMIC_pred	pDC
original_annotation.1	T Cells	scATOMIC_pred	CD8+ T Cells
scATOMIC_pred	CD8+ T Cells
original_annotation.1	T Cells	scATOMIC_pred	Exhausted CD8+ T Cells
scATOMIC_pred	Exhausted CD8+ T Cells
original_annotation.1	B Cells	scATOMIC_pred	Plasma Cells
scATOMIC_pred	Plasma Cells
original_annotation.1	B Cells	scATOMIC_pred	Plasma Cells
scATOMIC_pred	Plasma Cells
original_annotation.1	T Cells	scATOMIC_pred	CD4+ T Cells
scATOMIC_pred	CD4+ T Cells
original_annotation.1	T Cells	scATOMIC_pred	Tfh/Th1 helper CD4+ T Cells
scATOMIC_pred	Tfh/Th1 helper CD4+ T Cells
original_annotation.1	T Cells	scATOMIC_pred	Effector/Memory CD8+ T Cells
scATOMIC_pred	Effector/Memory CD8+ T Cells
original_annotation.1	T Cells	scATOMIC_pred	Exhausted CD8+ T Cells
scATOMIC_pred	Exhausted CD8+ T Cells
original_annotation.1	T Cells	scATOMIC_pred	Effector/Memory CD8+ T Cells
scATOMIC_pred	Effector/Memory CD8+ T Cells
original_annotation.1	T Cells	scATOMIC_pred	CD4+ T Cells
scATOMIC_pred	CD4+ T Cells
original_annotation.1	Myeloid	scATOMIC_pred	Macrophage
scATOMIC_pred	Macrophage
original_annotation.1	B Cells	scATOMIC_pred	B Cells
scATOMIC_pred	B Cells
original_annotation.1	T Cells	scATOMIC_pred	T regulatory Cells
scATOMIC_pred	T regulatory Cells
original_annotation.1	T Cells	scATOMIC_pred	Naive CD4+ T Cells
scATOMIC_pred	Naive CD4+ T Cells
original_annotation.1	Cancer Cells	scATOMIC_pred	Breast Cancer Cells
scATOMIC_pred	Breast Cancer Cells
original_annotation.1	Myeloid	scATOMIC_pred	Macrophage
scATOMIC_pred	Macrophage
original_annotation.1	T Cells	scATOMIC_pred	T regulatory Cells
scATOMIC_pred	T regulatory Cells
original_annotation.1	T Cells	scATOMIC_pred	CD8+ T Cells
scATOMIC_pred	CD8+ T Cells
original_annotation.1	T Cells	scATOMIC_pred	Effector/Memory CD8+ T Cells
scATOMIC_pred	Effector/Memory CD8+ T Cells
original_annotation.1	T Cells	scATOMIC_pred	Naive CD4+ T Cells
scATOMIC_pred	Naive CD4+ T Cells
original_annotation.1	Fibroblast	scATOMIC_pred	Cancer Associated Fibroblasts
scATOMIC_pred	Cancer Associated Fibroblasts
original_annotation.1	T Cells	scATOMIC_pred	CD4+ T Cells
scATOMIC_pred	CD4+ T Cells
original_annotation.1	T Cells	scATOMIC_pred	Effector/Memory CD8+ T Cells
scATOMIC_pred	Effector/Memory CD8+ T Cells
original_annotation.1	Myeloid	scATOMIC_pred	Macrophage
scATOMIC_pred	Macrophage
original_annotation.1	B Cells	scATOMIC_pred	Plasma Cells
scATOMIC_pred	Plasma Cells
original_annotation.1	B Cells	scATOMIC_pred	Plasma Cells
scATOMIC_pred	Plasma Cells
original_annotation.1	Myeloid	scATOMIC_pred	Macrophage
scATOMIC_pred	Macrophage
original_annotation.1	Myeloid	scATOMIC_pred	Macrophage
scATOMIC_pred	Macrophage
original_annotation.1	B Cells	scATOMIC_pred	Plasma Cells
scATOMIC_pred	Plasma Cells
original_annotation.1	T Cells	scATOMIC_pred	CD4+ T Cells
scATOMIC_pred	CD4+ T Cells
original_annotation.1	T Cells	scATOMIC_pred	Exhausted CD8+ T Cells
scATOMIC_pred	Exhausted CD8+ T Cells
original_annotation.1	B Cells	scATOMIC_pred	B Cells
scATOMIC_pred	B Cells
original_annotation.1	T Cells	scATOMIC_pred	Natural killer Cells
scATOMIC_pred	Natural killer Cells
original_annotation.1	T Cells	scATOMIC_pred	CD8 T or NK Cells
scATOMIC_pred	CD8 T or NK Cells
original_annotation.1	T Cells	scATOMIC_pred	Exhausted CD8+ T Cells
scATOMIC_pred	Exhausted CD8+ T Cells
original_annotation.1	B Cells	scATOMIC_pred	Plasma Cells
scATOMIC_pred	Plasma Cells
original_annotation.1	Myeloid	scATOMIC_pred	Macrophage
scATOMIC_pred	Macrophage
original_annotation.1	Cancer Cells	scATOMIC_pred	Normal Tissue Cells
scATOMIC_pred	Normal Tissue Cells
original_annotation.1	T Cells	scATOMIC_pred	CD4+ T Cells
scATOMIC_pred	CD4+ T Cells
original_annotation.1	T Cells	scATOMIC_pred	Exhausted CD8+ T Cells
scATOMIC_pred	Exhausted CD8+ T Cells
original_annotation.1	T Cells	scATOMIC_pred	Effector/Memory CD8+ T Cells
scATOMIC_pred	Effector/Memory CD8+ T Cells
original_annotation.1	T Cells	scATOMIC_pred	T regulatory Cells
scATOMIC_pred	T regulatory Cells
original_annotation.1	T Cells	scATOMIC_pred	Exhausted CD8+ T Cells
scATOMIC_pred	Exhausted CD8+ T Cells
original_annotation.1	T Cells	scATOMIC_pred	Exhausted CD8+ T Cells
scATOMIC_pred	Exhausted CD8+ T Cells
original_annotation.1	T Cells	scATOMIC_pred	T regulatory Cells
scATOMIC_pred	T regulatory Cells
original_annotation.1	Myeloid	scATOMIC_pred	Macrophage
scATOMIC_pred	Macrophage
original_annotation.1	T Cells	scATOMIC_pred	T regulatory Cells
scATOMIC_pred	T regulatory Cells
original_annotation.1	T Cells	scATOMIC_pred	T regulatory Cells
scATOMIC_pred	T regulatory Cells
original_annotation.1	T Cells	scATOMIC_pred	CD4 or CD8 T Cells
scATOMIC_pred	CD4 or CD8 T Cells
original_annotation.1	B Cells	scATOMIC_pred	B Cells
scATOMIC_pred	B Cells
original_annotation.1	T Cells	scATOMIC_pred	Exhausted CD8+ T Cells
scATOMIC_pred	Exhausted CD8+ T Cells
original_annotation.1	Myeloid	scATOMIC_pred	Macrophage
scATOMIC_pred	Macrophage
original_annotation.1	T Cells	scATOMIC_pred	CD8+ T Cells
scATOMIC_pred	CD8+ T Cells
original_annotation.1	T Cells	scATOMIC_pred	Effector/Memory CD8+ T Cells
scATOMIC_pred	Effector/Memory CD8+ T Cells
original_annotation.1	Myeloid	scATOMIC_pred	Macrophage
scATOMIC_pred	Macrophage
original_annotation.1	T Cells	scATOMIC_pred	T regulatory Cells
scATOMIC_pred	T regulatory Cells
original_annotation.1	Fibroblast	scATOMIC_pred	Cancer Associated Fibroblasts
scATOMIC_pred	Cancer Associated Fibroblasts
original_annotation.1	Fibroblast	scATOMIC_pred	Cancer Associated Fibroblasts
scATOMIC_pred	Cancer Associated Fibroblasts
original_annotation.1	T Cells	scATOMIC_pred	Effector/Memory CD8+ T Cells
scATOMIC_pred	Effector/Memory CD8+ T Cells
original_annotation.1	B Cells	scATOMIC_pred	B Cells
scATOMIC_pred	B Cells
original_annotation.1	B Cells	scATOMIC_pred	B Cells
scATOMIC_pred	B Cells
original_annotation.1	T Cells	scATOMIC_pred	CD8 T or NK Cells
scATOMIC_pred	CD8 T or NK Cells
original_annotation.1	T Cells	scATOMIC_pred	Exhausted CD8+ T Cells
scATOMIC_pred	Exhausted CD8+ T Cells
original_annotation.1	T Cells	scATOMIC_pred	Natural killer Cells
scATOMIC_pred	Natural killer Cells
original_annotation.1	T Cells	scATOMIC_pred	Tfh/Th1 helper CD4+ T Cells
scATOMIC_pred	Tfh/Th1 helper CD4+ T Cells
original_annotation.1	Myeloid	scATOMIC_pred	Macrophage
scATOMIC_pred	Macrophage
original_annotation.1	Myeloid	scATOMIC_pred	Macrophage
scATOMIC_pred	Macrophage
original_annotation.1	T Cells	scATOMIC_pred	T regulatory Cells
scATOMIC_pred	T regulatory Cells
original_annotation.1	Myeloid	scATOMIC_pred	Macrophage
scATOMIC_pred	Macrophage
original_annotation.1	T Cells	scATOMIC_pred	Naive CD4+ T Cells
scATOMIC_pred	Naive CD4+ T Cells
original_annotation.1	T Cells	scATOMIC_pred	Exhausted CD8+ T Cells
scATOMIC_pred	Exhausted CD8+ T Cells
original_annotation.1	Myeloid	scATOMIC_pred	Macrophage
scATOMIC_pred	Macrophage
original_annotation.1	B Cells	scATOMIC_pred	Plasma Cells
scATOMIC_pred	Plasma Cells
original_annotation.1	B Cells	scATOMIC_pred	Plasma Cells
scATOMIC_pred	Plasma Cells
original_annotation.1	Myeloid	scATOMIC_pred	Macrophage
scATOMIC_pred	Macrophage
original_annotation.1	T Cells	scATOMIC_pred	T regulatory Cells
scATOMIC_pred	T regulatory Cells
original_annotation.1	T Cells	scATOMIC_pred	CD8+ T Cells
scATOMIC_pred	CD8+ T Cells
original_annotation.1	B Cells	scATOMIC_pred	B Cells
scATOMIC_pred	B Cells
original_annotation.1	B Cells	scATOMIC_pred	Plasma Cells
scATOMIC_pred	Plasma Cells
original_annotation.1	Cancer Cells	scATOMIC_pred	Breast Cancer Cells
scATOMIC_pred	Breast Cancer Cells
original_annotation.1	T Cells	scATOMIC_pred	Effector/Memory CD8+ T Cells
scATOMIC_pred	Effector/Memory CD8+ T Cells
original_annotation.1	T Cells	scATOMIC_pred	CD4+ T Cells
scATOMIC_pred	CD4+ T Cells
original_annotation.1	Cancer Cells	scATOMIC_pred	Breast Cancer Cells
scATOMIC_pred	Breast Cancer Cells
original_annotation.1	B Cells	scATOMIC_pred	Plasma Cells
scATOMIC_pred	Plasma Cells
original_annotation.1	T Cells	scATOMIC_pred	Effector/Memory CD8+ T Cells
scATOMIC_pred	Effector/Memory CD8+ T Cells
original_annotation.1	T Cells	scATOMIC_pred	CD4+ T Cells
scATOMIC_pred	CD4+ T Cells
original_annotation.1	Myeloid	scATOMIC_pred	Macrophage
scATOMIC_pred	Macrophage
original_annotation.1	T Cells	scATOMIC_pred	Effector/Memory CD8+ T Cells
scATOMIC_pred	Effector/Memory CD8+ T Cells
original_annotation.1	B Cells	scATOMIC_pred	Plasma Cells
scATOMIC_pred	Plasma Cells
original_annotation.1	T Cells	scATOMIC_pred	Natural killer Cells
scATOMIC_pred	Natural killer Cells
original_annotation.1	T Cells	scATOMIC_pred	T regulatory Cells
scATOMIC_pred	T regulatory Cells
original_annotation.1	T Cells	scATOMIC_pred	T regulatory Cells
scATOMIC_pred	T regulatory Cells
original_annotation.1	T Cells	scATOMIC_pred	Effector/Memory CD8+ T Cells
scATOMIC_pred	Effector/Memory CD8+ T Cells
original_annotation.1	Myeloid	scATOMIC_pred	Macrophage
scATOMIC_pred	Macrophage
original_annotation.1	Myeloid	scATOMIC_pred	Macrophage
scATOMIC_pred	Macrophage
original_annotation.1	Myeloid	scATOMIC_pred	Macrophage
scATOMIC_pred	Macrophage
original_annotation.1	B Cells	scATOMIC_pred	B Cells
scATOMIC_pred	B Cells
original_annotation.1	T Cells	scATOMIC_pred	Naive CD4+ T Cells
scATOMIC_pred	Naive CD4+ T Cells
original_annotation.1	T Cells	scATOMIC_pred	Effector/Memory CD8+ T Cells
scATOMIC_pred	Effector/Memory CD8+ T Cells
original_annotation.1	T Cells	scATOMIC_pred	T regulatory Cells
scATOMIC_pred	T regulatory Cells
original_annotation.1	T Cells	scATOMIC_pred	Exhausted CD8+ T Cells
scATOMIC_pred	Exhausted CD8+ T Cells
original_annotation.1	T Cells	scATOMIC_pred	Effector/Memory CD8+ T Cells
scATOMIC_pred	Effector/Memory CD8+ T Cells
original_annotation.1	T Cells	scATOMIC_pred	Natural killer Cells
scATOMIC_pred	Natural killer Cells
original_annotation.1	B Cells	scATOMIC_pred	Plasma Cells
scATOMIC_pred	Plasma Cells
original_annotation.1	B Cells	scATOMIC_pred	B Cells
scATOMIC_pred	B Cells
original_annotation.1	T Cells	scATOMIC_pred	Exhausted CD8+ T Cells
scATOMIC_pred	Exhausted CD8+ T Cells
original_annotation.1	Myeloid	scATOMIC_pred	Macrophage
scATOMIC_pred	Macrophage
original_annotation.1	T Cells	scATOMIC_pred	Effector/Memory CD8+ T Cells
scATOMIC_pred	Effector/Memory CD8+ T Cells
original_annotation.1	T Cells	scATOMIC_pred	Naive CD4+ T Cells
scATOMIC_pred	Naive CD4+ T Cells
original_annotation.1	T Cells	scATOMIC_pred	CD4 or CD8 T Cells
scATOMIC_pred	CD4 or CD8 T Cells
original_annotation.1	B Cells	scATOMIC_pred	Plasma Cells
scATOMIC_pred	Plasma Cells
original_annotation.1	T Cells	scATOMIC_pred	Exhausted CD8+ T Cells
scATOMIC_pred	Exhausted CD8+ T Cells
original_annotation.1	B Cells	scATOMIC_pred	Plasma Cells
scATOMIC_pred	Plasma Cells
original_annotation.1	T Cells	scATOMIC_pred	Effector/Memory CD8+ T Cells
scATOMIC_pred	Effector/Memory CD8+ T Cells
original_annotation.1	T Cells	scATOMIC_pred	Exhausted CD8+ T Cells
scATOMIC_pred	Exhausted CD8+ T Cells
original_annotation.1	Myeloid	scATOMIC_pred	Macrophage
scATOMIC_pred	Macrophage
original_annotation.1	T Cells	scATOMIC_pred	Exhausted CD8+ T Cells
scATOMIC_pred	Exhausted CD8+ T Cells
original_annotation.1	Myeloid	scATOMIC_pred	Macrophage
scATOMIC_pred	Macrophage
original_annotation.1	T Cells	scATOMIC_pred	CD4 or CD8 T Cells
scATOMIC_pred	CD4 or CD8 T Cells
original_annotation.1	T Cells	scATOMIC_pred	CD8+ T Cells
scATOMIC_pred	CD8+ T Cells
original_annotation.1	T Cells	scATOMIC_pred	CD4 or CD8 T Cells
scATOMIC_pred	CD4 or CD8 T Cells
original_annotation.1	T Cells	scATOMIC_pred	Exhausted CD8+ T Cells
scATOMIC_pred	Exhausted CD8+ T Cells
original_annotation.1	T Cells	scATOMIC_pred	Exhausted CD8+ T Cells
scATOMIC_pred	Exhausted CD8+ T Cells
original_annotation.1	T Cells	scATOMIC_pred	Effector/Memory CD8+ T Cells
scATOMIC_pred	Effector/Memory CD8+ T Cells
original_annotation.1	Cancer Cells	scATOMIC_pred	Normal Tissue Cells
scATOMIC_pred	Normal Tissue Cells
original_annotation.1	T Cells	scATOMIC_pred	Exhausted CD8+ T Cells
scATOMIC_pred	Exhausted CD8+ T Cells
original_annotation.1	T Cells	scATOMIC_pred	T regulatory Cells
scATOMIC_pred	T regulatory Cells
original_annotation.1	Myeloid	scATOMIC_pred	Macrophage
scATOMIC_pred	Macrophage
original_annotation.1	T Cells	scATOMIC_pred	Naive CD4+ T Cells
scATOMIC_pred	Naive CD4+ T Cells
original_annotation.1	B Cells	scATOMIC_pred	Plasma Cells
scATOMIC_pred	Plasma Cells
original_annotation.1	Cancer Cells	scATOMIC_pred	Breast Cancer Cells
scATOMIC_pred	Breast Cancer Cells
original_annotation.1	T Cells	scATOMIC_pred	Exhausted CD8+ T Cells
scATOMIC_pred	Exhausted CD8+ T Cells
original_annotation.1	Fibroblast	scATOMIC_pred	Cancer Associated Fibroblasts
scATOMIC_pred	Cancer Associated Fibroblasts
original_annotation.1	Myeloid	scATOMIC_pred	Macrophage
scATOMIC_pred	Macrophage
original_annotation.1	Myeloid	scATOMIC_pred	Macrophage
scATOMIC_pred	Macrophage
original_annotation.1	Cancer Cells	scATOMIC_pred	Breast Cancer Cells
scATOMIC_pred	Breast Cancer Cells
original_annotation.1	T Cells	scATOMIC_pred	CD8+ T Cells
scATOMIC_pred	CD8+ T Cells
original_annotation.1	T Cells	scATOMIC_pred	Effector/Memory CD8+ T Cells
scATOMIC_pred	Effector/Memory CD8+ T Cells
original_annotation.1	T Cells	scATOMIC_pred	CD4 or CD8 T Cells
scATOMIC_pred	CD4 or CD8 T Cells
original_annotation.1	Cancer Cells	scATOMIC_pred	Normal Tissue Cells
scATOMIC_pred	Normal Tissue Cells
original_annotation.1	Myeloid	scATOMIC_pred	Macrophage
scATOMIC_pred	Macrophage
original_annotation.1	Cancer Cells	scATOMIC_pred	Breast Cancer Cells
scATOMIC_pred	Breast Cancer Cells
original_annotation.1	Cancer Cells	scATOMIC_pred	Breast Cancer Cells
scATOMIC_pred	Breast Cancer Cells
original_annotation.1	T Cells	scATOMIC_pred	Effector/Memory CD8+ T Cells
scATOMIC_pred	Effector/Memory CD8+ T Cells
original_annotation.1	T Cells	scATOMIC_pred	Exhausted CD8+ T Cells
scATOMIC_pred	Exhausted CD8+ T Cells
original_annotation.1	T Cells	scATOMIC_pred	Naive CD4+ T Cells
scATOMIC_pred	Naive CD4+ T Cells
original_annotation.1	Fibroblast	scATOMIC_pred	Cancer Associated Fibroblasts
scATOMIC_pred	Cancer Associated Fibroblasts
original_annotation.1	T Cells	scATOMIC_pred	CD4+ T Cells
scATOMIC_pred	CD4+ T Cells
original_annotation.1	T Cells	scATOMIC_pred	CD4+ T Cells
scATOMIC_pred	CD4+ T Cells
original_annotation.1	Myeloid	scATOMIC_pred	Macrophage
scATOMIC_pred	Macrophage
original_annotation.1	T Cells	scATOMIC_pred	Exhausted CD8+ T Cells
scATOMIC_pred	Exhausted CD8+ T Cells
original_annotation.1	Fibroblast	scATOMIC_pred	Cancer Associated Fibroblasts
scATOMIC_pred	Cancer Associated Fibroblasts
original_annotation.1	T Cells	scATOMIC_pred	Naive CD4+ T Cells
scATOMIC_pred	Naive CD4+ T Cells
original_annotation.1	Cancer Cells	scATOMIC_pred	Breast Cancer Cells
scATOMIC_pred	Breast Cancer Cells
original_annotation.1	T Cells	scATOMIC_pred	Effector/Memory CD8+ T Cells
scATOMIC_pred	Effector/Memory CD8+ T Cells
original_annotation.1	B Cells	scATOMIC_pred	B Cells
scATOMIC_pred	B Cells
original_annotation.1	B Cells	scATOMIC_pred	Plasma Cells
scATOMIC_pred	Plasma Cells
original_annotation.1	T Cells	scATOMIC_pred	CD8+ T Cells
scATOMIC_pred	CD8+ T Cells
original_annotation.1	Cancer Cells	scATOMIC_pred	Normal Tissue Cells
scATOMIC_pred	Normal Tissue Cells
original_annotation.1	Myeloid	scATOMIC_pred	Macrophage
scATOMIC_pred	Macrophage
original_annotation.1	T Cells	scATOMIC_pred	T regulatory Cells
scATOMIC_pred	T regulatory Cells
original_annotation.1	T Cells	scATOMIC_pred	Effector/Memory CD8+ T Cells
scATOMIC_pred	Effector/Memory CD8+ T Cells
original_annotation.1	B Cells	scATOMIC_pred	Plasma Cells
scATOMIC_pred	Plasma Cells
original_annotation.1	B Cells	scATOMIC_pred	B Cells
scATOMIC_pred	B Cells
original_annotation.1	T Cells	scATOMIC_pred	Exhausted CD8+ T Cells
scATOMIC_pred	Exhausted CD8+ T Cells
original_annotation.1	B Cells	scATOMIC_pred	Plasma Cells
scATOMIC_pred	Plasma Cells
original_annotation.1	T Cells	scATOMIC_pred	CD8+ T Cells
scATOMIC_pred	CD8+ T Cells
original_annotation.1	B Cells	scATOMIC_pred	Plasma Cells
scATOMIC_pred	Plasma Cells
original_annotation.1	Myeloid	scATOMIC_pred	Macrophage
scATOMIC_pred	Macrophage
original_annotation.1	T Cells	scATOMIC_pred	CD4+ T Cells
scATOMIC_pred	CD4+ T Cells
original_annotation.1	B Cells	scATOMIC_pred	B Cells
scATOMIC_pred	B Cells
original_annotation.1	T Cells	scATOMIC_pred	Tfh/Th1 helper CD4+ T Cells
scATOMIC_pred	Tfh/Th1 helper CD4+ T Cells
original_annotation.1	B Cells	scATOMIC_pred	Plasma Cells
scATOMIC_pred	Plasma Cells
original_annotation.1	Cancer Cells	scATOMIC_pred	Normal Tissue Cells
scATOMIC_pred	Normal Tissue Cells
original_annotation.1	T Cells	scATOMIC_pred	Effector/Memory CD8+ T Cells
scATOMIC_pred	Effector/Memory CD8+ T Cells
original_annotation.1	B Cells	scATOMIC_pred	Plasma Cells
scATOMIC_pred	Plasma Cells
original_annotation.1	T Cells	scATOMIC_pred	Exhausted CD8+ T Cells
scATOMIC_pred	Exhausted CD8+ T Cells
original_annotation.1	T Cells	scATOMIC_pred	CD4 or CD8 T Cells
scATOMIC_pred	CD4 or CD8 T Cells
original_annotation.1	T Cells	scATOMIC_pred	CD8+ T Cells
scATOMIC_pred	CD8+ T Cells
original_annotation.1	T Cells	scATOMIC_pred	Exhausted CD8+ T Cells
scATOMIC_pred	Exhausted CD8+ T Cells
original_annotation.1	T Cells	scATOMIC_pred	Naive CD4+ T Cells
scATOMIC_pred	Naive CD4+ T Cells
original_annotation.1	T Cells	scATOMIC_pred	Exhausted CD8+ T Cells
scATOMIC_pred	Exhausted CD8+ T Cells
original_annotation.1	T Cells	scATOMIC_pred	CD4+ T Cells
scATOMIC_pred	CD4+ T Cells
original_annotation.1	Myeloid	scATOMIC_pred	Macrophage
scATOMIC_pred	Macrophage
original_annotation.1	T Cells	scATOMIC_pred	T regulatory Cells
scATOMIC_pred	T regulatory Cells
original_annotation.1	Myeloid	scATOMIC_pred	Macrophage
scATOMIC_pred	Macrophage
original_annotation.1	T Cells	scATOMIC_pred	Effector/Memory CD8+ T Cells
scATOMIC_pred	Effector/Memory CD8+ T Cells
original_annotation.1	T Cells	scATOMIC_pred	T regulatory Cells
scATOMIC_pred	T regulatory Cells
original_annotation.1	T Cells	scATOMIC_pred	Effector/Memory CD8+ T Cells
scATOMIC_pred	Effector/Memory CD8+ T Cells
original_annotation.1	T Cells	scATOMIC_pred	Effector/Memory CD8+ T Cells
scATOMIC_pred	Effector/Memory CD8+ T Cells
original_annotation.1	T Cells	scATOMIC_pred	CD8+ T Cells
scATOMIC_pred	CD8+ T Cells
original_annotation.1	B Cells	scATOMIC_pred	B Cells
scATOMIC_pred	B Cells
original_annotation.1	T Cells	scATOMIC_pred	CD8+ T Cells
scATOMIC_pred	CD8+ T Cells
original_annotation.1	Cancer Cells	scATOMIC_pred	Breast Cancer Cells
scATOMIC_pred	Breast Cancer Cells
original_annotation.1	Myeloid	scATOMIC_pred	Macrophage
scATOMIC_pred	Macrophage
original_annotation.1	Myeloid	scATOMIC_pred	Macrophage
scATOMIC_pred	Macrophage
original_annotation.1	Myeloid	scATOMIC_pred	Macrophage
scATOMIC_pred	Macrophage
original_annotation.1	B Cells	scATOMIC_pred	Plasma Cells
scATOMIC_pred	Plasma Cells
original_annotation.1	Cancer Cells	scATOMIC_pred	Breast Cancer Cells
scATOMIC_pred	Breast Cancer Cells
original_annotation.1	Cancer Cells	scATOMIC_pred	Breast Cancer Cells
scATOMIC_pred	Breast Cancer Cells
original_annotation.1	Myeloid	scATOMIC_pred	Macrophage
scATOMIC_pred	Macrophage
original_annotation.1	T Cells	scATOMIC_pred	Effector/Memory CD4+ T Cells
scATOMIC_pred	Effector/Memory CD4+ T Cells
original_annotation.1	T Cells	scATOMIC_pred	Exhausted CD8+ T Cells
scATOMIC_pred	Exhausted CD8+ T Cells
original_annotation.1	B Cells	scATOMIC_pred	Plasma Cells
scATOMIC_pred	Plasma Cells
original_annotation.1	T Cells	scATOMIC_pred	T regulatory Cells
scATOMIC_pred	T regulatory Cells
original_annotation.1	T Cells	scATOMIC_pred	Exhausted CD8+ T Cells
scATOMIC_pred	Exhausted CD8+ T Cells
original_annotation.1	T Cells	scATOMIC_pred	Effector/Memory CD8+ T Cells
scATOMIC_pred	Effector/Memory CD8+ T Cells
original_annotation.1	Cancer Cells	scATOMIC_pred	Breast Cancer Cells
scATOMIC_pred	Breast Cancer Cells
original_annotation.1	T Cells	scATOMIC_pred	Exhausted CD8+ T Cells
scATOMIC_pred	Exhausted CD8+ T Cells
original_annotation.1	T Cells	scATOMIC_pred	CD8+ T Cells
scATOMIC_pred	CD8+ T Cells
original_annotation.1	T Cells	scATOMIC_pred	Naive CD4+ T Cells
scATOMIC_pred	Naive CD4+ T Cells
original_annotation.1	B Cells	scATOMIC_pred	Plasma Cells
scATOMIC_pred	Plasma Cells
original_annotation.1	B Cells	scATOMIC_pred	B Cells
scATOMIC_pred	B Cells
original_annotation.1	T Cells	scATOMIC_pred	Effector/Memory CD8+ T Cells
scATOMIC_pred	Effector/Memory CD8+ T Cells
original_annotation.1	T Cells	scATOMIC_pred	Tfh/Th1 helper CD4+ T Cells
scATOMIC_pred	Tfh/Th1 helper CD4+ T Cells
original_annotation.1	B Cells	scATOMIC_pred	Plasma Cells
scATOMIC_pred	Plasma Cells
original_annotation.1	T Cells	scATOMIC_pred	Natural killer Cells
scATOMIC_pred	Natural killer Cells
original_annotation.1	T Cells	scATOMIC_pred	Effector/Memory CD8+ T Cells
scATOMIC_pred	Effector/Memory CD8+ T Cells
original_annotation.1	T Cells	scATOMIC_pred	Effector/Memory CD8+ T Cells
scATOMIC_pred	Effector/Memory CD8+ T Cells
original_annotation.1	T Cells	scATOMIC_pred	T regulatory Cells
scATOMIC_pred	T regulatory Cells
original_annotation.1	Cancer Cells	scATOMIC_pred	Breast Cancer Cells
scATOMIC_pred	Breast Cancer Cells
original_annotation.1	T Cells	scATOMIC_pred	CD4 or CD8 T Cells
scATOMIC_pred	CD4 or CD8 T Cells
original_annotation.1	Cancer Cells	scATOMIC_pred	Normal Tissue Cells
scATOMIC_pred	Normal Tissue Cells
original_annotation.1	T Cells	scATOMIC_pred	Effector/Memory CD8+ T Cells
scATOMIC_pred	Effector/Memory CD8+ T Cells
original_annotation.1	T Cells	scATOMIC_pred	CD8+ T Cells
scATOMIC_pred	CD8+ T Cells
original_annotation.1	T Cells	scATOMIC_pred	CD4+ T Cells
scATOMIC_pred	CD4+ T Cells
original_annotation.1	Myeloid	scATOMIC_pred	Macrophage
scATOMIC_pred	Macrophage
original_annotation.1	T Cells	scATOMIC_pred	T regulatory Cells
scATOMIC_pred	T regulatory Cells
original_annotation.1	T Cells	scATOMIC_pred	Exhausted CD8+ T Cells
scATOMIC_pred	Exhausted CD8+ T Cells
original_annotation.1	T Cells	scATOMIC_pred	CD8+ T Cells
scATOMIC_pred	CD8+ T Cells
original_annotation.1	T Cells	scATOMIC_pred	Naive CD4+ T Cells
scATOMIC_pred	Naive CD4+ T Cells
original_annotation.1	Myeloid	scATOMIC_pred	Macrophage
scATOMIC_pred	Macrophage
original_annotation.1	T Cells	scATOMIC_pred	CD4+ T Cells
scATOMIC_pred	CD4+ T Cells
original_annotation.1	Cancer Cells	scATOMIC_pred	Macrophage
scATOMIC_pred	Macrophage
original_annotation.1	T Cells	scATOMIC_pred	Tfh/Th1 helper CD4+ T Cells
scATOMIC_pred	Tfh/Th1 helper CD4+ T Cells
original_annotation.1	T Cells	scATOMIC_pred	Effector/Memory CD8+ T Cells
scATOMIC_pred	Effector/Memory CD8+ T Cells
original_annotation.1	T Cells	scATOMIC_pred	Tfh/Th1 helper CD4+ T Cells
scATOMIC_pred	Tfh/Th1 helper CD4+ T Cells
original_annotation.1	T Cells	scATOMIC_pred	Exhausted CD8+ T Cells
scATOMIC_pred	Exhausted CD8+ T Cells
original_annotation.1	B Cells	scATOMIC_pred	Plasma Cells
scATOMIC_pred	Plasma Cells
original_annotation.1	B Cells	scATOMIC_pred	Plasma Cells
scATOMIC_pred	Plasma Cells
original_annotation.1	T Cells	scATOMIC_pred	Naive CD4+ T Cells
scATOMIC_pred	Naive CD4+ T Cells
original_annotation.1	Cancer Cells	scATOMIC_pred	cDC
scATOMIC_pred	cDC
original_annotation.1	Myeloid	scATOMIC_pred	Macrophage
scATOMIC_pred	Macrophage
original_annotation.1	T Cells	scATOMIC_pred	Exhausted CD8+ T Cells
scATOMIC_pred	Exhausted CD8+ T Cells
original_annotation.1	T Cells	scATOMIC_pred	CD4+ T Cells
scATOMIC_pred	CD4+ T Cells
original_annotation.1	T Cells	scATOMIC_pred	Tfh/Th1 helper CD4+ T Cells
scATOMIC_pred	Tfh/Th1 helper CD4+ T Cells
original_annotation.1	B Cells	scATOMIC_pred	Plasma Cells
scATOMIC_pred	Plasma Cells
original_annotation.1	T Cells	scATOMIC_pred	CD8+ T Cells
scATOMIC_pred	CD8+ T Cells
original_annotation.1	B Cells	scATOMIC_pred	Plasma Cells
scATOMIC_pred	Plasma Cells
original_annotation.1	T Cells	scATOMIC_pred	CD4+ T Cells
scATOMIC_pred	CD4+ T Cells
original_annotation.1	Myeloid	scATOMIC_pred	Macrophage
scATOMIC_pred	Macrophage
original_annotation.1	T Cells	scATOMIC_pred	CD4+ T Cells
scATOMIC_pred	CD4+ T Cells
original_annotation.1	T Cells	scATOMIC_pred	Effector/Memory CD8+ T Cells
scATOMIC_pred	Effector/Memory CD8+ T Cells
original_annotation.1	T Cells	scATOMIC_pred	Effector/Memory CD8+ T Cells
scATOMIC_pred	Effector/Memory CD8+ T Cells
original_annotation.1	Myeloid	scATOMIC_pred	Macrophage
scATOMIC_pred	Macrophage
original_annotation.1	T Cells	scATOMIC_pred	Exhausted CD8+ T Cells
scATOMIC_pred	Exhausted CD8+ T Cells
original_annotation.1	T Cells	scATOMIC_pred	CD4+ T Cells
scATOMIC_pred	CD4+ T Cells
original_annotation.1	B Cells	scATOMIC_pred	Plasma Cells
scATOMIC_pred	Plasma Cells
original_annotation.1	Cancer Cells	scATOMIC_pred	Breast Cancer Cells
scATOMIC_pred	Breast Cancer Cells
original_annotation.1	T Cells	scATOMIC_pred	Exhausted CD8+ T Cells
scATOMIC_pred	Exhausted CD8+ T Cells
original_annotation.1	B Cells	scATOMIC_pred	Plasma Cells
scATOMIC_pred	Plasma Cells
original_annotation.1	Myeloid	scATOMIC_pred	Macrophage
scATOMIC_pred	Macrophage
original_annotation.1	T Cells	scATOMIC_pred	Natural killer Cells
scATOMIC_pred	Natural killer Cells
original_annotation.1	T Cells	scATOMIC_pred	CD4+ T Cells
scATOMIC_pred	CD4+ T Cells
original_annotation.1	T Cells	scATOMIC_pred	Exhausted CD8+ T Cells
scATOMIC_pred	Exhausted CD8+ T Cells
original_annotation.1	T Cells	scATOMIC_pred	Naive CD4+ T Cells
scATOMIC_pred	Naive CD4+ T Cells
original_annotation.1	B Cells	scATOMIC_pred	Plasma Cells
scATOMIC_pred	Plasma Cells
original_annotation.1	Myeloid	scATOMIC_pred	Macrophage
scATOMIC_pred	Macrophage
original_annotation.1	Myeloid	scATOMIC_pred	Macrophage
scATOMIC_pred	Macrophage
original_annotation.1	Fibroblast	scATOMIC_pred	Normal Tissue Cells
scATOMIC_pred	Normal Tissue Cells
original_annotation.1	Cancer Cells	scATOMIC_pred	Breast Cancer Cells
scATOMIC_pred	Breast Cancer Cells
original_annotation.1	Cancer Cells	scATOMIC_pred	Breast Cancer Cells
scATOMIC_pred	Breast Cancer Cells
original_annotation.1	T Cells	scATOMIC_pred	Effector/Memory CD8+ T Cells
scATOMIC_pred	Effector/Memory CD8+ T Cells
original_annotation.1	T Cells	scATOMIC_pred	T regulatory Cells
scATOMIC_pred	T regulatory Cells
original_annotation.1	Dendritic Cells	scATOMIC_pred	pDC
scATOMIC_pred	pDC
original_annotation.1	Cancer Cells	scATOMIC_pred	Breast Cancer Cells
scATOMIC_pred	Breast Cancer Cells
original_annotation.1	T Cells	scATOMIC_pred	Naive CD4+ T Cells
scATOMIC_pred	Naive CD4+ T Cells
original_annotation.1	Myeloid	scATOMIC_pred	Macrophage
scATOMIC_pred	Macrophage
original_annotation.1	T Cells	scATOMIC_pred	Tfh/Th1 helper CD4+ T Cells
scATOMIC_pred	Tfh/Th1 helper CD4+ T Cells
original_annotation.1	T Cells	scATOMIC_pred	Exhausted CD8+ T Cells
scATOMIC_pred	Exhausted CD8+ T Cells
original_annotation.1	Cancer Cells	scATOMIC_pred	Macrophage
scATOMIC_pred	Macrophage
original_annotation.1	Cancer Cells	scATOMIC_pred	Breast Cancer Cells
scATOMIC_pred	Breast Cancer Cells
original_annotation.1	T Cells	scATOMIC_pred	Effector/Memory CD8+ T Cells
scATOMIC_pred	Effector/Memory CD8+ T Cells
original_annotation.1	Myeloid	scATOMIC_pred	Macrophage
scATOMIC_pred	Macrophage
original_annotation.1	T Cells	scATOMIC_pred	CD8+ T Cells
scATOMIC_pred	CD8+ T Cells
original_annotation.1	T Cells	scATOMIC_pred	CD4 or CD8 T Cells
scATOMIC_pred	CD4 or CD8 T Cells
original_annotation.1	T Cells	scATOMIC_pred	Exhausted CD8+ T Cells
scATOMIC_pred	Exhausted CD8+ T Cells
original_annotation.1	T Cells	scATOMIC_pred	CD4+ T Cells
scATOMIC_pred	CD4+ T Cells
original_annotation.1	B Cells	scATOMIC_pred	Plasma Cells
scATOMIC_pred	Plasma Cells
original_annotation.1	T Cells	scATOMIC_pred	Effector/Memory CD8+ T Cells
scATOMIC_pred	Effector/Memory CD8+ T Cells
original_annotation.1	Myeloid	scATOMIC_pred	Macrophage
scATOMIC_pred	Macrophage
original_annotation.1	T Cells	scATOMIC_pred	T regulatory Cells
scATOMIC_pred	T regulatory Cells
original_annotation.1	B Cells	scATOMIC_pred	Plasma Cells
scATOMIC_pred	Plasma Cells
original_annotation.1	T Cells	scATOMIC_pred	Tfh/Th1 helper CD4+ T Cells
scATOMIC_pred	Tfh/Th1 helper CD4+ T Cells
original_annotation.1	T Cells	scATOMIC_pred	Exhausted CD8+ T Cells
scATOMIC_pred	Exhausted CD8+ T Cells
original_annotation.1	T Cells	scATOMIC_pred	Effector/Memory CD8+ T Cells
scATOMIC_pred	Effector/Memory CD8+ T Cells
original_annotation.1	T Cells	scATOMIC_pred	Naive CD4+ T Cells
scATOMIC_pred	Naive CD4+ T Cells
original_annotation.1	T Cells	scATOMIC_pred	Exhausted CD8+ T Cells
scATOMIC_pred	Exhausted CD8+ T Cells
original_annotation.1	Myeloid	scATOMIC_pred	Macrophage
scATOMIC_pred	Macrophage
original_annotation.1	T Cells	scATOMIC_pred	Exhausted CD8+ T Cells
scATOMIC_pred	Exhausted CD8+ T Cells
original_annotation.1	T Cells	scATOMIC_pred	Natural killer Cells
scATOMIC_pred	Natural killer Cells
original_annotation.1	Myeloid	scATOMIC_pred	Macrophage
scATOMIC_pred	Macrophage
original_annotation.1	T Cells	scATOMIC_pred	T regulatory Cells
scATOMIC_pred	T regulatory Cells
original_annotation.1	T Cells	scATOMIC_pred	CD4+ T Cells
scATOMIC_pred	CD4+ T Cells
original_annotation.1	B Cells	scATOMIC_pred	B Cells
scATOMIC_pred	B Cells
original_annotation.1	B Cells	scATOMIC_pred	B Cells
scATOMIC_pred	B Cells
original_annotation.1	T Cells	scATOMIC_pred	Effector/Memory CD8+ T Cells
scATOMIC_pred	Effector/Memory CD8+ T Cells
original_annotation.1	T Cells	scATOMIC_pred	T regulatory Cells
scATOMIC_pred	T regulatory Cells
original_annotation.1	T Cells	scATOMIC_pred	CD4 or CD8 T Cells
scATOMIC_pred	CD4 or CD8 T Cells
original_annotation.1	T Cells	scATOMIC_pred	CD8+ T Cells
scATOMIC_pred	CD8+ T Cells
original_annotation.1	B Cells	scATOMIC_pred	B Cells
scATOMIC_pred	B Cells
original_annotation.1	T Cells	scATOMIC_pred	Effector/Memory CD8+ T Cells
scATOMIC_pred	Effector/Memory CD8+ T Cells
original_annotation.1	T Cells	scATOMIC_pred	CD8+ T Cells
scATOMIC_pred	CD8+ T Cells
original_annotation.1	T Cells	scATOMIC_pred	T regulatory Cells
scATOMIC_pred	T regulatory Cells
original_annotation.1	Myeloid	scATOMIC_pred	Macrophage
scATOMIC_pred	Macrophage
original_annotation.1	T Cells	scATOMIC_pred	T regulatory Cells
scATOMIC_pred	T regulatory Cells
original_annotation.1	T Cells	scATOMIC_pred	T regulatory Cells
scATOMIC_pred	T regulatory Cells
original_annotation.1	T Cells	scATOMIC_pred	Natural killer Cells
scATOMIC_pred	Natural killer Cells
original_annotation.1	T Cells	scATOMIC_pred	Effector/Memory CD8+ T Cells
scATOMIC_pred	Effector/Memory CD8+ T Cells
original_annotation.1	T Cells	scATOMIC_pred	CD4+ T Cells
scATOMIC_pred	CD4+ T Cells
original_annotation.1	T Cells	scATOMIC_pred	Naive CD4+ T Cells
scATOMIC_pred	Naive CD4+ T Cells
original_annotation.1	T Cells	scATOMIC_pred	CD8+ T Cells
scATOMIC_pred	CD8+ T Cells
original_annotation.1	T Cells	scATOMIC_pred	CD8+ T Cells
scATOMIC_pred	CD8+ T Cells
original_annotation.1	B Cells	scATOMIC_pred	Plasma Cells
scATOMIC_pred	Plasma Cells
original_annotation.1	T Cells	scATOMIC_pred	Naive CD4+ T Cells
scATOMIC_pred	Naive CD4+ T Cells
original_annotation.1	T Cells	scATOMIC_pred	CD4+ T Cells
scATOMIC_pred	CD4+ T Cells
original_annotation.1	T Cells	scATOMIC_pred	Natural killer Cells
scATOMIC_pred	Natural killer Cells
original_annotation.1	T Cells	scATOMIC_pred	CD8+ T Cells
scATOMIC_pred	CD8+ T Cells
original_annotation.1	T Cells	scATOMIC_pred	Naive CD4+ T Cells
scATOMIC_pred	Naive CD4+ T Cells
original_annotation.1	T Cells	scATOMIC_pred	Tfh/Th1 helper CD4+ T Cells
scATOMIC_pred	Tfh/Th1 helper CD4+ T Cells
original_annotation.1	Myeloid	scATOMIC_pred	Macrophage
scATOMIC_pred	Macrophage
original_annotation.1	T Cells	scATOMIC_pred	Natural killer Cells
scATOMIC_pred	Natural killer Cells
original_annotation.1	T Cells	scATOMIC_pred	T regulatory Cells
scATOMIC_pred	T regulatory Cells
original_annotation.1	B Cells	scATOMIC_pred	Plasma Cells
scATOMIC_pred	Plasma Cells
original_annotation.1	T Cells	scATOMIC_pred	Tfh/Th1 helper CD4+ T Cells
scATOMIC_pred	Tfh/Th1 helper CD4+ T Cells
original_annotation.1	B Cells	scATOMIC_pred	Plasma Cells
scATOMIC_pred	Plasma Cells
original_annotation.1	T Cells	scATOMIC_pred	CD8+ T Cells
scATOMIC_pred	CD8+ T Cells
original_annotation.1	B Cells	scATOMIC_pred	Plasma Cells
scATOMIC_pred	Plasma Cells
original_annotation.1	Dendritic Cells	scATOMIC_pred	pDC
scATOMIC_pred	pDC
original_annotation.1	T Cells	scATOMIC_pred	T regulatory Cells
scATOMIC_pred	T regulatory Cells
original_annotation.1	Cancer Cells	scATOMIC_pred	Breast Cancer Cells
scATOMIC_pred	Breast Cancer Cells
original_annotation.1	T Cells	scATOMIC_pred	CD8+ T Cells
scATOMIC_pred	CD8+ T Cells
original_annotation.1	Fibroblast	scATOMIC_pred	Cancer Associated Fibroblasts
scATOMIC_pred	Cancer Associated Fibroblasts
original_annotation.1	B Cells	scATOMIC_pred	B Cells
scATOMIC_pred	B Cells
original_annotation.1	T Cells	scATOMIC_pred	Effector/Memory CD8+ T Cells
scATOMIC_pred	Effector/Memory CD8+ T Cells
original_annotation.1	Cancer Cells	scATOMIC_pred	Breast Cancer Cells
scATOMIC_pred	Breast Cancer Cells
original_annotation.1	T Cells	scATOMIC_pred	Tfh/Th1 helper CD4+ T Cells
scATOMIC_pred	Tfh/Th1 helper CD4+ T Cells
original_annotation.1	Dendritic Cells	scATOMIC_pred	Macrophage or Dendritic Cells
scATOMIC_pred	Macrophage or Dendritic Cells
original_annotation.1	Myeloid	scATOMIC_pred	Macrophage
scATOMIC_pred	Macrophage
original_annotation.1	B Cells	scATOMIC_pred	Plasma Cells
scATOMIC_pred	Plasma Cells
original_annotation.1	Cancer Cells	scATOMIC_pred	Exhausted CD8+ T Cells
scATOMIC_pred	Exhausted CD8+ T Cells
original_annotation.1	T Cells	scATOMIC_pred	T regulatory Cells
scATOMIC_pred	T regulatory Cells
original_annotation.1	T Cells	scATOMIC_pred	Exhausted CD8+ T Cells
scATOMIC_pred	Exhausted CD8+ T Cells
original_annotation.1	Myeloid	scATOMIC_pred	Macrophage
scATOMIC_pred	Macrophage
original_annotation.1	T Cells	scATOMIC_pred	T regulatory Cells
scATOMIC_pred	T regulatory Cells
original_annotation.1	Dendritic Cells	scATOMIC_pred	Macrophage
scATOMIC_pred	Macrophage
original_annotation.1	T Cells	scATOMIC_pred	Exhausted CD8+ T Cells
scATOMIC_pred	Exhausted CD8+ T Cells
original_annotation.1	Endothelial Cells	scATOMIC_pred	Endothelial Cells
scATOMIC_pred	Endothelial Cells
original_annotation.1	T Cells	scATOMIC_pred	T regulatory Cells
scATOMIC_pred	T regulatory Cells
original_annotation.1	Myeloid	scATOMIC_pred	Macrophage
scATOMIC_pred	Macrophage
original_annotation.1	T Cells	scATOMIC_pred	CD8+ T Cells
scATOMIC_pred	CD8+ T Cells
original_annotation.1	T Cells	scATOMIC_pred	CD4+ T Cells
scATOMIC_pred	CD4+ T Cells
original_annotation.1	Myeloid	scATOMIC_pred	Macrophage
scATOMIC_pred	Macrophage
original_annotation.1	Endothelial Cells	scATOMIC_pred	Endothelial Cells
scATOMIC_pred	Endothelial Cells
original_annotation.1	T Cells	scATOMIC_pred	CD4+ T Cells
scATOMIC_pred	CD4+ T Cells
original_annotation.1	T Cells	scATOMIC_pred	Exhausted CD8+ T Cells
scATOMIC_pred	Exhausted CD8+ T Cells
original_annotation.1	T Cells	scATOMIC_pred	Exhausted CD8+ T Cells
scATOMIC_pred	Exhausted CD8+ T Cells
original_annotation.1	T Cells	scATOMIC_pred	Effector/Memory CD8+ T Cells
scATOMIC_pred	Effector/Memory CD8+ T Cells
original_annotation.1	T Cells	scATOMIC_pred	Effector/Memory CD8+ T Cells
scATOMIC_pred	Effector/Memory CD8+ T Cells
original_annotation.1	Myeloid	scATOMIC_pred	Macrophage
scATOMIC_pred	Macrophage
original_annotation.1	Cancer Cells	scATOMIC_pred	Macrophage
scATOMIC_pred	Macrophage
original_annotation.1	Myeloid	scATOMIC_pred	Macrophage
scATOMIC_pred	Macrophage
original_annotation.1	T Cells	scATOMIC_pred	T regulatory Cells
scATOMIC_pred	T regulatory Cells
original_annotation.1	B Cells	scATOMIC_pred	Plasma Cells
scATOMIC_pred	Plasma Cells
original_annotation.1	T Cells	scATOMIC_pred	CD4+ T Cells
scATOMIC_pred	CD4+ T Cells
original_annotation.1	T Cells	scATOMIC_pred	CD4 or CD8 T Cells
scATOMIC_pred	CD4 or CD8 T Cells
original_annotation.1	T Cells	scATOMIC_pred	CD8+ T Cells
scATOMIC_pred	CD8+ T Cells
original_annotation.1	T Cells	scATOMIC_pred	Exhausted CD8+ T Cells
scATOMIC_pred	Exhausted CD8+ T Cells
original_annotation.1	T Cells	scATOMIC_pred	CD8+ T Cells
scATOMIC_pred	CD8+ T Cells
original_annotation.1	T Cells	scATOMIC_pred	CD8+ T Cells
scATOMIC_pred	CD8+ T Cells
original_annotation.1	T Cells	scATOMIC_pred	Tfh/Th1 helper CD4+ T Cells
scATOMIC_pred	Tfh/Th1 helper CD4+ T Cells
original_annotation.1	Endothelial Cells	scATOMIC_pred	Endothelial Cells
scATOMIC_pred	Endothelial Cells
original_annotation.1	T Cells	scATOMIC_pred	Effector/Memory CD8+ T Cells
scATOMIC_pred	Effector/Memory CD8+ T Cells
original_annotation.1	Myeloid	scATOMIC_pred	Macrophage
scATOMIC_pred	Macrophage
original_annotation.1	Myeloid	scATOMIC_pred	Macrophage
scATOMIC_pred	Macrophage
original_annotation.1	Cancer Cells	scATOMIC_pred	Breast Cancer Cells
scATOMIC_pred	Breast Cancer Cells
original_annotation.1	T Cells	scATOMIC_pred	Exhausted CD8+ T Cells
scATOMIC_pred	Exhausted CD8+ T Cells
original_annotation.1	B Cells	scATOMIC_pred	B Cells
scATOMIC_pred	B Cells
original_annotation.1	T Cells	scATOMIC_pred	Exhausted CD8+ T Cells
scATOMIC_pred	Exhausted CD8+ T Cells
original_annotation.1	Myeloid	scATOMIC_pred	Macrophage
scATOMIC_pred	Macrophage
original_annotation.1	B Cells	scATOMIC_pred	Plasma Cells
scATOMIC_pred	Plasma Cells
original_annotation.1	B Cells	scATOMIC_pred	B Cells
scATOMIC_pred	B Cells
original_annotation.1	T Cells	scATOMIC_pred	T regulatory Cells
scATOMIC_pred	T regulatory Cells
original_annotation.1	B Cells	scATOMIC_pred	Plasma Cells
scATOMIC_pred	Plasma Cells
original_annotation.1	T Cells	scATOMIC_pred	Effector/Memory CD8+ T Cells
scATOMIC_pred	Effector/Memory CD8+ T Cells
original_annotation.1	Cancer Cells	scATOMIC_pred	Breast Cancer Cells
scATOMIC_pred	Breast Cancer Cells
original_annotation.1	T Cells	scATOMIC_pred	CD8+ T Cells
scATOMIC_pred	CD8+ T Cells
original_annotation.1	T Cells	scATOMIC_pred	Naive CD4+ T Cells
scATOMIC_pred	Naive CD4+ T Cells
original_annotation.1	T Cells	scATOMIC_pred	T regulatory Cells
scATOMIC_pred	T regulatory Cells
original_annotation.1	Myeloid	scATOMIC_pred	Macrophage
scATOMIC_pred	Macrophage
original_annotation.1	T Cells	scATOMIC_pred	CD4+ T Cells
scATOMIC_pred	CD4+ T Cells
original_annotation.1	T Cells	scATOMIC_pred	Exhausted CD8+ T Cells
scATOMIC_pred	Exhausted CD8+ T Cells
original_annotation.1	T Cells	scATOMIC_pred	CD4+ T Cells
scATOMIC_pred	CD4+ T Cells
original_annotation.1	B Cells	scATOMIC_pred	B Cells
scATOMIC_pred	B Cells
original_annotation.1	Myeloid	scATOMIC_pred	Macrophage
scATOMIC_pred	Macrophage
original_annotation.1	Cancer Cells	scATOMIC_pred	Normal Tissue Cells
scATOMIC_pred	Normal Tissue Cells
original_annotation.1	T Cells	scATOMIC_pred	Exhausted CD8+ T Cells
scATOMIC_pred	Exhausted CD8+ T Cells
original_annotation.1	Myeloid	scATOMIC_pred	Macrophage
scATOMIC_pred	Macrophage
original_annotation.1	T Cells	scATOMIC_pred	Exhausted CD8+ T Cells
scATOMIC_pred	Exhausted CD8+ T Cells
original_annotation.1	Myeloid	scATOMIC_pred	Macrophage
scATOMIC_pred	Macrophage
original_annotation.1	T Cells	scATOMIC_pred	Exhausted CD8+ T Cells
scATOMIC_pred	Exhausted CD8+ T Cells
original_annotation.1	T Cells	scATOMIC_pred	Tfh/Th1 helper CD4+ T Cells
scATOMIC_pred	Tfh/Th1 helper CD4+ T Cells
original_annotation.1	B Cells	scATOMIC_pred	B Cells
scATOMIC_pred	B Cells
original_annotation.1	Myeloid	scATOMIC_pred	Macrophage
scATOMIC_pred	Macrophage
original_annotation.1	Myeloid	scATOMIC_pred	Macrophage
scATOMIC_pred	Macrophage
original_annotation.1	T Cells	scATOMIC_pred	T regulatory Cells
scATOMIC_pred	T regulatory Cells
original_annotation.1	T Cells	scATOMIC_pred	Naive CD4+ T Cells
scATOMIC_pred	Naive CD4+ T Cells
original_annotation.1	Cancer Cells	scATOMIC_pred	Breast Cancer Cells
scATOMIC_pred	Breast Cancer Cells
original_annotation.1	T Cells	scATOMIC_pred	CD4 or CD8 T Cells
scATOMIC_pred	CD4 or CD8 T Cells
original_annotation.1	T Cells	scATOMIC_pred	Exhausted CD8+ T Cells
scATOMIC_pred	Exhausted CD8+ T Cells
original_annotation.1	B Cells	scATOMIC_pred	Plasma Cells
scATOMIC_pred	Plasma Cells
original_annotation.1	T Cells	scATOMIC_pred	Exhausted CD8+ T Cells
scATOMIC_pred	Exhausted CD8+ T Cells
original_annotation.1	T Cells	scATOMIC_pred	CD4 or CD8 T Cells
scATOMIC_pred	CD4 or CD8 T Cells
original_annotation.1	T Cells	scATOMIC_pred	Tfh/Th1 helper CD4+ T Cells
scATOMIC_pred	Tfh/Th1 helper CD4+ T Cells
original_annotation.1	T Cells	scATOMIC_pred	Exhausted CD8+ T Cells
scATOMIC_pred	Exhausted CD8+ T Cells
original_annotation.1	T Cells	scATOMIC_pred	Exhausted CD8+ T Cells
scATOMIC_pred	Exhausted CD8+ T Cells
original_annotation.1	T Cells	scATOMIC_pred	Tfh/Th1 helper CD4+ T Cells
scATOMIC_pred	Tfh/Th1 helper CD4+ T Cells
original_annotation.1	T Cells	scATOMIC_pred	Effector/Memory CD8+ T Cells
scATOMIC_pred	Effector/Memory CD8+ T Cells
original_annotation.1	Endothelial Cells	scATOMIC_pred	Endothelial Cells
scATOMIC_pred	Endothelial Cells
original_annotation.1	T Cells	scATOMIC_pred	T regulatory Cells
scATOMIC_pred	T regulatory Cells
original_annotation.1	T Cells	scATOMIC_pred	Exhausted CD8+ T Cells
scATOMIC_pred	Exhausted CD8+ T Cells
original_annotation.1	T Cells	scATOMIC_pred	Exhausted CD8+ T Cells
scATOMIC_pred	Exhausted CD8+ T Cells
original_annotation.1	Cancer Cells	scATOMIC_pred	Breast Cancer Cells
scATOMIC_pred	Breast Cancer Cells
original_annotation.1	T Cells	scATOMIC_pred	CD4 or CD8 T Cells
scATOMIC_pred	CD4 or CD8 T Cells
original_annotation.1	Cancer Cells	scATOMIC_pred	Any Cells
scATOMIC_pred	Any Cells
original_annotation.1	Cancer Cells	scATOMIC_pred	Breast Cancer Cells
scATOMIC_pred	Breast Cancer Cells
original_annotation.1	T Cells	scATOMIC_pred	CD8+ T Cells
scATOMIC_pred	CD8+ T Cells
original_annotation.1	B Cells	scATOMIC_pred	Plasma Cells
scATOMIC_pred	Plasma Cells
original_annotation.1	T Cells	scATOMIC_pred	Tfh/Th1 helper CD4+ T Cells
scATOMIC_pred	Tfh/Th1 helper CD4+ T Cells
original_annotation.1	T Cells	scATOMIC_pred	CD8+ T Cells
scATOMIC_pred	CD8+ T Cells
original_annotation.1	T Cells	scATOMIC_pred	Effector/Memory CD8+ T Cells
scATOMIC_pred	Effector/Memory CD8+ T Cells
original_annotation.1	B Cells	scATOMIC_pred	B Cells
scATOMIC_pred	B Cells
original_annotation.1	T Cells	scATOMIC_pred	Effector/Memory CD8+ T Cells
scATOMIC_pred	Effector/Memory CD8+ T Cells
original_annotation.1	Myeloid	scATOMIC_pred	Macrophage
scATOMIC_pred	Macrophage
original_annotation.1	B Cells	scATOMIC_pred	Plasma Cells
scATOMIC_pred	Plasma Cells
original_annotation.1	B Cells	scATOMIC_pred	Plasma Cells
scATOMIC_pred	Plasma Cells
original_annotation.1	T Cells	scATOMIC_pred	T regulatory Cells
scATOMIC_pred	T regulatory Cells
original_annotation.1	Fibroblast	scATOMIC_pred	Cancer Associated Fibroblasts
scATOMIC_pred	Cancer Associated Fibroblasts
original_annotation.1	T Cells	scATOMIC_pred	Naive CD4+ T Cells
scATOMIC_pred	Naive CD4+ T Cells
original_annotation.1	Cancer Cells	scATOMIC_pred	Breast Cancer Cells
scATOMIC_pred	Breast Cancer Cells
original_annotation.1	Cancer Cells	scATOMIC_pred	Breast Cancer Cells
scATOMIC_pred	Breast Cancer Cells
original_annotation.1	Myeloid	scATOMIC_pred	Macrophage
scATOMIC_pred	Macrophage
original_annotation.1	T Cells	scATOMIC_pred	Effector/Memory CD8+ T Cells
scATOMIC_pred	Effector/Memory CD8+ T Cells
original_annotation.1	Myeloid	scATOMIC_pred	Macrophage
scATOMIC_pred	Macrophage
original_annotation.1	Myeloid	scATOMIC_pred	Macrophage
scATOMIC_pred	Macrophage
original_annotation.1	Cancer Cells	scATOMIC_pred	Breast Cancer Cells
scATOMIC_pred	Breast Cancer Cells
original_annotation.1	Cancer Cells	scATOMIC_pred	Breast Cancer Cells
scATOMIC_pred	Breast Cancer Cells
original_annotation.1	Cancer Cells	scATOMIC_pred	Breast Cancer Cells
scATOMIC_pred	Breast Cancer Cells
original_annotation.1	T Cells	scATOMIC_pred	CD8+ T Cells
scATOMIC_pred	CD8+ T Cells
original_annotation.1	T Cells	scATOMIC_pred	T regulatory Cells
scATOMIC_pred	T regulatory Cells
original_annotation.1	Cancer Cells	scATOMIC_pred	Normal Tissue Cells
scATOMIC_pred	Normal Tissue Cells
original_annotation.1	Myeloid	scATOMIC_pred	Macrophage
scATOMIC_pred	Macrophage
original_annotation.1	T Cells	scATOMIC_pred	T regulatory Cells
scATOMIC_pred	T regulatory Cells
original_annotation.1	T Cells	scATOMIC_pred	Effector/Memory CD8+ T Cells
scATOMIC_pred	Effector/Memory CD8+ T Cells
original_annotation.1	Endothelial Cells	scATOMIC_pred	Endothelial Cells
scATOMIC_pred	Endothelial Cells
original_annotation.1	T Cells	scATOMIC_pred	Effector/Memory CD8+ T Cells
scATOMIC_pred	Effector/Memory CD8+ T Cells
original_annotation.1	Cancer Cells	scATOMIC_pred	Breast Cancer Cells
scATOMIC_pred	Breast Cancer Cells
original_annotation.1	Myeloid	scATOMIC_pred	Macrophage
scATOMIC_pred	Macrophage
original_annotation.1	T Cells	scATOMIC_pred	T regulatory Cells
scATOMIC_pred	T regulatory Cells
original_annotation.1	T Cells	scATOMIC_pred	Naive CD4+ T Cells
scATOMIC_pred	Naive CD4+ T Cells
original_annotation.1	Cancer Cells	scATOMIC_pred	Breast Cancer Cells
scATOMIC_pred	Breast Cancer Cells
original_annotation.1	T Cells	scATOMIC_pred	CD8+ T Cells
scATOMIC_pred	CD8+ T Cells
original_annotation.1	T Cells	scATOMIC_pred	Naive CD4+ T Cells
scATOMIC_pred	Naive CD4+ T Cells
original_annotation.1	B Cells	scATOMIC_pred	B Cells
scATOMIC_pred	B Cells
original_annotation.1	Dendritic Cells	scATOMIC_pred	pDC
scATOMIC_pred	pDC
original_annotation.1	B Cells	scATOMIC_pred	Plasma Cells
scATOMIC_pred	Plasma Cells
original_annotation.1	Cancer Cells	scATOMIC_pred	Breast Cancer Cells
scATOMIC_pred	Breast Cancer Cells
original_annotation.1	T Cells	scATOMIC_pred	CD8+ T Cells
scATOMIC_pred	CD8+ T Cells
original_annotation.1	T Cells	scATOMIC_pred	CD8+ T Cells
scATOMIC_pred	CD8+ T Cells
original_annotation.1	Cancer Cells	scATOMIC_pred	Breast Cancer Cells
scATOMIC_pred	Breast Cancer Cells
original_annotation.1	Cancer Cells	scATOMIC_pred	Breast Cancer Cells
scATOMIC_pred	Breast Cancer Cells
original_annotation.1	T Cells	scATOMIC_pred	Naive CD4+ T Cells
scATOMIC_pred	Naive CD4+ T Cells
original_annotation.1	T Cells	scATOMIC_pred	Naive CD4+ T Cells
scATOMIC_pred	Naive CD4+ T Cells
original_annotation.1	T Cells	scATOMIC_pred	CD8+ T Cells
scATOMIC_pred	CD8+ T Cells
original_annotation.1	T Cells	scATOMIC_pred	CD8+ T Cells
scATOMIC_pred	CD8+ T Cells
original_annotation.1	T Cells	scATOMIC_pred	CD4 or CD8 T Cells
scATOMIC_pred	CD4 or CD8 T Cells
original_annotation.1	T Cells	scATOMIC_pred	Exhausted CD8+ T Cells
scATOMIC_pred	Exhausted CD8+ T Cells
original_annotation.1	B Cells	scATOMIC_pred	Plasma Cells
scATOMIC_pred	Plasma Cells
original_annotation.1	Myeloid	scATOMIC_pred	Macrophage
scATOMIC_pred	Macrophage
original_annotation.1	Myeloid	scATOMIC_pred	Macrophage
scATOMIC_pred	Macrophage
original_annotation.1	T Cells	scATOMIC_pred	Effector/Memory CD8+ T Cells
scATOMIC_pred	Effector/Memory CD8+ T Cells
original_annotation.1	T Cells	scATOMIC_pred	Naive CD4+ T Cells
scATOMIC_pred	Naive CD4+ T Cells
original_annotation.1	T Cells	scATOMIC_pred	CD8+ T Cells
scATOMIC_pred	CD8+ T Cells
original_annotation.1	T Cells	scATOMIC_pred	Effector/Memory CD8+ T Cells
scATOMIC_pred	Effector/Memory CD8+ T Cells
original_annotation.1	Cancer Cells	scATOMIC_pred	Normal Tissue Cells
scATOMIC_pred	Normal Tissue Cells
original_annotation.1	T Cells	scATOMIC_pred	Exhausted CD8+ T Cells
scATOMIC_pred	Exhausted CD8+ T Cells
original_annotation.1	Myeloid	scATOMIC_pred	Macrophage
scATOMIC_pred	Macrophage
original_annotation.1	T Cells	scATOMIC_pred	CD4+ T Cells
scATOMIC_pred	CD4+ T Cells
original_annotation.1	T Cells	scATOMIC_pred	Natural killer Cells
scATOMIC_pred	Natural killer Cells
original_annotation.1	T Cells	scATOMIC_pred	CD8+ T Cells
scATOMIC_pred	CD8+ T Cells
original_annotation.1	T Cells	scATOMIC_pred	Tfh/Th1 helper CD4+ T Cells
scATOMIC_pred	Tfh/Th1 helper CD4+ T Cells
original_annotation.1	T Cells	scATOMIC_pred	Effector/Memory CD8+ T Cells
scATOMIC_pred	Effector/Memory CD8+ T Cells
original_annotation.1	Myeloid	scATOMIC_pred	Macrophage
scATOMIC_pred	Macrophage
original_annotation.1	T Cells	scATOMIC_pred	Effector/Memory CD8+ T Cells
scATOMIC_pred	Effector/Memory CD8+ T Cells
original_annotation.1	T Cells	scATOMIC_pred	Effector/Memory CD8+ T Cells
scATOMIC_pred	Effector/Memory CD8+ T Cells
original_annotation.1	T Cells	scATOMIC_pred	Exhausted CD8+ T Cells
scATOMIC_pred	Exhausted CD8+ T Cells
original_annotation.1	T Cells	scATOMIC_pred	CD4 or CD8 T Cells
scATOMIC_pred	CD4 or CD8 T Cells
original_annotation.1	Fibroblast	scATOMIC_pred	Cancer Associated Fibroblasts
scATOMIC_pred	Cancer Associated Fibroblasts
original_annotation.1	T Cells	scATOMIC_pred	T regulatory Cells
scATOMIC_pred	T regulatory Cells
original_annotation.1	T Cells	scATOMIC_pred	T regulatory Cells
scATOMIC_pred	T regulatory Cells
original_annotation.1	Myeloid	scATOMIC_pred	Macrophage
scATOMIC_pred	Macrophage
original_annotation.1	T Cells	scATOMIC_pred	Effector/Memory CD8+ T Cells
scATOMIC_pred	Effector/Memory CD8+ T Cells
original_annotation.1	T Cells	scATOMIC_pred	CD8+ T Cells
scATOMIC_pred	CD8+ T Cells
original_annotation.1	T Cells	scATOMIC_pred	Naive CD4+ T Cells
scATOMIC_pred	Naive CD4+ T Cells
original_annotation.1	T Cells	scATOMIC_pred	T regulatory Cells
scATOMIC_pred	T regulatory Cells
original_annotation.1	B Cells	scATOMIC_pred	Plasma Cells
scATOMIC_pred	Plasma Cells
original_annotation.1	T Cells	scATOMIC_pred	CD8+ T Cells
scATOMIC_pred	CD8+ T Cells
original_annotation.1	T Cells	scATOMIC_pred	T regulatory Cells
scATOMIC_pred	T regulatory Cells
original_annotation.1	Myeloid	scATOMIC_pred	Macrophage
scATOMIC_pred	Macrophage
original_annotation.1	B Cells	scATOMIC_pred	Plasma Cells
scATOMIC_pred	Plasma Cells
original_annotation.1	Myeloid	scATOMIC_pred	Macrophage
scATOMIC_pred	Macrophage
original_annotation.1	T Cells	scATOMIC_pred	T regulatory Cells
scATOMIC_pred	T regulatory Cells
original_annotation.1	Cancer Cells	scATOMIC_pred	Breast Cancer Cells
scATOMIC_pred	Breast Cancer Cells
original_annotation.1	Cancer Cells	scATOMIC_pred	Breast Cancer Cells
scATOMIC_pred	Breast Cancer Cells
original_annotation.1	Myeloid	scATOMIC_pred	Macrophage
scATOMIC_pred	Macrophage
original_annotation.1	Cancer Cells	scATOMIC_pred	Breast Cancer Cells
scATOMIC_pred	Breast Cancer Cells
original_annotation.1	Fibroblast	scATOMIC_pred	Cancer Associated Fibroblasts
scATOMIC_pred	Cancer Associated Fibroblasts
original_annotation.1	T Cells	scATOMIC_pred	T regulatory Cells
scATOMIC_pred	T regulatory Cells
original_annotation.1	Fibroblast	scATOMIC_pred	Cancer Associated Fibroblasts
scATOMIC_pred	Cancer Associated Fibroblasts
original_annotation.1	Cancer Cells	scATOMIC_pred	Normal Tissue Cells
scATOMIC_pred	Normal Tissue Cells
original_annotation.1	T Cells	scATOMIC_pred	CD8+ T Cells
scATOMIC_pred	CD8+ T Cells
original_annotation.1	Myeloid	scATOMIC_pred	Macrophage
scATOMIC_pred	Macrophage
original_annotation.1	Cancer Cells	scATOMIC_pred	Macrophage
scATOMIC_pred	Macrophage
original_annotation.1	Myeloid	scATOMIC_pred	Macrophage
scATOMIC_pred	Macrophage
original_annotation.1	Cancer Cells	scATOMIC_pred	Normal Tissue Cells
scATOMIC_pred	Normal Tissue Cells
original_annotation.1	B Cells	scATOMIC_pred	Plasma Cells
scATOMIC_pred	Plasma Cells
original_annotation.1	T Cells	scATOMIC_pred	CD4+ T Cells
scATOMIC_pred	CD4+ T Cells
original_annotation.1	T Cells	scATOMIC_pred	Effector/Memory CD8+ T Cells
scATOMIC_pred	Effector/Memory CD8+ T Cells
original_annotation.1	Myeloid	scATOMIC_pred	Macrophage
scATOMIC_pred	Macrophage
original_annotation.1	Myeloid	scATOMIC_pred	Macrophage
scATOMIC_pred	Macrophage
original_annotation.1	Myeloid	scATOMIC_pred	Macrophage
scATOMIC_pred	Macrophage
original_annotation.1	T Cells	scATOMIC_pred	Effector/Memory CD8+ T Cells
scATOMIC_pred	Effector/Memory CD8+ T Cells
original_annotation.1	T Cells	scATOMIC_pred	Naive CD4+ T Cells
scATOMIC_pred	Naive CD4+ T Cells
original_annotation.1	T Cells	scATOMIC_pred	Effector/Memory CD8+ T Cells
scATOMIC_pred	Effector/Memory CD8+ T Cells
original_annotation.1	Mast Cells	scATOMIC_pred	Mast Cells
scATOMIC_pred	Mast Cells
original_annotation.1	T Cells	scATOMIC_pred	CD8+ T Cells
scATOMIC_pred	CD8+ T Cells
original_annotation.1	B Cells	scATOMIC_pred	Plasma Cells
scATOMIC_pred	Plasma Cells
original_annotation.1	B Cells	scATOMIC_pred	B Cells
scATOMIC_pred	B Cells
original_annotation.1	T Cells	scATOMIC_pred	T regulatory Cells
scATOMIC_pred	T regulatory Cells
original_annotation.1	T Cells	scATOMIC_pred	Exhausted CD8+ T Cells
scATOMIC_pred	Exhausted CD8+ T Cells
original_annotation.1	T Cells	scATOMIC_pred	CD4+ T Cells
scATOMIC_pred	CD4+ T Cells
original_annotation.1	Myeloid	scATOMIC_pred	Macrophage
scATOMIC_pred	Macrophage
original_annotation.1	T Cells	scATOMIC_pred	Natural killer Cells
scATOMIC_pred	Natural killer Cells
original_annotation.1	Cancer Cells	scATOMIC_pred	Breast Cancer Cells
scATOMIC_pred	Breast Cancer Cells
original_annotation.1	T Cells	scATOMIC_pred	CD8+ T Cells
scATOMIC_pred	CD8+ T Cells
original_annotation.1	T Cells	scATOMIC_pred	T regulatory Cells
scATOMIC_pred	T regulatory Cells
original_annotation.1	Cancer Cells	scATOMIC_pred	Normal Tissue Cells
scATOMIC_pred	Normal Tissue Cells
original_annotation.1	T Cells	scATOMIC_pred	T regulatory Cells
scATOMIC_pred	T regulatory Cells
original_annotation.1	T Cells	scATOMIC_pred	CD8+ T Cells
scATOMIC_pred	CD8+ T Cells
original_annotation.1	T Cells	scATOMIC_pred	T regulatory Cells
scATOMIC_pred	T regulatory Cells
original_annotation.1	Cancer Cells	scATOMIC_pred	Normal Tissue Cells
scATOMIC_pred	Normal Tissue Cells
original_annotation.1	Fibroblast	scATOMIC_pred	Cancer Associated Fibroblasts
scATOMIC_pred	Cancer Associated Fibroblasts
original_annotation.1	T Cells	scATOMIC_pred	Effector/Memory CD8+ T Cells
scATOMIC_pred	Effector/Memory CD8+ T Cells
original_annotation.1	T Cells	scATOMIC_pred	Exhausted CD8+ T Cells
scATOMIC_pred	Exhausted CD8+ T Cells
original_annotation.1	Myeloid	scATOMIC_pred	Macrophage
scATOMIC_pred	Macrophage
original_annotation.1	T Cells	scATOMIC_pred	Natural killer Cells
scATOMIC_pred	Natural killer Cells
original_annotation.1	T Cells	scATOMIC_pred	Effector/Memory CD8+ T Cells
scATOMIC_pred	Effector/Memory CD8+ T Cells
original_annotation.1	Cancer Cells	scATOMIC_pred	Normal Tissue Cells
scATOMIC_pred	Normal Tissue Cells
original_annotation.1	T Cells	scATOMIC_pred	CD4+ T Cells
scATOMIC_pred	CD4+ T Cells
original_annotation.1	T Cells	scATOMIC_pred	T regulatory Cells
scATOMIC_pred	T regulatory Cells
original_annotation.1	Myeloid	scATOMIC_pred	Macrophage or Dendritic Cells
scATOMIC_pred	Macrophage or Dendritic Cells
original_annotation.1	Myeloid	scATOMIC_pred	Macrophage
scATOMIC_pred	Macrophage
original_annotation.1	T Cells	scATOMIC_pred	Effector/Memory CD8+ T Cells
scATOMIC_pred	Effector/Memory CD8+ T Cells
original_annotation.1	T Cells	scATOMIC_pred	Effector/Memory CD8+ T Cells
scATOMIC_pred	Effector/Memory CD8+ T Cells
original_annotation.1	T Cells	scATOMIC_pred	CD8+ T Cells
scATOMIC_pred	CD8+ T Cells
original_annotation.1	T Cells	scATOMIC_pred	CD4+ T Cells
scATOMIC_pred	CD4+ T Cells
original_annotation.1	T Cells	scATOMIC_pred	Tfh/Th1 helper CD4+ T Cells
scATOMIC_pred	Tfh/Th1 helper CD4+ T Cells
original_annotation.1	T Cells	scATOMIC_pred	Exhausted CD8+ T Cells
scATOMIC_pred	Exhausted CD8+ T Cells
original_annotation.1	T Cells	scATOMIC_pred	Effector/Memory CD8+ T Cells
scATOMIC_pred	Effector/Memory CD8+ T Cells
original_annotation.1	T Cells	scATOMIC_pred	CD8+ T Cells
scATOMIC_pred	CD8+ T Cells
original_annotation.1	B Cells	scATOMIC_pred	B Cells
scATOMIC_pred	B Cells
original_annotation.1	T Cells	scATOMIC_pred	CD8+ T Cells
scATOMIC_pred	CD8+ T Cells
original_annotation.1	T Cells	scATOMIC_pred	Tfh/Th1 helper CD4+ T Cells
scATOMIC_pred	Tfh/Th1 helper CD4+ T Cells
original_annotation.1	T Cells	scATOMIC_pred	T regulatory Cells
scATOMIC_pred	T regulatory Cells
original_annotation.1	T Cells	scATOMIC_pred	Effector/Memory CD8+ T Cells
scATOMIC_pred	Effector/Memory CD8+ T Cells
original_annotation.1	Myeloid	scATOMIC_pred	Macrophage
scATOMIC_pred	Macrophage
original_annotation.1	T Cells	scATOMIC_pred	Effector/Memory CD8+ T Cells
scATOMIC_pred	Effector/Memory CD8+ T Cells
original_annotation.1	T Cells	scATOMIC_pred	Exhausted CD8+ T Cells
scATOMIC_pred	Exhausted CD8+ T Cells
original_annotation.1	B Cells	scATOMIC_pred	Plasma Cells
scATOMIC_pred	Plasma Cells
original_annotation.1	T Cells	scATOMIC_pred	Tfh/Th1 helper CD4+ T Cells
scATOMIC_pred	Tfh/Th1 helper CD4+ T Cells
original_annotation.1	T Cells	scATOMIC_pred	T regulatory Cells
scATOMIC_pred	T regulatory Cells
original_annotation.1	T Cells	scATOMIC_pred	CD4+ T Cells
scATOMIC_pred	CD4+ T Cells
original_annotation.1	T Cells	scATOMIC_pred	Effector/Memory CD8+ T Cells
scATOMIC_pred	Effector/Memory CD8+ T Cells
original_annotation.1	Cancer Cells	scATOMIC_pred	Breast Cancer Cells
scATOMIC_pred	Breast Cancer Cells
original_annotation.1	Myeloid	scATOMIC_pred	Macrophage
scATOMIC_pred	Macrophage
original_annotation.1	T Cells	scATOMIC_pred	Effector/Memory CD8+ T Cells
scATOMIC_pred	Effector/Memory CD8+ T Cells
original_annotation.1	Myeloid	scATOMIC_pred	Macrophage
scATOMIC_pred	Macrophage
original_annotation.1	B Cells	scATOMIC_pred	B Cells
scATOMIC_pred	B Cells
original_annotation.1	B Cells	scATOMIC_pred	Plasma Cells
scATOMIC_pred	Plasma Cells
original_annotation.1	Myeloid	scATOMIC_pred	Macrophage
scATOMIC_pred	Macrophage
original_annotation.1	T Cells	scATOMIC_pred	Effector/Memory CD8+ T Cells
scATOMIC_pred	Effector/Memory CD8+ T Cells
original_annotation.1	Myeloid	scATOMIC_pred	Macrophage
scATOMIC_pred	Macrophage
original_annotation.1	Endothelial Cells	scATOMIC_pred	Endothelial Cells
scATOMIC_pred	Endothelial Cells
original_annotation.1	B Cells	scATOMIC_pred	Plasma Cells
scATOMIC_pred	Plasma Cells
original_annotation.1	B Cells	scATOMIC_pred	Plasma Cells
scATOMIC_pred	Plasma Cells
original_annotation.1	T Cells	scATOMIC_pred	CD4+ T Cells
scATOMIC_pred	CD4+ T Cells
original_annotation.1	Cancer Cells	scATOMIC_pred	Normal Tissue Cells
scATOMIC_pred	Normal Tissue Cells
original_annotation.1	T Cells	scATOMIC_pred	Effector/Memory CD8+ T Cells
scATOMIC_pred	Effector/Memory CD8+ T Cells
original_annotation.1	Cancer Cells	scATOMIC_pred	Breast Cancer Cells
scATOMIC_pred	Breast Cancer Cells
original_annotation.1	T Cells	scATOMIC_pred	CD8 T or NK Cells
scATOMIC_pred	CD8 T or NK Cells
original_annotation.1	T Cells	scATOMIC_pred	Exhausted CD8+ T Cells
scATOMIC_pred	Exhausted CD8+ T Cells
original_annotation.1	T Cells	scATOMIC_pred	Natural killer Cells
scATOMIC_pred	Natural killer Cells
original_annotation.1	T Cells	scATOMIC_pred	Tfh/Th1 helper CD4+ T Cells
scATOMIC_pred	Tfh/Th1 helper CD4+ T Cells
original_annotation.1	T Cells	scATOMIC_pred	Tfh/Th1 helper CD4+ T Cells
scATOMIC_pred	Tfh/Th1 helper CD4+ T Cells
original_annotation.1	Cancer Cells	scATOMIC_pred	Breast Cancer Cells
scATOMIC_pred	Breast Cancer Cells
original_annotation.1	T Cells	scATOMIC_pred	T regulatory Cells
scATOMIC_pred	T regulatory Cells
original_annotation.1	Myeloid	scATOMIC_pred	Macrophage
scATOMIC_pred	Macrophage
original_annotation.1	B Cells	scATOMIC_pred	Plasma Cells
scATOMIC_pred	Plasma Cells
original_annotation.1	Cancer Cells	scATOMIC_pred	Macrophage
scATOMIC_pred	Macrophage
original_annotation.1	Myeloid	scATOMIC_pred	Macrophage
scATOMIC_pred	Macrophage
original_annotation.1	Myeloid	scATOMIC_pred	Macrophage
scATOMIC_pred	Macrophage
original_annotation.1	Cancer Cells	scATOMIC_pred	Breast Cancer Cells
scATOMIC_pred	Breast Cancer Cells
original_annotation.1	T Cells	scATOMIC_pred	Effector/Memory CD8+ T Cells
scATOMIC_pred	Effector/Memory CD8+ T Cells
original_annotation.1	T Cells	scATOMIC_pred	Naive CD4+ T Cells
scATOMIC_pred	Naive CD4+ T Cells
original_annotation.1	Cancer Cells	scATOMIC_pred	Breast Cancer Cells
scATOMIC_pred	Breast Cancer Cells
original_annotation.1	T Cells	scATOMIC_pred	Exhausted CD8+ T Cells
scATOMIC_pred	Exhausted CD8+ T Cells
original_annotation.1	B Cells	scATOMIC_pred	Plasma Cells
scATOMIC_pred	Plasma Cells
original_annotation.1	T Cells	scATOMIC_pred	Naive CD4+ T Cells
scATOMIC_pred	Naive CD4+ T Cells
original_annotation.1	T Cells	scATOMIC_pred	Exhausted CD8+ T Cells
scATOMIC_pred	Exhausted CD8+ T Cells
original_annotation.1	B Cells	scATOMIC_pred	Plasma Cells
scATOMIC_pred	Plasma Cells
original_annotation.1	T Cells	scATOMIC_pred	Exhausted CD8+ T Cells
scATOMIC_pred	Exhausted CD8+ T Cells
original_annotation.1	T Cells	scATOMIC_pred	CD4+ T Cells
scATOMIC_pred	CD4+ T Cells
original_annotation.1	T Cells	scATOMIC_pred	CD4 or CD8 T Cells
scATOMIC_pred	CD4 or CD8 T Cells
original_annotation.1	Myeloid	scATOMIC_pred	Macrophage
scATOMIC_pred	Macrophage
original_annotation.1	T Cells	scATOMIC_pred	CD4 or CD8 T Cells
scATOMIC_pred	CD4 or CD8 T Cells
original_annotation.1	B Cells	scATOMIC_pred	Plasma Cells
scATOMIC_pred	Plasma Cells
original_annotation.1	T Cells	scATOMIC_pred	CD8+ T Cells
scATOMIC_pred	CD8+ T Cells
original_annotation.1	B Cells	scATOMIC_pred	B Cells
scATOMIC_pred	B Cells
original_annotation.1	T Cells	scATOMIC_pred	Effector/Memory CD8+ T Cells
scATOMIC_pred	Effector/Memory CD8+ T Cells
original_annotation.1	T Cells	scATOMIC_pred	CD8+ T Cells
scATOMIC_pred	CD8+ T Cells
original_annotation.1	Myeloid	scATOMIC_pred	Macrophage
scATOMIC_pred	Macrophage
original_annotation.1	T Cells	scATOMIC_pred	CD4+ T Cells
scATOMIC_pred	CD4+ T Cells
original_annotation.1	Myeloid	scATOMIC_pred	Macrophage
scATOMIC_pred	Macrophage
original_annotation.1	Cancer Cells	scATOMIC_pred	Breast Cancer Cells
scATOMIC_pred	Breast Cancer Cells
original_annotation.1	T Cells	scATOMIC_pred	CD4 or CD8 T Cells
scATOMIC_pred	CD4 or CD8 T Cells
original_annotation.1	T Cells	scATOMIC_pred	Exhausted CD8+ T Cells
scATOMIC_pred	Exhausted CD8+ T Cells
original_annotation.1	T Cells	scATOMIC_pred	Effector/Memory CD8+ T Cells
scATOMIC_pred	Effector/Memory CD8+ T Cells
original_annotation.1	Myeloid	scATOMIC_pred	Macrophage
scATOMIC_pred	Macrophage
original_annotation.1	Fibroblast	scATOMIC_pred	Cancer Associated Fibroblasts
scATOMIC_pred	Cancer Associated Fibroblasts
original_annotation.1	B Cells	scATOMIC_pred	Plasma Cells
scATOMIC_pred	Plasma Cells
original_annotation.1	B Cells	scATOMIC_pred	B Cells
scATOMIC_pred	B Cells
original_annotation.1	T Cells	scATOMIC_pred	Natural killer Cells
scATOMIC_pred	Natural killer Cells
original_annotation.1	Myeloid	scATOMIC_pred	Macrophage
scATOMIC_pred	Macrophage
original_annotation.1	T Cells	scATOMIC_pred	Effector/Memory CD4+ T Cells
scATOMIC_pred	Effector/Memory CD4+ T Cells
original_annotation.1	T Cells	scATOMIC_pred	CD4+ T Cells
scATOMIC_pred	CD4+ T Cells
original_annotation.1	Myeloid	scATOMIC_pred	Macrophage
scATOMIC_pred	Macrophage
original_annotation.1	T Cells	scATOMIC_pred	Blood Cells
scATOMIC_pred	Blood Cells
original_annotation.1	Myeloid	scATOMIC_pred	Macrophage
scATOMIC_pred	Macrophage
original_annotation.1	T Cells	scATOMIC_pred	T regulatory Cells
scATOMIC_pred	T regulatory Cells
original_annotation.1	T Cells	scATOMIC_pred	T regulatory Cells
scATOMIC_pred	T regulatory Cells
original_annotation.1	Cancer Cells	scATOMIC_pred	Blood Cells
scATOMIC_pred	Blood Cells
original_annotation.1	T Cells	scATOMIC_pred	T regulatory Cells
scATOMIC_pred	T regulatory Cells
original_annotation.1	T Cells	scATOMIC_pred	CD8+ T Cells
scATOMIC_pred	CD8+ T Cells
original_annotation.1	T Cells	scATOMIC_pred	CD4 or CD8 T Cells
scATOMIC_pred	CD4 or CD8 T Cells
original_annotation.1	T Cells	scATOMIC_pred	Exhausted CD8+ T Cells
scATOMIC_pred	Exhausted CD8+ T Cells
original_annotation.1	B Cells	scATOMIC_pred	Plasma Cells
scATOMIC_pred	Plasma Cells
original_annotation.1	Myeloid	scATOMIC_pred	Macrophage
scATOMIC_pred	Macrophage
original_annotation.1	T Cells	scATOMIC_pred	T regulatory Cells
scATOMIC_pred	T regulatory Cells
original_annotation.1	T Cells	scATOMIC_pred	Exhausted CD8+ T Cells
scATOMIC_pred	Exhausted CD8+ T Cells
original_annotation.1	Myeloid	scATOMIC_pred	Macrophage
scATOMIC_pred	Macrophage
original_annotation.1	T Cells	scATOMIC_pred	CD4 or CD8 T Cells
scATOMIC_pred	CD4 or CD8 T Cells
original_annotation.1	Myeloid	scATOMIC_pred	Macrophage
scATOMIC_pred	Macrophage
original_annotation.1	T Cells	scATOMIC_pred	Naive CD4+ T Cells
scATOMIC_pred	Naive CD4+ T Cells
original_annotation.1	T Cells	scATOMIC_pred	Tfh/Th1 helper CD4+ T Cells
scATOMIC_pred	Tfh/Th1 helper CD4+ T Cells
original_annotation.1	T Cells	scATOMIC_pred	Natural killer Cells
scATOMIC_pred	Natural killer Cells
original_annotation.1	T Cells	scATOMIC_pred	Exhausted CD8+ T Cells
scATOMIC_pred	Exhausted CD8+ T Cells
original_annotation.1	T Cells	scATOMIC_pred	Exhausted CD8+ T Cells
scATOMIC_pred	Exhausted CD8+ T Cells
original_annotation.1	Myeloid	scATOMIC_pred	Macrophage
scATOMIC_pred	Macrophage
original_annotation.1	T Cells	scATOMIC_pred	T regulatory Cells
scATOMIC_pred	T regulatory Cells
original_annotation.1	Cancer Cells	scATOMIC_pred	Breast Cancer Cells
scATOMIC_pred	Breast Cancer Cells
original_annotation.1	T Cells	scATOMIC_pred	T regulatory Cells
scATOMIC_pred	T regulatory Cells
original_annotation.1	Myeloid	scATOMIC_pred	Macrophage
scATOMIC_pred	Macrophage
original_annotation.1	Cancer Cells	scATOMIC_pred	Normal Tissue Cells
scATOMIC_pred	Normal Tissue Cells
original_annotation.1	Myeloid	scATOMIC_pred	Macrophage
scATOMIC_pred	Macrophage
original_annotation.1	Dendritic Cells	scATOMIC_pred	pDC
scATOMIC_pred	pDC
original_annotation.1	T Cells	scATOMIC_pred	Tfh/Th1 helper CD4+ T Cells
scATOMIC_pred	Tfh/Th1 helper CD4+ T Cells
original_annotation.1	T Cells	scATOMIC_pred	Effector/Memory CD8+ T Cells
scATOMIC_pred	Effector/Memory CD8+ T Cells
original_annotation.1	T Cells	scATOMIC_pred	Effector/Memory CD8+ T Cells
scATOMIC_pred	Effector/Memory CD8+ T Cells
original_annotation.1	Myeloid	scATOMIC_pred	Macrophage
scATOMIC_pred	Macrophage
original_annotation.1	T Cells	scATOMIC_pred	Effector/Memory CD8+ T Cells
scATOMIC_pred	Effector/Memory CD8+ T Cells
original_annotation.1	T Cells	scATOMIC_pred	CD8+ T Cells
scATOMIC_pred	CD8+ T Cells
original_annotation.1	T Cells	scATOMIC_pred	CD4 or CD8 T Cells
scATOMIC_pred	CD4 or CD8 T Cells
original_annotation.1	T Cells	scATOMIC_pred	Effector/Memory CD8+ T Cells
scATOMIC_pred	Effector/Memory CD8+ T Cells
original_annotation.1	Cancer Cells	scATOMIC_pred	Normal Tissue Cells
scATOMIC_pred	Normal Tissue Cells
original_annotation.1	T Cells	scATOMIC_pred	Naive CD4+ T Cells
scATOMIC_pred	Naive CD4+ T Cells
original_annotation.1	T Cells	scATOMIC_pred	CD4+ T Cells
scATOMIC_pred	CD4+ T Cells
original_annotation.1	T Cells	scATOMIC_pred	CD4+ T Cells
scATOMIC_pred	CD4+ T Cells
original_annotation.1	T Cells	scATOMIC_pred	CD4 or CD8 T Cells
scATOMIC_pred	CD4 or CD8 T Cells
original_annotation.1	T Cells	scATOMIC_pred	CD4+ T Cells
scATOMIC_pred	CD4+ T Cells
original_annotation.1	T Cells	scATOMIC_pred	CD4 or CD8 T Cells
scATOMIC_pred	CD4 or CD8 T Cells
original_annotation.1	T Cells	scATOMIC_pred	T regulatory Cells
scATOMIC_pred	T regulatory Cells
original_annotation.1	T Cells	scATOMIC_pred	Natural killer Cells
scATOMIC_pred	Natural killer Cells
original_annotation.1	Cancer Cells	scATOMIC_pred	Breast Cancer Cells
scATOMIC_pred	Breast Cancer Cells
original_annotation.1	B Cells	scATOMIC_pred	B Cells
scATOMIC_pred	B Cells
original_annotation.1	B Cells	scATOMIC_pred	Plasma Cells
scATOMIC_pred	Plasma Cells
original_annotation.1	T Cells	scATOMIC_pred	Natural killer Cells
scATOMIC_pred	Natural killer Cells
original_annotation.1	T Cells	scATOMIC_pred	T regulatory Cells
scATOMIC_pred	T regulatory Cells
original_annotation.1	Myeloid	scATOMIC_pred	Macrophage
scATOMIC_pred	Macrophage
original_annotation.1	B Cells	scATOMIC_pred	B Cells
scATOMIC_pred	B Cells
original_annotation.1	T Cells	scATOMIC_pred	Exhausted CD8+ T Cells
scATOMIC_pred	Exhausted CD8+ T Cells
original_annotation.1	Myeloid	scATOMIC_pred	Macrophage
scATOMIC_pred	Macrophage
original_annotation.1	B Cells	scATOMIC_pred	Exhausted CD8+ T Cells
scATOMIC_pred	Exhausted CD8+ T Cells
original_annotation.1	Cancer Cells	scATOMIC_pred	Breast Cancer Cells
scATOMIC_pred	Breast Cancer Cells
original_annotation.1	T Cells	scATOMIC_pred	CD8+ T Cells
scATOMIC_pred	CD8+ T Cells
original_annotation.1	T Cells	scATOMIC_pred	Effector/Memory CD8+ T Cells
scATOMIC_pred	Effector/Memory CD8+ T Cells
original_annotation.1	Cancer Cells	scATOMIC_pred	Breast Cancer Cells
scATOMIC_pred	Breast Cancer Cells
original_annotation.1	B Cells	scATOMIC_pred	Plasma Cells
scATOMIC_pred	Plasma Cells
original_annotation.1	T Cells	scATOMIC_pred	T regulatory Cells
scATOMIC_pred	T regulatory Cells
original_annotation.1	B Cells	scATOMIC_pred	Plasma Cells
scATOMIC_pred	Plasma Cells
original_annotation.1	Myeloid	scATOMIC_pred	Macrophage
scATOMIC_pred	Macrophage
original_annotation.1	Cancer Cells	scATOMIC_pred	Normal Tissue Cells
scATOMIC_pred	Normal Tissue Cells
original_annotation.1	Myeloid	scATOMIC_pred	Macrophage
scATOMIC_pred	Macrophage
original_annotation.1	Myeloid	scATOMIC_pred	Macrophage
scATOMIC_pred	Macrophage
original_annotation.1	T Cells	scATOMIC_pred	Effector/Memory CD8+ T Cells
scATOMIC_pred	Effector/Memory CD8+ T Cells
original_annotation.1	T Cells	scATOMIC_pred	CD8+ T Cells
scATOMIC_pred	CD8+ T Cells
original_annotation.1	T Cells	scATOMIC_pred	Effector/Memory CD8+ T Cells
scATOMIC_pred	Effector/Memory CD8+ T Cells
original_annotation.1	Cancer Cells	scATOMIC_pred	Normal Tissue Cells
scATOMIC_pred	Normal Tissue Cells
original_annotation.1	T Cells	scATOMIC_pred	T regulatory Cells
scATOMIC_pred	T regulatory Cells
original_annotation.1	T Cells	scATOMIC_pred	T regulatory Cells
scATOMIC_pred	T regulatory Cells
original_annotation.1	T Cells	scATOMIC_pred	T regulatory Cells
scATOMIC_pred	T regulatory Cells
original_annotation.1	T Cells	scATOMIC_pred	Naive CD4+ T Cells
scATOMIC_pred	Naive CD4+ T Cells
original_annotation.1	T Cells	scATOMIC_pred	Exhausted CD8+ T Cells
scATOMIC_pred	Exhausted CD8+ T Cells
original_annotation.1	T Cells	scATOMIC_pred	Naive CD4+ T Cells
scATOMIC_pred	Naive CD4+ T Cells
original_annotation.1	T Cells	scATOMIC_pred	Effector/Memory CD8+ T Cells
scATOMIC_pred	Effector/Memory CD8+ T Cells
original_annotation.1	B Cells	scATOMIC_pred	Plasma Cells
scATOMIC_pred	Plasma Cells
original_annotation.1	T Cells	scATOMIC_pred	CD4+ T Cells
scATOMIC_pred	CD4+ T Cells
original_annotation.1	B Cells	scATOMIC_pred	Plasma Cells
scATOMIC_pred	Plasma Cells
original_annotation.1	T Cells	scATOMIC_pred	Effector/Memory CD8+ T Cells
scATOMIC_pred	Effector/Memory CD8+ T Cells
original_annotation.1	T Cells	scATOMIC_pred	T regulatory Cells
scATOMIC_pred	T regulatory Cells
original_annotation.1	Cancer Cells	scATOMIC_pred	Normal Tissue Cells
scATOMIC_pred	Normal Tissue Cells
original_annotation.1	B Cells	scATOMIC_pred	Plasma Cells
scATOMIC_pred	Plasma Cells
original_annotation.1	T Cells	scATOMIC_pred	Exhausted CD8+ T Cells
scATOMIC_pred	Exhausted CD8+ T Cells
original_annotation.1	T Cells	scATOMIC_pred	CD4+ T Cells
scATOMIC_pred	CD4+ T Cells
original_annotation.1	T Cells	scATOMIC_pred	Naive CD4+ T Cells
scATOMIC_pred	Naive CD4+ T Cells
original_annotation.1	T Cells	scATOMIC_pred	Exhausted CD8+ T Cells
scATOMIC_pred	Exhausted CD8+ T Cells
original_annotation.1	Cancer Cells	scATOMIC_pred	Breast Cancer Cells
scATOMIC_pred	Breast Cancer Cells
original_annotation.1	T Cells	scATOMIC_pred	CD4 or CD8 T Cells
scATOMIC_pred	CD4 or CD8 T Cells
original_annotation.1	B Cells	scATOMIC_pred	Plasma Cells
scATOMIC_pred	Plasma Cells
original_annotation.1	Myeloid	scATOMIC_pred	Macrophage
scATOMIC_pred	Macrophage
original_annotation.1	Myeloid	scATOMIC_pred	Macrophage
scATOMIC_pred	Macrophage
original_annotation.1	T Cells	scATOMIC_pred	Natural killer Cells
scATOMIC_pred	Natural killer Cells
original_annotation.1	Myeloid	scATOMIC_pred	Macrophage
scATOMIC_pred	Macrophage
original_annotation.1	Fibroblast	scATOMIC_pred	Cancer Associated Fibroblasts
scATOMIC_pred	Cancer Associated Fibroblasts
original_annotation.1	T Cells	scATOMIC_pred	Exhausted CD8+ T Cells
scATOMIC_pred	Exhausted CD8+ T Cells
original_annotation.1	T Cells	scATOMIC_pred	Exhausted CD8+ T Cells
scATOMIC_pred	Exhausted CD8+ T Cells
original_annotation.1	T Cells	scATOMIC_pred	Natural killer Cells
scATOMIC_pred	Natural killer Cells
original_annotation.1	Fibroblast	scATOMIC_pred	Cancer Associated Fibroblasts
scATOMIC_pred	Cancer Associated Fibroblasts
original_annotation.1	B Cells	scATOMIC_pred	B Cells
scATOMIC_pred	B Cells
original_annotation.1	Myeloid	scATOMIC_pred	Macrophage
scATOMIC_pred	Macrophage
original_annotation.1	T Cells	scATOMIC_pred	Effector/Memory CD8+ T Cells
scATOMIC_pred	Effector/Memory CD8+ T Cells
original_annotation.1	Cancer Cells	scATOMIC_pred	Breast Cancer Cells
scATOMIC_pred	Breast Cancer Cells
original_annotation.1	Endothelial Cells	scATOMIC_pred	Endothelial Cells
scATOMIC_pred	Endothelial Cells
original_annotation.1	Dendritic Cells	scATOMIC_pred	pDC
scATOMIC_pred	pDC
original_annotation.1	T Cells	scATOMIC_pred	CD8+ T Cells
scATOMIC_pred	CD8+ T Cells
original_annotation.1	Cancer Cells	scATOMIC_pred	Breast Cancer Cells
scATOMIC_pred	Breast Cancer Cells
original_annotation.1	T Cells	scATOMIC_pred	cDC
scATOMIC_pred	cDC
original_annotation.1	Cancer Cells	scATOMIC_pred	Breast Cancer Cells
scATOMIC_pred	Breast Cancer Cells
original_annotation.1	T Cells	scATOMIC_pred	Naive CD4+ T Cells
scATOMIC_pred	Naive CD4+ T Cells
original_annotation.1	T Cells	scATOMIC_pred	CD8+ T Cells
scATOMIC_pred	CD8+ T Cells
original_annotation.1	Cancer Cells	scATOMIC_pred	Normal Tissue Cells
scATOMIC_pred	Normal Tissue Cells
original_annotation.1	T Cells	scATOMIC_pred	Exhausted CD8+ T Cells
scATOMIC_pred	Exhausted CD8+ T Cells
original_annotation.1	Cancer Cells	scATOMIC_pred	Normal Tissue Cells
scATOMIC_pred	Normal Tissue Cells
original_annotation.1	T Cells	scATOMIC_pred	Naive CD4+ T Cells
scATOMIC_pred	Naive CD4+ T Cells
original_annotation.1	B Cells	scATOMIC_pred	Plasma Cells
scATOMIC_pred	Plasma Cells
original_annotation.1	T Cells	scATOMIC_pred	Effector/Memory CD8+ T Cells
scATOMIC_pred	Effector/Memory CD8+ T Cells
original_annotation.1	T Cells	scATOMIC_pred	T regulatory Cells
scATOMIC_pred	T regulatory Cells
original_annotation.1	T Cells	scATOMIC_pred	Exhausted CD8+ T Cells
scATOMIC_pred	Exhausted CD8+ T Cells
original_annotation.1	T Cells	scATOMIC_pred	T regulatory Cells
scATOMIC_pred	T regulatory Cells
original_annotation.1	T Cells	scATOMIC_pred	Exhausted CD8+ T Cells
scATOMIC_pred	Exhausted CD8+ T Cells
original_annotation.1	B Cells	scATOMIC_pred	B Cells
scATOMIC_pred	B Cells
original_annotation.1	Myeloid	scATOMIC_pred	Macrophage
scATOMIC_pred	Macrophage
original_annotation.1	Endothelial Cells	scATOMIC_pred	Endothelial Cells
scATOMIC_pred	Endothelial Cells
original_annotation.1	Cancer Cells	scATOMIC_pred	Breast Cancer Cells
scATOMIC_pred	Breast Cancer Cells
original_annotation.1	T Cells	scATOMIC_pred	Effector/Memory CD8+ T Cells
scATOMIC_pred	Effector/Memory CD8+ T Cells
original_annotation.1	T Cells	scATOMIC_pred	CD4 or CD8 T Cells
scATOMIC_pred	CD4 or CD8 T Cells
original_annotation.1	T Cells	scATOMIC_pred	Natural killer Cells
scATOMIC_pred	Natural killer Cells
original_annotation.1	Myeloid	scATOMIC_pred	Macrophage
scATOMIC_pred	Macrophage
original_annotation.1	Myeloid	scATOMIC_pred	Macrophage
scATOMIC_pred	Macrophage
original_annotation.1	Myeloid	scATOMIC_pred	Macrophage
scATOMIC_pred	Macrophage
original_annotation.1	Myeloid	scATOMIC_pred	Macrophage
scATOMIC_pred	Macrophage
original_annotation.1	T Cells	scATOMIC_pred	Natural killer Cells
scATOMIC_pred	Natural killer Cells
original_annotation.1	T Cells	scATOMIC_pred	Natural killer Cells
scATOMIC_pred	Natural killer Cells
original_annotation.1	T Cells	scATOMIC_pred	CD4+ T Cells
scATOMIC_pred	CD4+ T Cells
original_annotation.1	Myeloid	scATOMIC_pred	Macrophage
scATOMIC_pred	Macrophage
original_annotation.1	T Cells	scATOMIC_pred	Tfh/Th1 helper CD4+ T Cells
scATOMIC_pred	Tfh/Th1 helper CD4+ T Cells
original_annotation.1	Myeloid	scATOMIC_pred	Macrophage
scATOMIC_pred	Macrophage
original_annotation.1	T Cells	scATOMIC_pred	Exhausted CD8+ T Cells
scATOMIC_pred	Exhausted CD8+ T Cells
original_annotation.1	B Cells	scATOMIC_pred	Plasma Cells
scATOMIC_pred	Plasma Cells
original_annotation.1	T Cells	scATOMIC_pred	Naive CD4+ T Cells
scATOMIC_pred	Naive CD4+ T Cells
original_annotation.1	T Cells	scATOMIC_pred	CD4 or CD8 T Cells
scATOMIC_pred	CD4 or CD8 T Cells
original_annotation.1	T Cells	scATOMIC_pred	Exhausted CD8+ T Cells
scATOMIC_pred	Exhausted CD8+ T Cells
original_annotation.1	T Cells	scATOMIC_pred	Exhausted CD8+ T Cells
scATOMIC_pred	Exhausted CD8+ T Cells
original_annotation.1	T Cells	scATOMIC_pred	Naive CD4+ T Cells
scATOMIC_pred	Naive CD4+ T Cells
original_annotation.1	Fibroblast	scATOMIC_pred	Cancer Associated Fibroblasts
scATOMIC_pred	Cancer Associated Fibroblasts
original_annotation.1	Myeloid	scATOMIC_pred	Macrophage
scATOMIC_pred	Macrophage
original_annotation.1	T Cells	scATOMIC_pred	Tfh/Th1 helper CD4+ T Cells
scATOMIC_pred	Tfh/Th1 helper CD4+ T Cells
original_annotation.1	T Cells	scATOMIC_pred	T regulatory Cells
scATOMIC_pred	T regulatory Cells
original_annotation.1	T Cells	scATOMIC_pred	Effector/Memory CD8+ T Cells
scATOMIC_pred	Effector/Memory CD8+ T Cells
original_annotation.1	T Cells	scATOMIC_pred	Exhausted CD8+ T Cells
scATOMIC_pred	Exhausted CD8+ T Cells
original_annotation.1	T Cells	scATOMIC_pred	Effector/Memory CD8+ T Cells
scATOMIC_pred	Effector/Memory CD8+ T Cells
original_annotation.1	T Cells	scATOMIC_pred	Naive CD4+ T Cells
scATOMIC_pred	Naive CD4+ T Cells
[truncated: 6,054 more rows]

## Sheet: Figure 4D
x	node	next_x	next_node
[truncated: 20,748 more rows]

## Sheet: Figure 4E
x	node	next_x	next_node
[truncated: 2,409 more rows]

[truncated: 10 more sheets: Figure 4F, Figure 4G, Figure 5B, Figure 6, Figure S5A, Figure S5B, Figure S6A,B, Figure S6C,D, Figure S7, Figure S12]
